# Supplementary material for: Identification of Functional Genetic Variations Underlying Flooding Tolerance in Brazilian Soybean Genotypes
Source: Int J Mol Sci. 2022 Sep 13;23(18):10611. doi: 10.3390/ijms231810611 (PMC9502317; doi:10.3390/ijms231810611)
Supplement: Supplementary file 1 [file ijms-23-10611-s001.zip]

Archive with 15 entries (15 files):
- Supplemenatry Table S9.pdf
- Supplementary Figure S1.pdf
- Supplementary Figure S2.pdf
- Supplementary Figure S3.pdf
- Supplementary Figure S4.pdf
- Supplementary Figure S5.pdf
- Supplementary Table S1.pdf
- Supplementary Table S2.xlsx
- Supplementary Table S4.pdf
- Supplementary Table S4.xlsx
- Supplementary Table S5.pdf
- Supplementary Table S6.pdf
- Supplementary Table S7.pdf
- Supplementary Table S8.pdf
- Supplemetary Table S3.xlsx
