# Supplementary material for: Identification of Functional Genetic Variations Underlying Flooding Tolerance in Brazilian Soybean Genotypes
Source: Int J Mol Sci. 2022 Sep 13;23(18):10611. doi: 10.3390/ijms231810611 (PMC9502317; doi:10.3390/ijms231810611)
Supplement: Supplementary file 1 [file ijms-23-10611-s001.zip › Supplementary Table S2.xlsx]

## Sheet: Sheet1
Obtentor/Company	Genotype	Experiment
		1	2	3	4
EMBRAPA	BRB 16-230114	X			X
EMBRAPA	BRB 16-237091	X
EMBRAPA	PF 121053	X
EMBRAPA	PF 121059	X
EMBRAPA	BRB 16-387598	X
EMBRAPA	BRB 16-263464	X
EMBRAPA	BRB 16-260221	X
EMBRAPA	BRB 16-238263	X
EMBRAPA	BRB 16-258183	X
EMBRAPA	BRB 16-258867	X
EMBRAPA	BRB 16-252044	X
EMBRAPA	BRB 16-263786	X
EMBRAPA	BRB 16-238260	X
EMBRAPA	BRB 16-260505	X
EMBRAPA	BRB 16-244779	X
EMBRAPA	BRB 16-253244	X
EMBRAPA	BRB 16-262006	X
EMBRAPA	BRB 16-260780	X
EMBRAPA	BRS 16-257638	X
EMBRAPA	BRS 16-263782	X
EMBRAPA	BRS 16-249397	X
EMBRAPA	BRS 16-258758	X
EMBRAPA	BRB 16-260500	X
EMBRAPA	BRB 16-263344	X
EMBRAPA	BRR 16-118390	X
EMBRAPA	BRB 16-260779	X
EMBRAPA	BRB 16-260784	X
EMBRAPA	BRB 16-260786	X
EMBRAPA	BRB 16-263585	X
EMBRAPA	BRB 16-263010	X
EMBRAPA	BRB 16-263586	X
EMBRAPA	BRB 16-260507	X
EMBRAPA	BRB 16-262132	X
EMBRAPA	BRB 16-260516	X
EMBRAPA	BRB 16-259115	X
EMBRAPA	BRB 16-248756	X
EMBRAPA	BRB 16-263584	X
EMBRAPA	BRB 16-242992	X
EMBRAPA	BRB 16-242322	X
EMBRAPA	BRB 16-288589	X
EMBRAPA	BRB 16-243206	X
EMBRAPA	BRB 16-247603	X
EMBRAPA	BRB 16-246570	X
EMBRAPA	BRB 16-259113	X
EMBRAPA	PFR 140044	X
EMBRAPA	PFR 140080	X
EMBRAPA	PF 121217	X
EMBRAPA	PF 121221	X
EMBRAPA	PF 121277	X
EMBRAPA	PF 121659	X			X
EMBRAPA	BRB 16-237621	X
EMBRAPA	BRB 16-237622	X			X
EMBRAPA	BRB 16-237636	X
EMBRAPA	BRB 16-237639	X
EMBRAPA	BRB 16-238657	X
EMBRAPA	BRB 16-238732	X
EMBRAPA	BRB 16-243780	X
EMBRAPA	BRB 16-246754	X
EMBRAPA	BRB 16-244769	X
EMBRAPA	BRB 16-236559	X
EMBRAPA	BRB 16-237013	X
EMBRAPA	BRB 16-254174	X
EMBRAPA	BRB 16-249739	X
EMBRAPA	BRB 16-248984	X
EMBRAPA	BRB 16-235349	X
EMBRAPA	BRB 16-252363	X
EMBRAPA	BRB 16-245936	X
EMBRAPA	BRB 16-263220	X
EMBRAPA	BRB 16-261479	X
EMBRAPA	BRB 16-237806	X
EMBRAPA	BRB 16-249395	X
EMBRAPA	BRB 16-239550	X
EMBRAPA	BRB 16-253626	X
EMBRAPA	BRB 16-238969	X
EMBRAPA	BRB 16-238251	X
EMBRAPA	BRB 16-259264	X
EMBRAPA	BRB 16-252233	X
EMBRAPA	BRB 16-238250	X
EMBRAPA	BRS 5601 RR	X			X
EMBRAPA	PRF 150563	X			X
EMBRAPA	PRF 150478	X
EMBRAPA	PRF 150639	X
EMBRAPA	BRR 16-59723	X
EMBRAPA	BRR 16-109850	X
EMBRAPA	BRB 16-248755	X
EMBRAPA	BRS 6203 RR		X		X
EMBRAPA	BRS 5804 RR				X
EMBRAPA	BRR 16109850				X
EMBRAPA	BRB 16248755				X
EMBRAPA	BRB 1626585				X
BRASMAX	BMX ELITE IPRO	X		X	X
BRASMAX	BMX APOLO RR	X
BRASMAX	BMX GARRA 63I64 RSF IPRO		X	X	X
BRASMAX	BMX VALENTE 6968 RSF		X		X
BRASMAX	BMX DELTA 59I60 RSF IPRO		X	X	X
BRASMAX	BMX ZEUS 55I57 RSF IPRO		X		X
BRASMAX	BMX ÍCONE 68I70 RSF IPRO		X	X	X
BRASMAX	BMX FIBRA 64I61 RSF IPRO			X	X
BRASMAX	BMX COMPACTA 65I65 RSF IPRO			X	X
BRASMAX	BMX RAIO 50I52 RSF IPRO				X
BRASMAX	BMX PONTA 7166 RSF IPRO				X
NIDERA	NA 5909 RG	X		X	X
NIDERA	NS 5445 IPRO	X			X
NIDERA	NS 6909 IPRO		X
NIDERA	NS 6601 IPRO		X	X	X
NIDERA	NS 6700 IPRO		X	X	X
NIDERA	NS 4823 RR			X	X
NIDERA	NS 5258 RR			X	X
NIDERA	NS 5959 IPRO				X
NIDERA	NS 5447 IPRO				X
NIDERA	NS 6209 RR	X			X
TMG(1)	TMG 7363 RR	X	X	X	X
TMG	TMG 7067 IPRO		X	X	X
TMG	TMG 7063 IPRO		X	X	X
TMG	TMG 7262 RR		X	X	X
TMG	TMG 7062 IPRO		X
TMG	TMG 7161 RR		X		X
TMG	TMG 7061 IPRO			X	X
TMG	TMG 7260 IPRO			X	X
TMG	TMG 7058 IPRO			X	X
TMG	TMG 1264 RR				X
TMG	TMG 1759 RR				X
PIONEER	PIO 95Y52	X	X
PIONEER	PIO 95Y72		X		X
PIONEER	PIO 96Y90		X
PIONEER	PIO 95R95 IPRO				X
PIONEER	PIO 69R95				X
PIONEER	PIO 95R90				X
COODETEC	CD 2737 RR	X	X
GDM(1)	DM 5958 RSF IPRO	X	X		X
GDM	DM 6563 IPRO	X
GDM	DM 53I54 IPRO		X		X
GDM	DM 66I68 RSF IPRO		X	X	X
GDM	DM 57I52 IPRO			X	X
GDM	DM 61I59 RSF IPRO		X	X	X
DOW	DOW 5D634 RR		X
DOW	DS 6017 IPRO				X
DOW	DS 6217 IPRO				X
SYNGENTA	SYN 1561 IPRO		X	X	X
SYNGENTA	SYN 1451946		X
SYNGENTA	SYN 60538 RT IPRO			X
SYNGENTA	SYN 63S38				X
SYNGENTA	SYN 1263 RR				X
SYNGENTA	SYN 60S38				X
SYNGENTA	SYN 59S38				X
MONSANTO	M 5947 IPRO		X		X
MONSANTO	M 6410 IPRO		X		X
MONSANTO	M 5838 IPRO		X
MONSANTO	M 5892 IPRO				X
BAYER	BS 1691 IPRO				X
BAYER	BS 2606 IPRO				X
BAYER	BS 2640 RR				X
BAYER/IRGA	BS IRGA 1642 IPRO	X	X	X	X
BASF	TEC 7849 IPRO			X	X
BASF	CZ 26B42 IPRO				X
BASF	CZ 15B92 IPRO				X
BASF	CZ 15B70 IPRO				X
BASF/IRGA	TEC IRGA 6070 RR	X	X	X	X
HO GENÉTICA	HO JACUÍ PR IPRO				X
HO GENÉTICA	HO TERERÊ 66HO116 IPRO				X
HO GENÉTICA	HO PIRAPÓ 64HO114 IPRO				X
GMX(2)	GMX CANCHEIRO RR				X
GMX	GMX GUAPO				X
GMX	GMX XIRU RR				X
GMX	GMX REDOMONA RR				X
