# Supplementary material for: Identification of Functional Genetic Variations Underlying Flooding Tolerance in Brazilian Soybean Genotypes
Source: Int J Mol Sci. 2022 Sep 13;23(18):10611. doi: 10.3390/ijms231810611 (PMC9502317; doi:10.3390/ijms231810611)
Supplement: Supplementary file 1 [file ijms-23-10611-s001.zip › Supplementary Table S4.xlsx]

## Sheet: All genes
geneID	Symbol	annotation	geneLength	1A-Expression	2B-Expression	1A-RPKM	2B-RPKM	log2 Ratio(2B/1A)	Up-Down-Regulation(2B/1A)	P-value	FDR
Glyma18g43980.1	Glyma18g43980.1	gi|255635396|gb|ACU18051.1|/0/unknown [Glycine max]	1732	0	745	0.001	149229979598969	138652497748877	Up	2.57344e-218	2.03391e-206
Glyma18g35940.1	Glyma18g35940.1	gi|356566351|ref|XP_003551396.1|/0/PREDICTED: GPI transamidase component PIG-S-like [Glycine max]	2525	0	834	0.001	114591489013731	13484212275183	Up	6.59202e-245	5.77106e-233
Glyma18g41730.1	Glyma18g41730.1	gi|356520318|ref|XP_003528810.1|/2.10231e-41/PREDICTED: 60S ribosomal protein L5-like [Glycine max]	474	0	146	0.001	106861731943336	133834576842466	Up	2.40018e-39	2.41738e-29
Glyma20g17194.1	Glyma20g17194.1	gi|356526300|ref|XP_003531756.1|/4.19407e-38/PREDICTED: uncharacterized protein LOC100810662 [Glycine max]	294	0	83	0.001	979441398312073	132577434607754	Up	1.59749e-19	8.80865e-10
Glyma05g36750.2	Glyma05g36750.2	gi|351722649|ref|NP_001238275.1|/5.0793e-71/uncharacterized protein LOC100305633 [Glycine max]	956	0	211	0.001	765723996860553	129026087549913	Up	9.1094e-60	1.40862e-47
Glyma01g41990.1	Glyma01g41990.1	gi|571436346|ref|XP_006573732.1|/0/PREDICTED: acid beta-fructofuranosidase-like [Glycine max]	2493	0	499	0.001	694425982054673	127616052121106	Up	8.13962e-145	3.73536e-133
Glyma01g03948.1	Glyma01g03948.1	gi|356497773|ref|XP_003517733.1|/1.54655e-91/PREDICTED: TMV resistance protein N-like [Glycine max]	820	0	151	0.001	638867490988336	126413010140845	Up	7.69734e-41	8.03701e-30
Glyma06g17345.1	Glyma06g17345.1	gi|356577345|ref|XP_003556787.1|/0/PREDICTED: uncharacterized protein LOC100781902 [Glycine max]	2228	0	345	0.001	537219295660885	123912954085904	Up	8.3725e-100	2.30163e-87
Glyma03g04795.2	Glyma03g04795.2	gi|255636629|gb|ACU18652.1|/1.11407e-24/unknown [Glycine max]	900	0	115	0.001	443305403974982	121140852339922	Up	4.38986e-30	3.42199e-19
Glyma03g10900.1	Glyma03g10900.1	-	1100	0	118	0.001	37216627590627	118617316152147	Up	5.57326e-31	4.49216e-20
Glyma20g03670.1	Glyma20g03670.1	-	1007	0	102	0.001	351413463018897	117789537482296	Up	3.36204e-26	2.29948e-15
Glyma17g15930.2	Glyma17g15930.2	gi|255639654|gb|ACU20121.1|/3.10652e-108/unknown [Glycine max]	621	0	62	0.001	346375993023931	117581232264313	Up	3.00494e-14	0.0012518
Glyma11g27760.1	Glyma11g27760.1	gi|590678429|ref|XP_007040300.1|/4.41998e-64/Adaptin family protein isoform 3 [Theobroma cacao]	606	0	60	0.001	343499667307347	117460929864004	Up	1.18959e-12	0.00480438
Glyma02g11593.1	Glyma02g11593.1	gi|571464299|ref|XP_006583017.1|/4.99697e-31/PREDICTED: 3-epi-6-deoxocathasterone 23-monooxygenase-like isoform X2 [Glycine max]	253	0	24	0.001	329107981641506	116843453002917	Up	0.00678436	1.12359e+07
Glyma18g39481.1	Glyma18g39481.1	gi|527209852|gb|EPS74465.1|/1.6982e-23/hypothetical protein M569_00276, partial [Genlisea aurea]	368	0	34	0.001	320537461286259	116462772594582	Up	6.9775e-07	16010.3
Glyma15g15043.1	Glyma15g15043.1	gi|351727705|ref|NP_001236914.1|/1.39992e-19/SEL-1 precursor [Glycine max]	1946	0	168	0.001	299511940126982	115483978022625	Up	6.41308e-46	7.54001e-35
Glyma19g03270.2	Glyma19g03270.2	gi|571561113|ref|XP_006604976.1|/1.74829e-36/PREDICTED: uncharacterized protein LOC100799722 [Glycine max]	228	0	19	0.001	289112219983684	114974138735437	Up	0.021155	2.81399e+09
Glyma0938s50.1	Glyma0938s50.1	gi|356539563|ref|XP_003538267.1|/1.09033e-132/PREDICTED: E3 ubiquitin-protein ligase KEG-like [Glycine max]	1304	0	108	0.001	287338525382557	114885357221973	Up	5.41898e-28	3.94331e-17
Glyma13g25800.1	Glyma13g25800.1	-	997	0	81	0.001	281862665821606	114607766827513	Up	6.32412e-20	3.39184e-10
Glyma02g35555.1	Glyma02g35555.1	-	1621	0	129	0.001	276092360601322	114309352541706	Up	2.88084e-34	2.5695e-23
Glyma02g11586.1	Glyma02g11586.1	gi|356522526|ref|XP_003529897.1|/2.73587e-88/PREDICTED: 3-epi-6-deoxocathasterone 23-monooxygenase-like isoformX1 [Glycine max]	797	0	63	0.001	274239445806355	114212203837743	Up	1.51027e-13	0.000638026
Glyma15g39510.1	Glyma15g39510.1	gi|571523610|ref|XP_006598628.1|/1.91509e-29/PREDICTED: probable disease resistance protein At1g61180-like [Glycine max]	747	0	53	0.001	246151769624663	112653323960388	Up	1.46847e-10	0.0520642
Glyma0448s00210.1	Glyma0448s00210.1	gi|357491363|ref|XP_003615969.1|/0/Pseudouridylate synthase [Medicago truncatula]	2834	0	199	0.001	243613260875454	112503769518905	Up	3.50638e-55	4.97582e-44
Glyma10g11530.2	Glyma10g11530.2	gi|359807411|ref|NP_001241387.1|/3.09516e-180/uncharacterized protein LOC100813266 [Glycine max]	2185	0	153	0.001	242933654869585	112463466525696	Up	1.94437e-41	2.05659e-30
Glyma10g23540.1	Glyma10g23540.1	gi|590591052|ref|XP_007016907.1|/2.17776e-85/Potassium transporter 1 isoform 1 [Theobroma cacao]	822	0	57	0.001	240575131957226	112322718047479	Up	9.37002e-13	0.0360515
Glyma09g06410.2	Glyma09g06410.2	gi|356576129|ref|XP_003556186.1|/1.15169e-123/PREDICTED: angio-associated migratory cell protein-like isoform X1 [Glycine max]	1140	0	76	0.001	231289775986947	111754857786564	Up	1.97199e-17	1.00372e-07
Glyma16g26170.1	Glyma16g26170.1	gi|356502247|ref|XP_003519931.1|/9.18877e-36/PREDICTED: exocyst complex component EXO70B1-like [Glycine max]	1331	0	87	0.001	226771718755046	111470250142017	Up	1.01933e-21	5.96146e-11
Glyma15g34690.1	Glyma15g34690.1	gi|4204761|gb|AAD11482.1|/8.3207e-42/peroxidase precursor, partial [Glycine max]	276	0	18	0.001	226261737378535	11143776918929	Up	0.420914	5.31089e+09
Glyma15g39515.1	Glyma15g39515.1	gi|571521418|ref|XP_006598158.1|/2.61832e-96/PREDICTED: uncharacterized protein LOC100812621 isoform X4 [Glycine max]	546	0	35	0.001	222394015372065	1111890225029	Up	3.50686e-06	82838.5
Glyma03g06285.1	Glyma03g06285.1	gi|571447581|ref|XP_006577449.1|/3.71883e-95/PREDICTED: TMV resistance protein N-like [Glycine max]	796	0	51	0.001	222282259585446	111181770956927	Up	5.81334e-11	0.19797
Glyma18g12180.1	Glyma18g12180.1	gi|356567388|ref|XP_003551902.1|/0/PREDICTED: spermidine hydroxycinnamoyl transferase-like [Glycine max]	1811	0	112	0.001	214559262097223	110671604653723	Up	3.45776e-29	2.62002e-18
Glyma01g28550.1	Glyma01g28550.1	gi|543176366|gb|AGV54206.1|/2.54188e-97/clathrin light chain protein [Phaseolus vulgaris]	896	0	53	0.001	205218049006276	110029419067705	Up	1.46847e-10	0.520967
Glyma02g31910.1	Glyma02g31910.1	gi|356566820|ref|XP_003551625.1|/9.82262e-35/PREDICTED: cytochrome P450 714A1-like [Glycine max]	433	0	25	0.001	20030869744828	109680093493129	Up	0.00034098	5.84266e+07
Glyma18g47280.1	Glyma18g47280.1	gi|357507591|ref|XP_003624084.1|/0/1-aminocyclopropane-1-carboxylate synthase [Medicago truncatula]	1893	0	109	0.001	199766922207427	109641020033381	Up	2.72356e-28	2.01017e-17
Glyma16g31385.1	Glyma16g31385.1	gi|571529555|ref|XP_006599585.1|/2.43349e-93/PREDICTED: LRR receptor-like serine/threonine-protein kinase GSO1-like [Glycine max]	582	0	30	0.001	178832301020836	108043916269651	Up	0.00109351	2.22953e+06
Glyma18g49020.1	Glyma18g49020.1	gi|351725159|ref|NP_001235291.1|/3.54213e-46/uncharacterized protein LOC100306454 [Glycine max]	995	0	50	0.001	17433902712584	107676798486086	Up	1.15666e-09	3.89236
Glyma08g43000.2	Glyma08g43000.2	gi|357459689|ref|XP_003600125.1|/2.03788e-85/Transcription factor [Medicago truncatula]	1104	0	54	0.001	169696303033902	107287394196502	Up	7.38046e-12	0.265982
Glyma15g39472.3	Glyma15g39472.3	gi|571521384|ref|XP_003546757.2|/0/PREDICTED: probable disease resistance protein At4g27220-like [Glycine max]	5538	0	264	0.001	165385971995	106916211552564	Up	1.33077e-73	2.64782e-63
Glyma14g04750.1	Glyma14g04750.1	gi|351724905|ref|NP_001235538.1|/0/disease resistance protein [Glycine max]	2561	0	121	0.001	163916807269156	10678748073942	Up	7.07564e-32	5.86083e-21
Glyma19g04441.1	Glyma19g04441.1	gi|358248240|ref|NP_001240101.1|/2.10422e-126/uncharacterized protein LOC100775511 [Glycine max]	741	0	35	0.001	163869274484679	10678329658904	Up	3.50686e-06	82872.9
Glyma10g16056.1	Glyma10g16056.1	gi|297795767|ref|XP_002865768.1|/2.1522e-19/auxin F-box protein 5 [Arabidopsis lyrata subsp. lyrata]	726	0	34	0.001	162476288916451	106660134775195	Up	6.9775e-07	159974
Glyma18g18520.1	Glyma18g18520.1	gi|351722377|ref|NP_001236730.1|/2.10397e-112/uncharacterized protein LOC100500095 [Glycine max]	828	0	38	0.001	15922122259971	106368169302091	Up	4.45222e-07	11443.3
Glyma19g23453.1	Glyma19g23453.1	-	491	0	22	0.001	15544934027636	106022287785875	Up	0.0268578	4.12063e+08
Glyma18g12210.1	Glyma18g12210.1	gi|356567390|ref|XP_003551903.1|/0/PREDICTED: spermidine hydroxycinnamoyl transferase-like [Glycine max]	2066	2	2993	0.0339357435699335	502601863162343	105323946794846	Up	0	0
Glyma04g11420.1	Glyma04g11420.1	gi|363808238|ref|NP_001242235.1|/3.93229e-26/uncharacterized protein LOC100781401 [Glycine max]	624	0	26	0.001	144556109991842	104974138735437	Up	0.0171375	3.06573e+07
Glyma15g39472.4	Glyma15g39472.4	gi|571521384|ref|XP_003546757.2|/0/PREDICTED: probable disease resistance protein At4g27220-like [Glycine max]	5316	0	200	0.001	130524704281573	103501071747634	Up	1.7623e-54	2.53882e-44
Glyma16g27526.1	Glyma16g27526.1	gi|357499675|ref|XP_003620126.1|/2.12078e-60/Disease resistance-like protein [Medicago truncatula]	480	0	18	0.001	130100498992658	103454107800987	Up	0.420914	5.30736e+09
Glyma02g25250.2	Glyma02g25250.2	gi|359807558|ref|NP_001241409.1|/1.14022e-168/uncharacterized protein LOC100791765 [Glycine max]	1347	0	50	0.001	128780498879147	103306984285773	Up	1.15666e-09	3.89006
Glyma16g30226.1	Glyma16g30226.1	gi|571529555|ref|XP_006599585.1|/0/PREDICTED: LRR receptor-like serine/threonine-protein kinase GSO1-like [Glycine max]	2031	0	74	0.001	126406524542349	103038552155977	Up	7.80668e-18	3.86295e-07
Glyma15g32315.1	Glyma15g32315.1	gi|571520618|ref|XP_006598030.1|/2.84179e-63/PREDICTED: uncharacterized protein LOC100805302 isoform X1 [Glycine max]	1632	0	59	0.001	125423683669392	102925940816552	Up	2.3669e-14	0.00938595
Glyma08g42955.1	Glyma08g42955.1	gi|357459689|ref|XP_003600125.1|/2.22656e-119/Transcription factor [Medicago truncatula]	1374	0	48	0.001	121199882613248	102431725861679	Up	4.57898e-10	14.7379
Glyma06g46430.2	Glyma06g46430.2	gi|388516257|gb|AFK46190.1|/4.62094e-112/unknown [Medicago truncatula]	1402	0	47	0.001	116304773231668	101836945919319	Up	9.11064e-10	28.7384
Glyma16g27460.1	Glyma16g27460.1	gi|357439945|ref|XP_003590250.1|/0/Nodule-specific protein Nlj70 [Medicago truncatula]	2522	0	80	0.001	110050646782053	10103951908824	Up	1.25829e-19	6.66695e-09
Glyma03g36591.1	Glyma03g36591.1	gi|571492636|ref|XP_006592296.1|/4.49049e-27/PREDICTED: protein argonaute 5-like [Glycine max]	810	0	25	0.001	107078599993957	100644544662676	Up	0.00034098	5.84442e+07
Glyma03g01900.3	Glyma03g01900.3	gi|558695712|gb|AHA84210.1|/1.10733e-147/F-box protein PP2-A13 [Phaseolus vulgaris]	2056	0	63	0.001	1063078007333	100540317485709	Up	1.51027e-13	0.0006385
Glyma18g41235.1	Glyma18g41235.1	gi|571464931|ref|XP_003529873.2|/2.62471e-23/PREDICTED: subtilisin-like protease-like [Glycine max]	752	0	23	0.001	106110336057842	100513494786443	Up	0.134986	2.14984e+08
Glyma18g19100.2	Glyma18g19100.2	gi|571545580|ref|XP_006602382.1|/0/PREDICTED: proline-rich receptor-like protein kinase PERK13-like isoform X1 [Glycine max]	3867	0	115	0.001	103174260040725	100108673761264	Up	4.38986e-30	3.4173e-19
Glyma18g07710.1	Glyma18g07710.1	gi|351724349|ref|NP_001235007.1|/2.77095e-84/ethylene receptor [Glycine max]	528	0	15	0.001	0.985609840853469	994487285051495	Up	0.33154	0.000345916459479281
Glyma17g33301.1	Glyma17g33301.1	gi|571541075|ref|XP_006601674.1|/1.38245e-75/PREDICTED: calcium-transporting ATPase 9, plasma membrane-type-like [Glycine max]	666	0	18	0.001	0.937661254001138	987292300863593	Up	0.420914	5.30971e+09
Glyma07g12400.3	Glyma07g12400.3	gi|351727371|ref|NP_001238438.1|/1.06917e-72/uncharacterized protein LOC100527595 [Glycine max]	1267	0	34	0.001	0.931000676821966	986263840637441	Up	6.9775e-07	160038
Glyma04g35256.1	Glyma04g35256.1	gi|255671795|gb|ACU26530.1|/5.19337e-71/acetohydroxyacid isomeroreductase [Glycine max]	559	0	15	0.001	0.930951692255155	986256249703021	Up	0.33154	0.000345599628137021
Glyma18g10140.1	Glyma18g10140.1	gi|351724909|ref|NP_001236050.1|/1.36913e-50/uncharacterized protein LOC100527179 [Glycine max]	985	0	26	0.001	0.915766625735121	983883617806223	Up	0.0171375	3.06669e+07
Glyma18g04921.1	Glyma18g04921.1	gi|356503769|ref|XP_003520676.1|/4.6521e-86/PREDICTED: pentatricopeptide repeat-containing protein At5g03800-like [Glycine max]	1525	0	39	0.001	0.887242747228618	979318506578952	Up	2.23766e-07	5903.29
Glyma15g22810.1	Glyma15g22810.1	-	1118	0	28	0.001	0.868888246104811	97630268234793	Up	0.000432898	8.27202e+06
Glyma02g05210.1	Glyma02g05210.1	gi|357517957|ref|XP_003629267.1|/3.32792e-129/GDSL esterase/lipase [Medicago truncatula]	1447	0	35	0.001	0.839164702095006	971281018467812	Up	3.50686e-06	82941.8
Glyma19g25961.1	Glyma19g25961.1	-	626	0	15	0.001	0.831313092604843	969924812294078	Up	0.33154	0.000345853046746105
Glyma18g38420.1	Glyma18g38420.1	gi|571470740|ref|XP_003532715.2|/4.33089e-58/PREDICTED: ABC transporter C family member 3-like [Glycine max]	1257	0	30	0.001	0.828006357948499	969349803545289	Up	0.00109351	2.22874e+06
Glyma13g07974.1	Glyma13g07974.1	gi|356568949|ref|XP_003552670.1|/1.25135e-92/PREDICTED: sulfate transporter 4.1, chloroplastic-like [Glycine max]	770	0	18	0.001	0.811016097616568	966358674012493	Up	0.420914	5.30854e+09
Glyma06g46560.5	Glyma06g46560.5	gi|351727853|ref|NP_001236663.1|/5.27007e-89/uncharacterized protein LOC100500091 [Glycine max]	1123	0	25	0.001	0.772338967008951	9593090351639	Up	0.00034098	5.84618e+07
Glyma18g12900.1	Glyma18g12900.1	gi|571544735|ref|XP_006602254.1|/1.05657e-22/PREDICTED: villin-4-like isoform X1 [Glycine max]	675	0	15	0.001	0.770965919956491	959052327793521	Up	0.33154	0.000345726291002382
Glyma18g01630.1	Glyma18g01630.1	gi|255547996|ref|XP_002515055.1|/0/hydrolase, hydrolyzing O-glycosyl compounds, putative [Ricinus communis]	1602	0	35	0.001	0.757972112316775	956600095880114	Up	3.50686e-06	82907.3
Glyma18g09670.1	Glyma18g09670.1	gi|351727228|ref|NP_001235618.1|/0/disease resistance protein [Glycine max]	2472	0	54	0.001	0.75786698442325	956580084852398	Up	7.38046e-12	0.26615
Glyma02g35640.1	Glyma02g35640.1	gi|571443160|ref|XP_006576042.1|/1.01924e-58/PREDICTED: splicing regulatory glutamine/lysine-rich protein 1-like [Glycine max]	771	0	16	0.001	0.719968174278435	949178932434985	Up	16.6631	0.000185632844048551
Glyma18g48060.3	Glyma18g48060.3	gi|356568531|ref|XP_003552464.1|/1.81514e-112/PREDICTED: uncharacterized protein LOC100799163 isoform X1 [Glycine max]	1271	0	26	0.001	0.709701122225881	947106777740101	Up	0.0171375	3.06766e+07
Glyma14g06031.1	Glyma14g06031.1	gi|571507397|ref|XP_006595849.1|/1.94255e-163/PREDICTED: B3 domain-containing protein REM20-like [Glycine max]	954	0	19	0.001	0.690960022602516	943245843170296	Up	0.021155	2.81333e+09
Glyma20g32681.2	Glyma20g32681.2	gi|343409577|gb|AEM23933.1|/0/leucoanthocyanidin reductase 1 [Glycine max]	1447	0	28	0.001	0.671331761676005	939088208979076	Up	0.000432898	8.26924e+06
Glyma13g08963.1	Glyma13g08963.1	gi|4704824|gb|AAD28287.1|AF139377_1/8.44968e-137/stearoyl acyl carrier protein desaturase Lldd3A20 [Lupinus luteus]	909	0	17	0.001	0.648832704913879	934170273132111	Up	0.083748	9.95962e+09
Glyma07g09150.1	Glyma07g09150.1	gi|358345531|ref|XP_003636830.1|/0/Cytochrome P450 monooxygenase CYP704G7 [Medicago truncatula]	1868	0	34	0.001	0.63146566249113	930256047580556	Up	6.9775e-07	160167
Glyma02g10210.1	Glyma02g10210.1	gi|351726868|ref|NP_001237141.1|/8.65321e-60/uncharacterized protein LOC100500379 [Glycine max]	798	0	14	0.001	0.608657305228809	924948636010014	Up	6.59656	0.000645421676066025
Glyma08g08090.1	Glyma08g08090.1	gi|356524878|ref|XP_003531055.1|/9.78663e-90/PREDICTED: vacuolar iron transporter homolog 4-like [Glycine max]	1060	0	18	0.001	0.589134335061092	920245282625663	Up	0.420914	5.31325e+08
Glyma18g43600.1	Glyma18g43600.1	gi|351721061|ref|NP_001236685.1|/1.69703e-126/uncharacterized protein LOC100306044 precursor [Glycine max]	973	0	16	0.001	0.570498933575204	915608037948377	Up	16.6631	0.000185669192755042
Glyma09g37010.2	Glyma09g37010.2	gi|356529911|ref|XP_003533530.1|/1.41987e-101/PREDICTED: transcription factor MYB90-like [Glycine max]	880	0	14	0.001	0.551941510877942	910837158279782	Up	6.59656	0.000645310721677841
Glyma01g38481.1	Glyma01g38481.1	gi|587869831|gb|EXB59133.1|/2.3102e-75/Geranylgeranyl pyrophosphate synthase [Morus notabilis]	885	0	14	0.001	0.548823197257163	910019765135213	Up	6.59656	0.000645865875430145
Glyma16g09082.1	Glyma16g09082.1	gi|356560667|ref|XP_003548611.1|/0/PREDICTED: sn1-specific diacylglycerol lipase beta-like [Glycine max]	1284	0	20	0.001	0.540396672866699	907787498202994	Up	1.06324	1.48841e+08
Glyma04g00240.2	Glyma04g00240.2	gi|358248882|ref|NP_001240212.1|/9.38103e-81/uncharacterized protein LOC100814189 [Glycine max]	965	0	14	0.001	0.503324901111492	897534616416704	Up	6.59656	0.000645754768277998
Glyma18g12270.1	Glyma18g12270.1	gi|571480182|ref|XP_006588149.1|/1.1015e-77/PREDICTED: CBL-interacting serine/threonine-protein kinase 25-like [Glycine max]	1311	0	17	0.001	0.44987713864738	881338724529346	Up	0.083748	9.96379e+09
Glyma19g37500.3	Glyma19g37500.3	gi|255640689|gb|ACU20629.1|/1.37825e-102/unknown [Glycine max]	1391	0	18	0.001	0.448944928227719	881039467116495	Up	0.420914	5.31207e+09
Glyma04g13160.6	Glyma04g13160.6	gi|359806783|ref|NP_001241304.1|/6.29268e-111/uncharacterized protein LOC100798146 [Glycine max]	1111	0	14	0.001	0.437181394754806	877208819493339	Up	6.59656	0.000646088204475043
Glyma03g07350.2	Glyma03g07350.2	-	2428	0	29	0.001	0.414378305413188	869480466313677	Up	0.000217572	4.30641e+06
Glyma05g09940.1	Glyma05g09940.1	gi|571483245|ref|XP_006589176.1|/3.16092e-90/PREDICTED: protein MON2 homolog isoform X3 [Glycine max]	1218	0	14	0.001	0.398775475839564	863943287841615	Up	6.59656	0.00064519980543142
Glyma02g14940.1	Glyma02g14940.1	gi|193237569|dbj|BAG50061.1|/2.69648e-49/transcription factor AP2-EREBP [Lotus japonicus]	1223	0	14	0.001	0.397145159094513	86335226077951	Up	6.59656	0.000645088927307097
Glyma14g07080.3	Glyma14g07080.3	gi|359807053|ref|NP_001241084.1|/0/uncharacterized protein LOC100807069 [Glycine max]	1241	0	14	0.001	0.39138479417614	861244389619213	Up	6.59656	0.000645977020822578
Glyma19g27323.1	Glyma19g27323.1	gi|590688254|ref|XP_007042896.1|/4.55499e-167/Phytosulfokin receptor 1, putative [Theobroma cacao]	1977	0	22	0.001	0.386067911359093	859271083717297	Up	0.0268578	4.12175e+08
Glyma05g02660.5	Glyma05g02660.5	-	1274	0	14	0.001	0.381246883494968	857458173406618	Up	6.59656	0.000646199426407299
Glyma03g22060.1	Glyma03g22060.1	gi|571444888|ref|XP_006576641.1|/0/PREDICTED: TMV resistance protein N-like isoform X1 [Glycine max]	3506	0	38	0.001	0.376027302659897	855469360694893	Up	4.45222e-07	1144.84
Glyma14g05920.2	Glyma14g05920.2	gi|363806890|ref|NP_001242555.1|/1.66764e-122/uncharacterized protein LOC100809383 [Glycine max]	1388	0	15	0.001	0.374929391909677	855047511729514	Up	0.33154	0.000345979895470383
Glyma03g27490.1	Glyma03g27490.1	gi|357509155|ref|XP_003624866.1|/0/Alpha-L-arabinofuranosidase [Medicago truncatula]	1884	0	20	0.001	0.368295821635266	852472121953946	Up	1.06324	1.48804e+09
Glyma02g11680.1	Glyma02g11680.1	gi|357516975|ref|XP_003628776.1|/1.9835e-174/Glucosyltransferase [Medicago truncatula]	1780	0	16	0.001	0.311851383353187	828471484841112	Up	16.6631	0.000185560189315068
Glyma13g39480.2	Glyma13g39480.2	gi|255646001|gb|ACU23488.1|/1.04596e-76/unknown [Glycine max]	1692	0	14	0.001	0.287061778707204	816521744320253	Up	6.59656	0.000644978087285223
Glyma15g14790.2	Glyma15g14790.2	gi|255639555|gb|ACU20072.1|/3.78983e-42/unknown [Glycine max]	1701	0	14	0.001	0.285542933317219	81575638706591	Up	6.59656	0.000645532668615649
Glyma19g00700.1	Glyma19g00700.1	gi|356573837|ref|XP_003555062.1|/0/PREDICTED: uncharacterized protein LOC100785626 [Glycine max]	1807	0	14	0.001	0.268792766780625	807035050545788	Up	6.59656	0.000645643699346405
Glyma18g09630.2	Glyma18g09630.2	gi|571550778|ref|XP_003553036.2|/0/PREDICTED: disease resistance protein RPM1-like [Glycine max]	2205	0	15	0.001	0.236009975496885	788270402942852	Up	0.33154	0.000345789657258065
Glyma03g06950.2	Glyma03g06950.2	-	2256	0	15	0.001	0.230674643604003	78497156174746	Up	0.33154	0.000345662947966288
Glyma14g06580.1	Glyma14g06580.1	gi|571512562|ref|XP_006596613.1|/0/PREDICTED: probable LRR receptor-like serine/threonine-protein kinase At3g47570-like [Glycine max]	3054	0	20	0.001	0.227200172875194	782782012235539	Up	1.06324	1.48877e+09
Glyma01g38560.2	Glyma01g38560.2	gi|148362073|gb|ABQ59613.1|/0/NFR5b [Glycine max]	3679	0	24	0.001	0.226323238258497	782224091401306	Up	0.00678436	1.12326e+08
Glyma15g39531.1	Glyma15g39531.1	gi|571523598|ref|XP_006598625.1|/0/PREDICTED: disease resistance protein At4g27190-like [Glycine max]	4234	1	179	0.0082795519857679	146672897620442	746883389325079	Up	3.00112e-47	3.62588e-36
Glyma20g03250.2	Glyma20g03250.2	-	3348	0	17	0.001	0.176161567731994	746075540296488	Up	0.083748	9.96171e+09
Glyma08g06890.4	Glyma08g06890.4	gi|356524770|ref|XP_003531001.1|/0/PREDICTED: K(+) efflux antiporter 3, chloroplastic-like [Glycine max]	3750	0	16	0.001	0.148025456631646	720970149399427	Up	16.6631	0.000185596509571345
Glyma05g36170.1	Glyma05g36170.1	gi|590576305|ref|XP_007012924.1|/0/Mitochondrial-processing peptidase subunit beta, mitochondrial, putative [Theobroma cacao]	3759	0	16	0.001	0.147671046120956	720624317422186	Up	16.6631	0.000185523883271375
Glyma02g46311.1	Glyma02g46311.1	gi|351722745|ref|NP_001235463.1|/1.06517e-33/uncharacterized protein LOC100527650 [Glycine max]	797	2	259	0.0879689412992253	112742883275946	700182640367309	Up	3.53754e-69	6.49367e-58
Glyma15g37401.1	Glyma15g37401.1	gi|356539563|ref|XP_003538267.1|/0/PREDICTED: E3 ubiquitin-protein ligase KEG-like [Glycine max]	2292	2	256	0.0305895489596346	387501195370802	698501811598654	Up	2.72308e-68	4.93493e-57
Glyma16g27690.1	Glyma16g27690.1	gi|571528864|ref|XP_006599465.1|/0/PREDICTED: UPF0481 protein At3g47200-like isoform X2 [Glycine max]	2011	6	685	0.104591615438313	118175159038582	682001579311327	Up	4.95826e-188	3.31941e-176
Glyma01g04000.1	Glyma01g04000.1	gi|571433939|ref|XP_006573051.1|/0/PREDICTED: protein SUPPRESSOR OF npr1-1, CONSTITUTIVE 1-like isoform X1 [Glycine max]	4552	34	3180	0.261839012667663	242366483184916	653236632490791	Up	0	0
Glyma02g27790.1	Glyma02g27790.1	gi|571464482|ref|XP_006583077.1|/2.95618e-30/PREDICTED: uncharacterized protein LOC100795565 isoform X2 [Glycine max]	529	3	214	0.198803155620461	140347860286976	614152260166653	Up	2.45812e-54	3.42003e-44
Glyma02g35380.2	Glyma02g35380.2	gi|351727166|ref|NP_001238431.1|/0/FERONIA receptor-like kinase precursor [Glycine max]	2831	6	385	0.0742966226232595	471811535261258	598877025084764	Up	6.9888e-101	1.93999e-88
Glyma06g44036.2	Glyma06g44036.2	gi|571462485|ref|XP_006582299.1|/3.0988e-36/PREDICTED: G-type lectin S-receptor-like serine/threonine-protein kinase B120-like isoform X1 [Glycine max]	1381	1	64	0.0253842310700516	160780727695488	598501811598653	Up	2.53004e-13	0.010012
Glyma18g49020.3	Glyma18g49020.3	gi|351725159|ref|NP_001235291.1|/2.05554e-46/uncharacterized protein LOC100306454 [Glycine max]	722	1	61	0.04855349460906	293116544360189	591575545354942	Up	1.90361e-11	0.00716433
Glyma19g31674.1	Glyma19g31674.1	gi|351720930|ref|NP_001235657.1|/0/disease resistance protein [Glycine max]	3265	21	1208	0.225472614169239	128360512737626	583110543253286	Up	0	0
Glyma15g28281.1	Glyma15g28281.1	gi|571494623|ref|XP_006592898.1|/5.42119e-162/PREDICTED: myosin-2-like isoform X3 [Glycine max]	1886	3	167	0.0557618607228122	307200895465166	578375990773943	Up	1.30908e-39	1.36185e-29
Glyma02g03210.1	Glyma02g03210.1	gi|255648146|gb|ACU24527.1|/5.47561e-147/unknown [Glycine max]	2051	21	1075	0.358931294618511	18184045040417	56628216376846	Up	3.19664e-279	3.03175e-267
Glyma15g05850.4	Glyma15g05850.4	gi|571516086|ref|XP_003547078.2|/0/PREDICTED: dentin sialophosphoprotein-like isoform X1 [Glycine max]	2725	2	102	0.0257288976937551	129861782480745	565744345795803	Up	4.63074e-23	2.84263e-12
Glyma18g18961.1	Glyma18g18961.1	gi|590694478|ref|XP_007044619.1|/4.74583e-99/Radical SAM superfamily protein isoform 1 [Theobroma cacao]	849	2	92	0.0825809731631126	375948045773837	550858007204355	Up	3.68966e-20	2.00535e-10
Glyma18g10101.1	Glyma18g10101.1	-	654	1	41	0.0536018701953231	217497266409744	534257012060462	Up	1.23737e-05	30521.2
Glyma16g27440.1	Glyma16g27440.1	gi|571528788|ref|XP_003548080.2|/0/PREDICTED: UDP-glycosyltransferase 74E2-like [Glycine max]	2173	53	2112	0.855015197749787	337195586896755	530149178078179	Up	0	0
Glyma16g31401.1	Glyma16g31401.1	gi|571529536|ref|XP_006599580.1|/0/PREDICTED: LRR receptor-like serine/threonine-protein kinase GSO2-like [Glycine max]	2289	4	146	0.0612592802232264	221286417392492	517484267486655	Up	3.14286e-33	2.71388e-22
Glyma14g05040.1	Glyma14g05040.1	gi|164605529|dbj|BAF98595.1|/0/CM0545.400.nc [Lotus japonicus]	3240	17	529	0.183933824948025	566445793968033	494467918685022	Up	4.91046e-127	1.88804e-115
Glyma05g26040.6	Glyma05g26040.6	gi|351722267|ref|NP_001236982.1|/2.40851e-97/DNA-directed RNA polymerase II subunit RPB7 [Glycine max]	1139	2	60	0.0615550888634614	182757505169669	489190871159506	Up	5.93838e-11	2.01866
Glyma08g27260.1	Glyma08g27260.1	gi|359807612|ref|NP_001241162.1|/3.13884e-156/uncharacterized protein LOC100813225 [Glycine max]	1431	4	113	0.0979891631243642	273959587909068	480519707840172	Up	8.45776e-24	5.37153e-13
Glyma04g03770.1	Glyma04g03770.1	gi|593791026|ref|XP_007158552.1|/1.36582e-107/hypothetical protein PHAVU_002G161900g [Phaseolus vulgaris]	894	1	28	0.0392121063844981	108659626302593	479237303804414	Up	0.00667732	1.10779e+08
Glyma06g13320.3	Glyma06g13320.3	gi|356518625|ref|XP_003527979.1|/0/PREDICTED: probable plastid-lipid-associated protein 14, chloroplastic-like isoform X1 [Glycine max]	2476	2	55	0.0283163353051222	0.770654544383003	47663778295112	Up	1.57175e-09	48.8212
Glyma0690s00200.2	Glyma0690s00200.2	gi|571572495|ref|XP_006607082.1|/0/PREDICTED: leucine-rich repeat receptor protein kinase EXS-like [Glycine max]	2247	4	105	0.0624043134984269	16211900186001	469926363365266	Up	1.56699e-21	9.09894e-11
Glyma14g04731.1	Glyma14g04731.1	gi|351724905|ref|NP_001235538.1|/0/disease resistance protein [Glycine max]	3113	8	186	0.0900883343597592	207291511404942	452417692709457	Up	4.71238e-40	4.8404e-29
Glyma04g00220.6	Glyma04g00220.6	gi|217073356|gb|ACJ85037.1|/1.52822e-132/unknown [Medicago truncatula]	1517	1	23	0.0231085188581024	0.526005093707955	450858007204354	Up	0.174641	2.35496e+09
Glyma18g38410.1	Glyma18g38410.1	gi|593697428|ref|XP_007149189.1|/1.11965e-135/hypothetical protein PHAVU_005G049100g [Phaseolus vulgaris]	1851	2	44	0.0378774966047988	0.824696121833524	444444973462383	Up	2.0054e-07	4860.19
Glyma15g39520.1	Glyma15g39520.1	gi|571521403|ref|XP_006598154.1|/9.08594e-74/PREDICTED: uncharacterized protein LOC102669472 isoform X2 [Glycine max]	1010	1	22	0.0347085377304369	0.755699268076164	444444973462383	Up	0.334118	4.3045e+09
Glyma10g03300.2	Glyma10g03300.2	gi|357440711|ref|XP_003590633.1|/5.0279e-58/Ethylene receptor [Medicago truncatula]	1156	1	22	0.0303249334842053	0.660256280931597	444444973462383	Up	0.334118	4.30353e+09
Glyma06g46634.1	Glyma06g46634.1	-	3598	21	445	0.204604804130786	429088175295407	439036221906153	Up	7.01174e-99	1.93691e-87
Glyma05g35790.1	Glyma05g35790.1	gi|351721474|ref|NP_001237978.1|/3.1311e-17/uncharacterized protein LOC100305871 [Glycine max]	1057	1	21	0.0331652063460182	0.689274166848518	43773355387653	Up	0.638206	7.79504e+09
Glyma10g43120.3	Glyma10g43120.3	gi|543176682|gb|AGV54364.1|/9.78075e-106/RING-finger protein [Phaseolus vulgaris]	1618	1	21	0.0216660216982332	0.450286028651968	437733553876529	Up	0.638206	7.79672e+09
Glyma15g34653.1	Glyma15g34653.1	gi|571508075|ref|XP_006595941.1|/3.16478e-88/PREDICTED: uncharacterized protein LOC102661775 [Glycine max]	1849	6	124	0.113755402188452	232665756265939	435425192565225	Up	8.92816e-25	5.8871e-14
Glyma15g37410.3	Glyma15g37410.3	gi|571521050|ref|XP_006598104.1|/6.3673e-144/PREDICTED: E3 ubiquitin-protein ligase KEG-like [Glycine max]	1205	1	20	0.0290918034089139	0.575825168432234	43069462108739	Up	12.1693	0.00013986975451424
Glyma03g24803.1	Glyma03g24803.1	gi|356520318|ref|XP_003528810.1|/9.0308e-57/PREDICTED: 60S ribosomal protein L5-like [Glycine max]	441	1	20	0.0794912088610913	15733998366459	43069462108739	Up	12.1693	0.000139898011030303
Glyma19g01430.2	Glyma19g01430.2	gi|356571529|ref|XP_003553929.1|/9.40646e-126/PREDICTED: WAT1-related protein At3g28050-like [Glycine max]	1545	1	19	0.0226897236943309	0.426651043082718	423294562943012	Up	2.31606	0.000250133600873031
Glyma03g00800.1	Glyma03g00800.1	gi|356506184|ref|XP_003521867.1|/0/PREDICTED: probable 2-isopropylmalate synthase-like [Glycine max]	1985	4	75	0.070641054121393	131083626189076	421383680648242	Up	4.00584e-13	0.01571
Glyma14g17660.1	Glyma14g17660.1	gi|356554423|ref|XP_003545546.1|/4.86255e-34/PREDICTED: uncharacterized protein LOC100813676 [Glycine max]	379	1	18	0.0924950477776815	164771080518406	415494311742885	Up	4.39884	0.000449481038247441
Glyma18g08950.1	Glyma18g08950.1	gi|434086791|gb|AGB55869.1|/0/flavonoid 6-hydroxylase 1 [Glycine max]	2008	1	18	0.0174579796353293	0.310997208747389	415494311742885	Up	4.39884	0.000449561764008621
Glyma04g08040.5	Glyma04g08040.5	gi|571452461|ref|XP_003522666.2|/4.70165e-96/PREDICTED: putative peptidyl-tRNA hydrolase PTRHD1-like [Glycine max]	2174	1	17	0.0161249416318957	0.271292055550467	407248095723687	Up	8.33566	0.000797881803700589
Glyma15g32285.1	Glyma15g32285.1	gi|356496537|ref|XP_003517123.1|/2.0293e-99/PREDICTED: MLO-like protein 8-like isoform 1 [Glycine max]	1270	1	17	0.0276028528407412	0.464400731312375	407248095723687	Up	8.33566	0.000797747615708039
Glyma04g09890.4	Glyma04g09890.4	gi|357465333|ref|XP_003602948.1|/0/DDB1- and CUL4-associated factor [Medicago truncatula]	3151	2	34	0.0222504748382998	0.374350319750375	407248095723687	Up	0.0121602	2.20727e+07
Glyma04g02980.1	Glyma04g02980.1	gi|351726038|ref|NP_001236857.1|/3.84271e-108/MADS-box protein GmNMH7 [Glycine max]	1352	3	49	0.0777861459491301	125738154844975	401476545938059	Up	7.04454e-07	17824.3
Glyma03g28370.2	Glyma03g28370.2	gi|571561966|ref|XP_006605204.1|/2.27284e-166/PREDICTED: vacuolar amino acid transporter 1-like [Glycine max]	1305	3	48	0.0805876393281409	127608152268661	398501811598654	Up	1.32389e-06	32556.6
Glyma13g33475.1	Glyma13g33475.1	-	285	3	47	0.369006559028856	57213786691508	395464446694301	Up	2.48526e-06	59773.3
Glyma02g25024.1	Glyma02g25024.1	gi|332322157|emb|CCA66153.1|/0/hypothetical protein [Beta vulgaris subsp. vulgaris]	6020	34	525	0.197988569047044	302559299982925	393372888728968	Up	2.42012e-108	7.52552e-97
Glyma17g30936.1	Glyma17g30936.1	gi|571538285|ref|XP_006601129.1|/1.24204e-75/PREDICTED: DUF21 domain-containing protein At1g47330-like isoform X3 [Glycine max]	994	3	46	0.105801679399622	16055326502112	392361757132238	Up	4.66008e-06	108592
Glyma16g01951.2	Glyma16g01951.2	gi|358347636|ref|XP_003637862.1|/2.02458e-95/Maturase K [Medicago truncatula]	2419	2	30	0.0289835660254165	0.430262088442027	389190871159505	Up	0.0152146	2.4043e+08
Glyma03g26590.1	Glyma03g26590.1	gi|358248324|ref|NP_001239862.1|/3.75395e-138/uncharacterized protein LOC100794412 [Glycine max]	1403	2	30	0.0499723779155257	0.741841761896837	389190871159505	Up	0.0152146	2.40496e+08
Glyma02g31620.2	Glyma02g31620.2	gi|351725961|ref|NP_001238646.1|/3.44003e-143/stress-induced receptor-like kinase precursor [Glycine max]	1062	7	103	0.231063429147071	33648088879457	386416372111215	Up	4.63184e-18	2.31206e-07
Glyma18g40575.1	Glyma18g40575.1	gi|356510074|ref|XP_003523765.1|/2.1121e-89/PREDICTED: 26S protease regulatory subunit 10B homolog A-like isoform 1 [Glycine max]	1038	6	88	0.20263365958232	294125726688603	385948723390267	Up	7.22374e-15	0.000310474
Glyma02g46020.10	Glyma02g46020.10	gi|358249018|ref|NP_001239979.1|/8.76173e-141/uncharacterized protein LOC100792638 [Glycine max]	1227	20	287	0.571403799637185	811493468316062	382799694777486	Up	2.13216e-56	3.12708e-45
Glyma02g05081.1	Glyma02g05081.1	gi|255645668|gb|ACU23328.1|/1.46798e-67/unknown [Glycine max]	606	34	474	196681713805809	271364737172804	378629852363445	Up	1.47708e-93	3.82061e-83
Glyma14g06670.2	Glyma14g06670.2	gi|357492601|ref|XP_003616589.1|/8.66037e-141/Exostosin-2 [Medicago truncatula]	1473	2	27	0.0475975873832197	0.635929119312381	373990561815	Up	0.0099376	1.39802e+09
Glyma16g25071.1	Glyma16g25071.1	gi|571528161|ref|XP_006599364.1|/0/PREDICTED: TMV resistance protein N isoform X1 [Glycine max]	4574	6	80	0.0459846389694901	0.606794340149403	372198371015274	Up	1.038e-11	0.0397224
Glyma18g13540.1	Glyma18g13540.1	gi|363814477|ref|NP_001242873.1|/2.77418e-168/uncharacterized protein LOC100778745 precursor [Glycine max]	1781	3	40	0.0590493370708725	0.779190710792635	372198371015274	Up	0.00197165	3.91886e+06
Glyma10g12370.1	Glyma10g12370.1	-	996	377	4936	132690460960025	171934688896321	369572408186729	Up	0	0
Glyma18g39460.1	Glyma18g39460.1	gi|359806326|ref|NP_001240970.1|/2.64839e-51/uncharacterized protein LOC100812682 [Glycine max]	552	2	26	0.127013127201961	163411254773387	368545783412763	Up	0.185001	2.48348e+09
Glyma03g06255.1	Glyma03g06255.1	gi|571444388|ref|XP_006576495.1|/0/PREDICTED: TMV resistance protein N-like isoform X1 [Glycine max]	2071	2	26	0.0338538127549409	0.435552934016946	368545783412763	Up	0.185001	2.4829e+09
Glyma18g44860.5	Glyma18g44860.5	gi|571547896|ref|XP_006602716.1|/0/PREDICTED: WEB family protein At4g27595, chloroplastic-like isoform X2 [Glycine max]	2339	2	26	0.0299748808103816	0.385647766716158	368545783412763	Up	0.185001	2.48407e+09
Glyma18g09920.1	Glyma18g09920.1	gi|356566971|ref|XP_003551698.1|/0/PREDICTED: disease resistance protein RPM1-like [Glycine max]	3772	24	310	0.223047442891249	285126579623358	367618002053962	Up	3.78528e-59	5.91762e-48
Glyma06g47900.1	Glyma06g47900.1	gi|319759274|gb|ADV71373.1|/2.05298e-106/glycosyltransferase GT19J14 [Pueraria montana var. lobata]	917	31	399	118508649546345	150956304174687	3671066741822	Up	4.96188e-77	1.01933e-65
Glyma03g06854.1	Glyma03g06854.1	-	5021	13	167	0.0907634137424092	115391533329477	36682826903195	Up	3.64652e-30	2.85035e-19
Glyma16g27802.1	Glyma16g27802.1	gi|571528897|ref|XP_006599472.1|/0/PREDICTED: pentatricopeptide repeat-containing protein At1g12775, mitochondrial-like isoform X1 [Glycine max]	1958	3	38	0.0537113735052216	0.673315486785291	364798312870896	Up	0.000679066	1.26199e+07
Glyma14g05150.2	Glyma14g05150.2	gi|357493287|ref|XP_003616932.1|/4.55934e-124/Homeobox protein [Medicago truncatula]	1911	2	25	0.0366882502435806	0.45386533749401	362887430576126	Up	0.343618	4.41291e+09
Glyma15g17283.4	Glyma15g17283.4	gi|571476477|ref|XP_006586978.1|/2.14789e-174/PREDICTED: uncharacterized protein LOC100813731 isoform X2 [Glycine max]	2383	7	86	0.102974973459584	125205124222896	360392794863103	Up	1.69857e-13	0.00681644
Glyma11g19240.1	Glyma11g19240.1	gi|357471877|ref|XP_003606223.1|/0/Cytochrome P450 94A1 [Medicago truncatula]	2090	2	24	0.0335460508208051	0.398393872513402	356998061670769	Up	0.636668	7.7796e+09
Glyma06g44010.1	Glyma06g44010.1	gi|571462482|ref|XP_006582298.1|/0/PREDICTED: trans-resveratrol di-O-methyltransferase-like [Glycine max]	1740	14	163	0.282056737648493	325002012809245	352639134816001	Up	2.69864e-28	1.99437e-17
Glyma01g34300.1	Glyma01g34300.1	gi|351723155|ref|NP_001236757.1|/4.11186e-157/ruBisCO-associated protein [Glycine max]	1550	53	616	119867614497438	137878550330283	352388420211823	Up	1.4179e-117	4.7743e-105
Glyma13g01070.1	Glyma13g01070.1	gi|255646825|gb|ACU23884.1|/3.95507e-56/unknown [Glycine max]	1238	2	23	0.0566326706102444	0.64454743712033	350858007204355	Up	11.7655	0.000135804648194726
Glyma20g25210.2	Glyma20g25210.2	gi|255636409|gb|ACU18543.1|/0/unknown [Glycine max]	2095	2	23	0.0334659886470084	0.380882924656309	350858007204355	Up	11.7655	0.000135832200365186
Glyma08g39140.1	Glyma08g39140.1	gi|590694851|ref|XP_007044725.1|/0/Nitrate transporter2.5 [Theobroma cacao]	2082	87	999	146486033159149	166468650007896	350641548793022	Up	2.92368e-190	2.00448e-178
Glyma06g16350.4	Glyma06g16350.4	gi|15216028|emb|CAC51424.1|/0/amino acid permease AAP3 [Vicia faba var. minor]	2167	2	22	0.0323540591672739	0.352217932975047	344444973462383	Up	2.16812	0.000235676921872015
Glyma08g42621.1	Glyma08g42621.1	gi|571544459|ref|XP_006602207.1|/6.36074e-48/PREDICTED: plastidial lipoyltransferase 2-like isoform X1 [Glycine max]	2652	2	22	0.0264371214990507	0.28780401989326	344444973462383	Up	2.16812	0.000235766995222626
Glyma11g05190.2	Glyma11g05190.2	gi|351721320|ref|NP_001238485.1|/0/plasma membrane Ca2+-ATPase [Glycine max]	5270	2	22	0.0133038417866191	0.144830410010802	344444973462383	Up	2.16812	0.000235586917319076
Glyma20g39090.4	Glyma20g39090.4	gi|356576911|ref|XP_003556573.1|/0/PREDICTED: selenoprotein O-like [Glycine max]	2385	2	22	0.0293967489373093	0.320023589415902	344444973462383	Up	2.16812	0.000235721949942682
Glyma06g07270.2	Glyma06g07270.2	gi|351727561|ref|NP_001236909.1|/1.87791e-58/uncharacterized protein LOC100306315 [Glycine max]	743	2	22	0.0943623771406226	102726280048038	344444973462382	Up	2.16812	0.000235631911000764
Glyma18g07640.1	Glyma18g07640.1	gi|593692346|ref|XP_007146715.1|/6.75737e-29/hypothetical protein PHAVU_006G063500g [Phaseolus vulgaris]	641	3	31	0.164066878819382	167784314873527	335425192565226	Up	0.0048582	7.17322e+08
Glyma19g31120.3	Glyma19g31120.3	gi|571445383|ref|XP_006576787.1|/0/PREDICTED: ferredoxin-dependent glutamate synthase 1, chloroplastic/mitochondrial [Glycine max]	4216	9	93	0.0748341100497323	0.765297052897987	335425192565225	Up	8.48726e-14	0.00345965
Glyma16g31760.2	Glyma16g31760.2	gi|571529555|ref|XP_006599585.1|/0/PREDICTED: LRR receptor-like serine/threonine-protein kinase GSO1-like [Glycine max]	3279	2	20	0.0213818988153347	0.21161004207406	33069462108739	Up	7.29356	0.000707173337536207
Glyma15g07480.2	Glyma15g07480.2	gi|255634598|gb|ACU17661.1|/1.5489e-129/unknown [Glycine max]	1630	2	20	0.0430130344880261	0.425686704270455	33069462108739	Up	7.29356	0.000707293851056578
Glyma09g30330.2	Glyma09g30330.2	gi|574584728|ref|NP_001276150.1|/8.83958e-60/homeobox protein knotted-1-like 1-like [Glycine max]	1128	2	20	0.0621553601201087	0.615132382944009	33069462108739	Up	7.29356	0.000706932433656958
Glyma02g22760.3	Glyma02g22760.3	gi|255647446|gb|ACU24187.1|/2.46853e-154/unknown [Glycine max]	1538	2	20	0.0455859858358144	0.451150408297036	33069462108739	Up	7.29356	0.000706691693853227
Glyma13g18630.2	Glyma13g18630.2	-	2637	2	20	0.0265875033050749	0.263128300326447	33069462108739	Up	7.29356	0.000706812043256131
Glyma05g30450.1	Glyma05g30450.1	gi|571455935|ref|XP_006580232.1|/0/PREDICTED: putative receptor-like protein kinase At3g47110-like [Glycine max]	3240	2	20	0.0216392735232971	0.214157199987914	33069462108739	Up	7.29356	0.000707052865076661
Glyma07g33511.1	Glyma07g33511.1	gi|388503500|gb|AFK39816.1|/2.11636e-54/unknown [Medicago truncatula]	1823	7	69	0.134607439250789	131313723612995	32861876507071	Up	4.88876e-09	146.882
Glyma13g26540.3	Glyma13g26540.3	gi|351727266|ref|NP_001236387.1|/8.90009e-89/uncharacterized protein LOC100526949 [Glycine max]	1351	4	39	0.103791630222772	100151383384429	327042033484878	Up	0.00205658	3.64238e+07
Glyma11g32940.1	Glyma11g32940.1	gi|571543120|ref|XP_006602037.1|/9.53516e-125/PREDICTED: uncharacterized protein LOC100820164 isoform X1 [Glycine max]	1967	5	48	0.0891093622464191	0.846612296444342	324805252182033	Up	4.89202e-05	1.0341e+06
Glyma15g06366.1	Glyma15g06366.1	gi|356546741|ref|XP_003541781.1|/1.93289e-87/PREDICTED: probable glycosyltransferase At5g03795-like [Glycine max]	989	5	47	0.177227619351574	164872893903739	321767887277681	Up	8.8515e-06	1.82102e+06
Glyma11g35334.1	Glyma11g35334.1	gi|571491141|ref|XP_003538469.2|/0/PREDICTED: putative serine/threonine-protein kinase-like protein CCR3-like [Glycine max]	2185	51	470	0.818231935237897	746266782932713	318910972058004	Up	2.96002e-80	6.40456e-69
Glyma20g26190.1	Glyma20g26190.1	gi|357444525|ref|XP_003592540.1|/0/Pentatricopeptide repeat-containing protein [Medicago truncatula]	2586	18	161	0.244006657362468	215995672470409	314600999265884	Up	7.89042e-25	5.20887e-14
Glyma10g33710.1	Glyma10g33710.1	gi|351726636|ref|NP_001237901.1|/1.4873e-142/iron-superoxide dismutase [Glycine max]	1162	76	669	22927946266681	199741213599743	312295300318441	Up	2.85104e-113	9.27077e-102
Glyma15g38441.1	Glyma15g38441.1	gi|255636110|gb|ACU18399.1|/4.75391e-40/unknown [Glycine max]	826	23	202	0.976125098641706	848435861065921	311966764268132	Up	8.99182e-32	7.40491e-21
Glyma18g13690.1	Glyma18g13690.1	gi|356569933|ref|XP_003553148.1|/0/PREDICTED: (Z)-3-hexen-1-ol acetyltransferase-like [Glycine max]	1806	3	26	0.0582319320726599	0.499462971400385	310049533340647	Up	0.955626	0.000112262381358381
Glyma15g17661.2	Glyma15g17661.2	gi|357446411|ref|XP_003593483.1|/0/Digestive organ expansion factor-like protein [Medicago truncatula]	2348	3	26	0.0447899784170459	0.38416955977389	310049533340647	Up	0.955626	0.000112285561697295
Glyma03g22721.1	Glyma03g22721.1	gi|357447165|ref|XP_003593858.1|/1.95036e-47/Serine carboxypeptidase-like protein [Medicago truncatula]	3582	17	144	0.166372303973088	139471221700672	306748027617851	Up	3.22682e-21	1.84917e-11
Glyma18g15340.1	Glyma18g15340.1	gi|571473753|ref|XP_003532057.2|/6.77317e-94/PREDICTED: probable membrane-associated kinase regulator 6-like [Glycine max]	911	16	135	0.615686026041559	514118327523127	306183371303737	Up	1.26449e-18	6.69357e-09
Glyma02g11560.3	Glyma02g11560.3	gi|357475279|ref|XP_003607925.1|/0/Filament-like plant protein [Medicago truncatula]	3644	3	24	0.0288602824706981	0.228497034454723	298501811598654	Up	3.07876	0.000323360719453673
Glyma02g41440.1	Glyma02g41440.1	gi|351725437|ref|NP_001238116.1|/1.04902e-129/uncharacterized protein LOC100306391 [Glycine max]	1360	3	24	0.0773285803847234	0.61223764231839	298501811598654	Up	3.07876	0.000323301047794796
Glyma01g32825.1	Glyma01g32825.1	gi|388516681|gb|AFK46402.1|/6.36371e-41/unknown [Lotus japonicus]	1552	9	71	0.203286474207263	158713667155992	296484023404891	Up	3.40712e-08	957.916
Glyma15g37520.1	Glyma15g37520.1	gi|357489701|ref|XP_003615138.1|/0/Cytokinin-O-glucosyltransferase [Medicago truncatula]	1666	75	589	157813429356578	122655772559705	295832324932112	Up	5.83388e-94	1.48204e-82
Glyma08g33153.1	Glyma08g33153.1	gi|356522406|ref|XP_003529837.1|/5.68203e-153/PREDICTED: uncharacterized protein LOC100807086 [Glycine max]	1194	6	47	0.176158910089152	136565571248574	295464446694301	Up	0.000405274	7.77812e+06
Glyma10g23550.1	Glyma10g23550.1	gi|356532251|ref|XP_003534687.1|/1.08831e-36/PREDICTED: 65-kDa microtubule-associated protein 6-like [Glycine max]	503	4	31	0.278772350757386	21381659211517	293921442637341	Up	0.022473	2.97886e+09
Glyma18g10090.1	Glyma18g10090.1	gi|357494709|ref|XP_003617643.1|/2.78186e-177/Microtubule-associated protein MAP65-1a [Medicago truncatula]	1566	30	232	0.671563661067841	513977279970994	293610851550559	Up	1.18709e-34	1.07054e-23
Glyma10g03720.2	Glyma10g03720.2	gi|359807079|ref|NP_001241599.1|/3.53455e-92/uncharacterized protein LOC100803065 [Glycine max]	1264	10	77	0.277338790409346	211344692456427	292987656179407	Up	4.7444e-10	14.2696
Glyma04g35243.1	Glyma04g35243.1	gi|587899467|gb|EXB87866.1|/7.20538e-36/RING-H2 finger protein ATL80 [Morus notabilis]	633	12	92	0.664561575502204	50423363485306	292361757132239	Up	1.67665e-10	0.591506
Glyma11g18541.1	Glyma11g18541.1	gi|351726906|ref|NP_001237654.1|/3.6099e-36/beta-ketoacyl-ACP synthetase I-2 [Glycine max]	3866	6	46	0.0544060368976844	0.412803790561287	292361757132239	Up	7.1876e-05	1.33402e+07
Glyma12g09240.1	Glyma12g09240.1	gi|357471877|ref|XP_003606223.1|/0/Cytochrome P450 94A1 [Medicago truncatula]	2077	4	30	0.0675120329470222	0.501109288368446	289190871159505	Up	0.039906	5.05757e+09
Glyma13g25410.2	Glyma13g25410.2	-	594	6	44	0.354097203108498	256988639985497	285948723390267	Up	0.00224542	3.9559e+07
Glyma15g16030.1	Glyma15g16030.1	gi|359807170|ref|NP_001241100.1|/2.14232e-115/uncharacterized protein LOC100776607 [Glycine max]	1207	3	22	0.0871307947996884	0.632358128216177	285948723390267	Up	9.77008	0.00091986499404368
Glyma05g03770.4	Glyma05g03770.4	-	1665	4	29	0.0842177131717508	0.604270585911844	284299911111411	Up	0.706274	8.53664e+09
Glyma04g42360.1	Glyma04g42360.1	gi|351721292|ref|NP_001235157.1|/6.78915e-73/uncharacterized protein LOC100527117 [Glycine max]	934	8	57	0.30026229642605	211726722129379	281790813015127	Up	2.32886e-05	506009
Glyma05g35721.1	Glyma05g35721.1	gi|357520913|ref|XP_003630745.1|/4.3256e-83/CRS2-associated factor [Medicago truncatula]	2073	8	57	0.135284604371409	0.953944806892619	281790813015127	Up	2.32886e-05	505816
Glyma16g31020.2	Glyma16g31020.2	gi|571531702|ref|XP_006600063.1|/0/PREDICTED: LRR receptor-like serine/threonine-protein kinase GSO2-like [Glycine max]	3467	28	199	0.283114348721303	19913469319903	281428781447258	Up	8.0413e-29	5.79228e-17
Glyma13g21925.1	Glyma13g21925.1	gi|356548403|ref|XP_003542591.1|/0/PREDICTED: glycinol 4-dimethylallyltransferase-like isoform X1 [Glycine max]	1682	4	28	0.0833665234429044	0.577536896043507	279237303804414	Up	1.24562	0.00014302261117837
Glyma10g02550.1	Glyma10g02550.1	gi|590718415|ref|XP_007050814.1|/0/Zinc finger C-x8-C-x5-C-x3-H type family protein [Theobroma cacao]	2332	4	28	0.0601297137354053	0.416559630851277	279237303804414	Up	1.24562	0.0001429937585233
Glyma15g38430.1	Glyma15g38430.1	-	847	7	49	0.289715893452407	200706003955615	279237303804414	Up	0.000530082	1.00014e+07
Glyma15g16890.1	Glyma15g16890.1	-	384	6	42	0.547744111058458	379459788728585	279237303804414	Up	0.00694714	1.14854e+08
Glyma09g26930.1	Glyma09g26930.1	gi|357501683|ref|XP_003621130.1|/0/Receptor-like protein kinase [Medicago truncatula]	2820	12	82	0.149172864288261	100881710802817	275760761988345	Up	4.64486e-09	14.0146
Glyma13g40310.1	Glyma13g40310.1	gi|356543436|ref|XP_003540166.1|/0/PREDICTED: auxin response factor 4-like isoform X1 [Glycine max]	2295	30	204	0.45824343931688	308386367982596	275055286234951	Up	7.75212e-28	5.59106e-17
Glyma08g27620.1	Glyma08g27620.1	gi|38194922|gb|AAR13310.1|/1.08378e-40/B12D-like protein [Phaseolus vulgaris]	777	4	27	0.18046652822518	120556446943003	273990561815	Up	2.18866	0.000237682628435115
Glyma14g37860.1	Glyma14g37860.1	gi|571511613|ref|XP_006596445.1|/0/PREDICTED: disease resistance protein RPP13-like isoform X1 [Glycine max]	2648	71	474	0.939935513840495	621023529934741	272401424538011	Up	1.82217e-67	3.31281e-57
Glyma13g06520.2	Glyma13g06520.2	gi|571504319|ref|XP_006595251.1|/0/PREDICTED: receptor-like protein kinase FERONIA-like [Glycine max]	1800	16	106	0.311605538735478	20430596878847	271293857054973	Up	1.67291e-11	0.06317
Glyma11g02170.1	Glyma11g02170.1	gi|357481497|ref|XP_003611034.1|/2.20578e-156/Beta 1 3-glycosyltransferase-like protein I [Medicago truncatula]	2040	4	26	0.0687365158975319	0.442171630563282	268545783412763	Up	3.83046	0.000395020526096412
Glyma09g27533.1	Glyma09g27533.1	gi|571433605|ref|XP_006572952.1|/1.12626e-115/PREDICTED: kinesin-like protein KIN12A-like isoform X1 [Glycine max]	1664	4	26	0.0842683247782242	0.542085412469408	268545783412763	Up	3.83046	0.000395235405802357
Glyma11g04690.1	Glyma11g04690.1	gi|356540613|ref|XP_003538782.1|/2.83016e-177/PREDICTED: transcription factor bHLH25-like [Glycine max]	1971	4	26	0.0711428170628945	0.457651002713899	268545783412763	Up	3.83046	0.000395163753263234
Glyma06g44770.4	Glyma06g44770.4	gi|357474347|ref|XP_003607458.1|/0/Callose synthase [Medicago truncatula]	2480	4	26	0.0565413275931311	0.363721825140764	268545783412763	Up	3.83046	0.000395307084330794
Glyma13g37395.1	Glyma13g37395.1	gi|387528023|ref|NP_001248361.1|/3.33523e-143/expansin-B3-like precursor [Glycine max]	1535	4	26	0.0913501579354822	0.587641776123189	268545783412763	Up	3.83046	0.000395092126699293
Glyma18g46033.1	Glyma18g46033.1	gi|225016141|gb|ACN78965.1|/0/Rpp4 candidate 1 [Glycine max]	2220	120	776	189489854636439	12127085551748	267804036256514	Up	5.1878e-113	1.67734e-100
Glyma18g52260.1	Glyma18g52260.1	gi|356568947|ref|XP_003552669.1|/0/PREDICTED: histone-lysine N-methyltransferase ATXR6-like isoform X1 [Glycine max]	1266	22	140	0.609181444210354	383656026518633	26548695142942	Up	3.52046e-17	1.69917e-06
Glyma07g08970.4	Glyma07g08970.4	gi|255637758|gb|ACU19201.1|/0/unknown [Glycine max]	1649	4	25	0.0850348650278746	0.525977355943634	262887430576126	Up	0.66756	0.000651698435409161
Glyma14g01730.2	Glyma14g01730.2	gi|571506334|ref|XP_006595691.1|/1.63092e-160/PREDICTED: nicotinamide mononucleotide adenylyltransferase-like isoform X2 [Glycine max]	1188	4	25	0.118032401036166	0.730081363595162	262887430576126	Up	0.66756	0.000651586651801029
Glyma19g24520.1	Glyma19g24520.1	-	1901	24	149	0.442574936657439	271926696123528	261922413572754	Up	3.4555e-19	1.734e-07
Glyma06g21596.1	Glyma06g21596.1	gi|571461447|ref|XP_006582001.1|/0/PREDICTED: exocyst complex component EXO70B1-like [Glycine max]	2120	17	105	0.28110641171302	171830847726152	261180079240232	Up	1.05526e-10	0.377434
Glyma15g03620.3	Glyma15g03620.3	gi|357454403|ref|XP_003597482.1|/1.37748e-174/Beta-glucosidase D4 [Medicago truncatula]	1338	6	37	0.157200103622158	0.959385842098324	260950898089433	Up	1.1148	1.55447e+09
Glyma09g05931.2	Glyma09g05931.2	gi|571476465|ref|XP_006586975.1|/0/PREDICTED: uncharacterized protein LOC100810512 isoform X2 [Glycine max]	2666	28	171	0.368176086652947	222527485148732	259551570881483	Up	3.79232e-21	2.16018e-10
Glyma14g04710.2	Glyma14g04710.2	gi|351724905|ref|NP_001235538.1|/0/disease resistance protein [Glycine max]	2796	62	376	0.777342143304707	466550191905001	25854106572773	Up	2.01894e-50	2.58175e-39
Glyma17g05240.1	Glyma17g05240.1	gi|351721764|ref|NP_001238500.1|/1.48203e-99/dehydration-responsive element binding protein 3 [Glycine max]	1364	23	138	0.591113879382734	351004278807171	256998061670769	Up	3.69076e-16	1.7075e-05
Glyma13g04350.2	Glyma13g04350.2	-	1112	8	48	0.252198727393822	149755970063491	256998061670769	Up	0.00336512	5.78177e+07
Glyma02g07650.1	Glyma02g07650.1	gi|358248724|ref|NP_001240185.1|/3.02622e-37/protein HEADING DATE 3A-like [Glycine max]	640	47	282	257439732197475	152868086316373	256998061670769	Up	1.07969e-35	1.0257e-32
Glyma13g25786.1	Glyma13g25786.1	-	881	19	113	0.756023653855941	444989977636635	255726956495814	Up	1.72838e-11	0.0652211
Glyma12g08740.1	Glyma12g08740.1	gi|351726806|ref|NP_001236883.1|/0/lethal leaf spot 1-like protein [Glycine max]	2378	92	541	135623100332725	789283655228796	254094094375634	Up	1.66541e-71	3.23447e-61
Glyma13g31590.1	Glyma13g31590.1	-	1915	6	35	0.109834850468119	0.634084242261866	252933863221034	Up	0.331002	4.26919e+09
Glyma03g35990.1	Glyma03g35990.1	gi|351726220|ref|NP_001237119.1|/1.10303e-102/syringolide-induced protein B13-1-9 [Glycine max]	612	29	169	166113246752369	95803853288711	252791655714115	Up	3.82204e-20	2.07532e-09
Glyma08g22390.3	Glyma08g22390.3	gi|590608008|ref|XP_007021148.1|/0/MRNA capping enzyme family protein isoform 1 [Theobroma cacao]	1998	5	29	0.0877267845539071	0.503558821593204	252107101622675	Up	2.54956	0.000273071168454734
Glyma14g00200.1	Glyma14g00200.1	gi|255559169|ref|XP_002520606.1|/8.97517e-59/glutamate receptor 3 plant, putative [Ricinus communis]	588	5	29	0.298092033229093	171107232235242	252107101622675	Up	2.54956	0.000273122574924699
Glyma07g39860.1	Glyma07g39860.1	gi|356522081|ref|XP_003529678.1|/1.2477e-88/PREDICTED: ADP-ribosylation factor GTPase-activating protein AGD12-like [Glycine max]	979	5	29	0.179037911684072	102769205877755	252107101622674	Up	2.54956	0.00027301978133233
Glyma13g30760.2	Glyma13g30760.2	gi|590624146|ref|XP_007025524.1|/1.49966e-179/Seven transmembrane MLO family protein [Theobroma cacao]	1721	14	81	0.285170670254723	163287087637502	251751319681355	Up	1.03173e-06	2789.11
Glyma18g20500.1	Glyma18g20500.1	gi|356567656|ref|XP_003552033.1|/0/PREDICTED: cysteine-rich receptor-like protein kinase 3-like [Glycine max]	2644	8	46	0.106068451158067	0.603592834459129	250858007204355	Up	0.00989052	1.60211e+08
Glyma10g41260.1	Glyma10g41260.1	gi|255640638|gb|ACU20604.1|/2.11977e-77/unknown [Glycine max]	1139	52	296	160043231045	901603692170365	249403176347439	Up	2.87246e-37	2.75645e-26
Glyma08g21231.1	Glyma08g21231.1	gi|571474976|ref|XP_006586414.1|/0/PREDICTED: putative leucine-rich repeat receptor-like protein kinase At2g19210-like [Glycine max]	2038	42	238	0.722441693093785	405154318092935	248751845651572	Up	3.42462e-29	2.59837e-23
Glyma13g24210.1	Glyma13g24210.1	gi|255640245|gb|ACU20413.1|/0/unknown [Glycine max]	1431	162	913	396856110653675	221349649345999	247963916308613	Up	4.81696e-121	1.70254e-110
Glyma11g04130.3	Glyma11g04130.3	gi|351727419|ref|NP_001237160.1|/3.7439e-103/uncharacterized protein LOC100306332 [Glycine max]	1122	8	45	0.249950966900116	139144918708725	247687121231621	Up	0.168845	2.65564e+08
Glyma18g12330.3	Glyma18g12330.3	gi|357459277|ref|XP_003599919.1|/0/Glutamyl-tRNA(Gln) amidotransferase subunit A [Medicago truncatula]	2177	10	56	0.161027207660732	0.892436434676324	247044494315677	Up	5.1653e-05	9.75544e+06
Glyma19g38580.1	Glyma19g38580.1	gi|358248558|ref|NP_001239646.1|/5.40533e-122/uncharacterized protein LOC100807174 [Glycine max]	1028	7	39	0.23870560481925	131619181860276	246306541279117	Up	1.2728	1.75457e+09
Glyma18g45824.1	Glyma18g45824.1	gi|297734872|emb|CBI17106.3|/4.63298e-14/unnamed protein product [Vitis vinifera]	1444	18	100	0.43698145148154	240259462590319	245894930431894	Up	5.18196e-10	16.6504
Glyma14g11960.1	Glyma14g11960.1	gi|357437105|ref|XP_003588828.1|/1.25011e-88/WRKY transcription factor [Medicago truncatula]	1425	69	381	169743017153274	927593733168704	245014084670168	Up	7.0536e-49	8.65054e-37
Glyma16g27532.1	Glyma16g27532.1	gi|571528803|ref|XP_006599455.1|/0/PREDICTED: TMV resistance protein N-like [Glycine max]	3662	27	146	0.258465817561173	138319117807595	241995517270308	Up	6.49392e-16	2.97773e-05
Glyma13g35180.2	Glyma13g35180.2	gi|388491936|gb|AFK34034.1|/0/unknown [Medicago truncatula]	2230	8	43	0.125760082897727	0.668977154760453	241128287068863	Up	0.0048764	7.19449e+08
Glyma07g01780.2	Glyma07g01780.2	gi|571464380|ref|XP_006583045.1|/0/PREDICTED: poly(A) polymerase-like isoform X1 [Glycine max]	3135	6	32	0.0670921016416101	0.35412788667858	240005561526538	Up	1.64763	0.000183839970882353
Glyma15g37320.1	Glyma15g37320.1	gi|351723259|ref|NP_001235737.1|/0/resistance protein KR4 [Glycine max]	3309	212	1126	224593294011519	118056340780282	239408877350356	Up	7.96916e-144	3.59909e-133
Glyma19g26780.1	Glyma19g26780.1	gi|571555818|ref|XP_006604160.1|/0/PREDICTED: regulation of nuclear pre-mRNA domain-containing protein 1A-like isoform X1 [Glycine max]	2610	10	53	0.134312732213568	0.704503340649897	239101047566237	Up	0.00251226	4.39067e+07
Glyma10g29960.1	Glyma10g29960.1	gi|571569982|ref|XP_006606497.1|/1.48663e-109/PREDICTED: meiotically up-regulated gene 184 protein-like isoform X1 [Glycine max]	1607	22	116	0.479915188780528	250431991423328	238356749247681	Up	1.24207e-10	0.442579
Glyma08g06741.1	Glyma08g06741.1	gi|357476053|ref|XP_003608312.1|/0/Receptor-like-kinase [Medicago truncatula]	2148	8	42	0.1305609799171	0.678363868118142	237733553876529	Up	0.0824782	1.176e+09
Glyma10g30110.1	Glyma10g30110.1	gi|255647458|gb|ACU24193.1|/0/unknown [Glycine max]	1614	32	167	0.695030941417423	358972050091266	236872240846059	Up	3.68264e-18	1.84472e-07
Glyma02g42470.1	Glyma02g42470.1	gi|357492715|ref|XP_003616646.1|/7.67397e-173/1-aminocyclopropane-1-carboxylate oxidase [Medicago truncatula]	1666	12	62	0.252501486970525	129111339536531	235425192565225	Up	2.2102e-05	4.3701e+06
Glyma16g26940.1	Glyma16g26940.1	gi|358248552|ref|NP_001239645.1|/0/uncharacterized protein LOC100789509 [Glycine max]	1770	6	31	0.118832620704208	0.607625682677573	235425192565225	Up	2.79056	0.000296871970087867
Glyma13g06600.1	Glyma13g06600.1	gi|359806132|ref|NP_001241448.1|/0/receptor-like protein kinase FERONIA-like precursor [Glycine max]	2277	35	180	0.538843569947714	274256651367922	234758819537124	Up	1.33511e-18	7.04774e-09
Glyma16g03320.2	Glyma16g03320.2	gi|490105837|gb|AGL08680.1|/0/BCL-2 associated athanogene 6A [Glycine max]	3966	248	1271	219208132393339	111183549651819	234257012060462	Up	1.75217e-157	8.98265e-147
Glyma19g22590.1	Glyma19g22590.1	-	2012	37	189	0.644661061126455	325897870240057	233780717457866	Up	1.23129e-20	6.83576e-10
Glyma19g31926.1	Glyma19g31926.1	gi|571561996|ref|XP_006605213.1|/0/PREDICTED: ABC transporter G family member 15-like [Glycine max]	2239	54	275	0.845468355434582	426114482334148	233341842223509	Up	1.57315e-31	1.28252e-20
Glyma04g27662.1	Glyma04g27662.1	gi|357456825|ref|XP_003598693.1|/0/U-box domain-containing protein [Medicago truncatula]	2199	85	431	135503772813006	679985630630111	232717123893793	Up	3.65944e-51	4.76523e-40
Glyma06g42960.1	Glyma06g42960.1	gi|593249346|ref|XP_007132889.1|/3.21439e-12/hypothetical protein PHAVU_011G133400g [Phaseolus vulgaris]	557	15	76	0.944047300926605	47337584313307	23260550338216	Up	4.50654e-06	105230
Glyma03g05321.1	Glyma03g05321.1	gi|571444327|ref|XP_006576473.1|/5.63607e-102/PREDICTED: probable protein phosphatase 2C 14-like [Glycine max]	1720	31	157	0.63181646298836	316678733982128	232544255449129	Up	2.04234e-16	9.54182e-06
Glyma18g49020.2	Glyma18g49020.2	gi|351725159|ref|NP_001235291.1|/3.24665e-71/uncharacterized protein LOC100306454 [Glycine max]	858	37	186	151172267480936	752096124712801	231472356146561	Up	5.69396e-20	3.05963e-10
Glyma14g04420.1	Glyma14g04420.1	gi|357493723|ref|XP_003617150.1|/1.284e-178/Protein kinase 2B [Medicago truncatula]	1736	10	50	0.201933312832611	0.999235783353747	23069462108739	Up	0.119258	1.91435e+08
Glyma15g39876.1	Glyma15g39876.1	gi|571571051|ref|XP_006606747.1|/1.42172e-58/PREDICTED: uncharacterized protein LOC100784938 [Glycine max]	1213	17	85	0.491298922367355	243111677150336	23069462108739	Up	4.01888e-07	10399.9
Glyma15g08281.1	Glyma15g08281.1	gi|356546634|ref|XP_003541729.1|/2.31118e-172/PREDICTED: glyoxysomal processing protease, glyoxysomal-like isoform X1 [Glycine max]	2137	8	40	0.131233029883917	0.649386362153338	230694621087389	Up	0.233562	3.08874e+09
Glyma11g20820.1	Glyma11g20820.1	gi|356539464|ref|XP_003538218.1|/5.846e-96/PREDICTED: fasciclin-like arabinogalactan protein 12-like [Glycine max]	1365	6	30	0.154090651023039	0.762493766989936	230694621087389	Up	4.70558	0.000477906532036409
Glyma04g16880.1	Glyma04g16880.1	gi|388493616|gb|AFK34874.1|/1.77746e-28/unknown [Lotus japonicus]	384	30	149	273872055529229	134617877429903	229729604084018	Up	4.01656e-15	0.000175817
Glyma09g08330.1	Glyma09g08330.1	gi|388514939|gb|AFK45531.1|/4.31815e-51/unknown [Medicago truncatula]	1353	160	793	414552823151412	203340124565021	229426707680315	Up	3.56432e-95	9.30402e-84
Glyma10g30190.2	Glyma10g30190.2	gi|351722939|ref|NP_001237773.1|/4.33839e-85/uncharacterized protein LOC100305603 [Glycine max]	1972	10	49	0.177766851459134	0.862058749241411	227779986521438	Up	0.199264	3.10746e+08
Glyma19g35770.2	Glyma19g35770.2	gi|351722434|ref|NP_001236732.1|/7.29277e-85/uncharacterized protein LOC100500607 [Glycine max]	896	44	215	172148149189801	83248831200659	22737793469387	Up	4.74354e-23	2.90874e-12
Glyma12g02880.1	Glyma12g02880.1	gi|357473949|ref|XP_003607259.1|/0/Serine carboxypeptidase-like protein [Medicago truncatula]	1814	7	34	0.135275282113665	0.650263427526699	226512603517928	Up	17.4901	0.000193671001868068
Glyma07g10330.4	Glyma07g10330.4	gi|351726972|ref|NP_001235353.1|/1.12645e-101/uncharacterized protein LOC100527642 [Glycine max]	898	6	29	0.234224653281122	112039034024858	225803661039296	Up	7.89794	0.00075956105408146
Glyma18g48970.2	Glyma18g48970.2	gi|571549006|ref|XP_006602887.1|/0/PREDICTED: probable LRR receptor-like serine/threonine-protein kinase At4g08850-like [Glycine max]	2224	6	29	0.0945745227726833	0.452387826233463	225803661039295	Up	7.89794	0.000759432706488679
Glyma17g13820.1	Glyma17g13820.1	gi|388514113|gb|AFK45118.1|/1.22327e-50/unknown [Lotus japonicus]	919	17	82	0.648471809392385	309560853606034	225510727935428	Up	1.84737e-05	44944.2
Glyma08g18830.1	Glyma08g18830.1	gi|357445933|ref|XP_003593244.1|/0/Pyruvate decarboxylase isozyme [Medicago truncatula]	2277	52	250	0.800567589636604	38091201578878	225036268250753	Up	5.5807e-28	3.90615e-16
Glyma14g08801.4	Glyma14g08801.4	gi|571508197|ref|XP_006595955.1|/0/PREDICTED: mitogen-activated protein kinase kinase kinase YODA-like isoform X2 [Glycine max]	2647	8	38	0.105948237575342	0.498055052181942	223294562943012	Up	0.065186	7.93966e+09
Glyma08g26861.3	Glyma08g26861.3	gi|356526493|ref|XP_003531852.1|/0/PREDICTED: uncharacterized protein LOC100817238 isoform X1 [Glycine max]	3377	8	38	0.0830455981231656	0.390391389732188	223294562943012	Up	0.065186	7.94306e+09
Glyma17g34150.1	Glyma17g34150.1	gi|356562141|ref|XP_003549332.1|/0/PREDICTED: L-type lectin-domain containing receptor kinase IX.1-like [Glycine max]	1809	8	38	0.155027631211681	0.728773755182753	223294562943012	Up	0.065186	7.94136e+09
Glyma08g45590.1	Glyma08g45590.1	gi|255630726|gb|ACU15724.1|/2.47227e-51/unknown [Glycine max]	1094	12	56	0.384522374125133	17758995596804	220741053732298	Up	0.00473498	7.97172e+07
Glyma13g23090.1	Glyma13g23090.1	gi|358248582|ref|NP_001239650.1|/0/uncharacterized protein LOC100818438 precursor [Glycine max]	1869	335	1559	628337813862672	289390658718821	220340604333918	Up	9.81962e-181	6.1405e-169
Glyma20g25660.1	Glyma20g25660.1	gi|356574236|ref|XP_003555256.1|/0/PREDICTED: amino-acid permease BAT1 homolog isoform X1 [Glycine max]	2164	34	157	0.550781509086508	251703984495962	219217602362782	Up	4.99426e-15	0.000216945
Glyma16g29274.2	Glyma16g29274.2	gi|571529199|ref|XP_006599523.1|/0/PREDICTED: LRR receptor-like serine/threonine-protein kinase GSO2-like isoform X1 [Glycine max]	4259	10	46	0.0823095165713578	0.37471224567033	218665197715618	Up	0.0912072	1.29172e+09
Glyma03g38260.1	Glyma03g38260.1	gi|255630240|gb|ACU15475.1|/8.57379e-35/unknown [Glycine max]	1238	18	82	0.5096940354922	229795173234205	217264511916231	Up	5.23284e-06	121293
Glyma11g25660.1	Glyma11g25660.1	gi|351724639|ref|NP_001235017.1|/3.91925e-64/uncharacterized protein LOC100526852 [Glycine max]	649	20	91	108029655185643	486456924841576	217088466129787	Up	4.63906e-07	1190.73
Glyma18g44450.1	Glyma18g44450.1	gi|356568210|ref|XP_003552306.1|/0/PREDICTED: CBL-interacting protein kinase 2-like [Glycine max]	2410	263	1195	382557214827218	17202776906913	216889402956234	Up	4.76728e-135	2.0095e-123
Glyma20g02220.1	Glyma20g02220.1	gi|357475239|ref|XP_003607905.1|/0/Phosphoglucosamine mutase [Medicago truncatula]	2764	339	1527	429951383267883	191667594753293	215636099964704	Up	3.85286e-172	2.21462e-160
Glyma14g02220.2	Glyma14g02220.2	gi|356552817|ref|XP_003544759.1|/0/PREDICTED: trigger factor-like protein TIG-like [Glycine max]	2122	12	54	0.198241035482043	0.882868607678734	215494311742885	Up	0.0128659	2.05367e+07
Glyma04g33516.1	Glyma04g33516.1	gi|571450898|ref|XP_006578571.1|/1.21785e-156/PREDICTED: protein RKD1-like [Glycine max]	1064	16	72	0.52715222718408	234767817731112	215494311742885	Up	9.7451e-06	1.9962e+06
Glyma19g38290.1	Glyma19g38290.1	gi|571562135|ref|XP_003553607.2|/2.90021e-143/PREDICTED: probable F-box protein At1g60180-like [Glycine max]	1698	20	89	0.412904865815563	181844435184084	213882345206557	Up	1.24401e-06	30645.2
Glyma03g07281.1	Glyma03g07281.1	-	1510	29	129	0.67325368882417	296387891744863	213826437628222	Up	3.05278e-11	1.0554
Glyma07g08260.1	Glyma07g08260.1	gi|351723595|ref|NP_001238308.1|/2.49692e-75/uncharacterized protein LOC100527075 [Glycine max]	1106	23	102	0.729004820504566	319957827540714	213388150190102	Up	4.22502e-08	1178.55
Glyma09g34360.2	Glyma09g34360.2	gi|357484817|ref|XP_003612696.1|/0/Nbs-lrr resistance protein [Medicago truncatula]	3632	23	102	0.221993208006071	0.97432091756616	213388150190102	Up	4.22502e-08	1177.98
Glyma16g23500.2	Glyma16g23500.2	gi|571531348|ref|XP_006599969.1|/0/PREDICTED: LRR receptor-like serine/threonine-protein kinase FLS2-like [Glycine max]	3159	14	62	0.155358886833928	0.680910071756445	21318595043158	Up	0.0182691	3.25689e+07
Glyma17g33920.1	Glyma17g33920.1	gi|255639751|gb|ACU20169.1|/5.35791e-144/unknown [Glycine max]	1292	12	53	0.32559402267252	142318399310854	212797606982858	Up	0.0021113	3.2844e+08
Glyma10g43720.1	Glyma10g43720.1	gi|571485148|ref|XP_006589753.1|/3.2418e-37/PREDICTED: uncharacterized protein LOC102662475 [Glycine max]	883	48	211	190562843620791	829028472252195	212115480397256	Up	2.12284e-20	1.16378e-09
Glyma09g02450.4	Glyma09g02450.4	gi|571475452|ref|XP_006586634.1|/0/PREDICTED: uncharacterized protein LOC100500160 isoform X1 [Glycine max]	2050	16	70	0.273604863279932	118465495017705	21143011329315	Up	0.000260818	5.10731e+06
Glyma17g11910.3	Glyma17g11910.3	gi|356562967|ref|XP_003549739.1|/0/PREDICTED: putative clathrin assembly protein At5g35200-like isoform X1 [Glycine max]	2496	8	35	0.112357766370966	0.486486908626392	21143011329315	Up	2.94908	0.000311870279501951
Glyma13g24461.1	Glyma13g24461.1	-	884	510	2223	202243979467738	872438640303706	210895691215467	Up	7.22548e-245	6.22979e-233
Glyma14g02080.2	Glyma14g02080.2	gi|571531514|ref|XP_006600011.1|/5.28616e-131/PREDICTED: receptor-like protein 12-like [Glycine max]	1601	9	39	0.197064714534461	0.845125040302087	210049533340647	Up	10.9035	0.000126599866088553
Glyma02g05670.6	Glyma02g05670.6	gi|388520479|gb|AFK48301.1|/3.16809e-124/unknown [Lotus japonicus]	1428	34	147	0.834657693041459	357138624685727	209722761957256	Up	6.68332e-13	0.0258541
Glyma16g31060.2	Glyma16g31060.2	gi|571529574|ref|XP_006599590.1|/0/PREDICTED: LRR receptor-like serine/threonine-protein kinase GSO2-like [Glycine max]	3201	10	43	0.109514598899535	0.466047814781571	208935477580127	Up	0.040476	5.12183e+08
Glyma15g09420.2	Glyma15g09420.2	gi|357447047|ref|XP_003593799.1|/0/Heat-shock protein [Medicago truncatula]	1749	10	43	0.200432379118018	0.852955434600234	208935477580127	Up	0.040476	5.12297e+09
Glyma18g47780.2	Glyma18g47780.2	gi|358248062|ref|NP_001240059.1|/3.55943e-169/uncharacterized protein LOC100789838 [Glycine max]	2389	50	214	0.73368821908207	310774458316493	208262891261296	Up	3.52216e-20	1.91614e-09
Glyma14g39300.1	Glyma14g39300.1	gi|357491869|ref|XP_003616222.1|/2.87456e-163/U-box domain-containing protein [Medicago truncatula]	1885	118	504	219446340939707	927613106876033	207965499012461	Up	4.7504e-53	6.25744e-41
Glyma13g17250.1	Glyma13g17250.1	-	1063	60	254	197868051407759	82898781421474	206681220715018	Up	2.50662e-24	1.62459e-13
Glyma03g35980.1	Glyma03g35980.1	gi|356505428|ref|XP_003521493.1|/1.61991e-125/PREDICTED: protein YLS9 [Glycine max]	1148	18	76	0.549652627124863	22967800054453	206302062798781	Up	9.86874e-05	2.01935e+06
Glyma04g27786.1	Glyma04g27786.1	-	927	9	38	0.340345855414964	142217014360906	206302062798781	Up	1.78255	0.000196924884003106
Glyma06g20370.2	Glyma06g20370.2	gi|356508588|ref|XP_003523037.1|/0/PREDICTED: ABC transporter A family member 7-like [Glycine max]	3270	50	211	0.536018701953231	223863040060761	206226111491899	Up	1.48392e-19	7.81875e-17
Glyma05g29400.1	Glyma05g29400.1	gi|255628785|gb|ACU14737.1|/3.32204e-122/unknown [Glycine max]	1191	28	118	0.824145631416252	343730397562466	206030624329077	Up	2.37688e-09	72.8359
Glyma18g46026.1	Glyma18g46026.1	gi|225016141|gb|ACN78965.1|/0/Rpp4 candidate 1 [Glycine max]	5625	140	590	0.872495508459339	363895914219464	206030624329077	Up	1.02391e-59	1.66472e-49
Glyma09g27516.1	Glyma09g27516.1	gi|217072072|gb|ACJ84396.1|/6.17623e-118/unknown [Medicago truncatula]	1237	10	42	0.283392264411813	117795116307014	205540744387793	Up	0.660188	8.0325e+09
Glyma19g01831.1	Glyma19g01831.1	gi|356573420|ref|XP_003554859.1|/0/PREDICTED: cytochrome P450 82A4-like [Glycine max]	2836	354	1477	437577241894937	180684943123795	204586667666833	Up	2.4237e-156	1.22054e-143
Glyma03g06255.2	Glyma03g06255.2	gi|571444388|ref|XP_006576495.1|/0/PREDICTED: TMV resistance protein N-like isoform X1 [Glycine max]	2656	227	947	299609429422337	12369997243579	2045690244164	Up	1.82533e-97	4.99378e-87
Glyma10g05210.1	Glyma10g05210.1	gi|351726914|ref|NP_001235351.1|/6.13465e-67/uncharacterized protein LOC100526874 [Glycine max]	1185	12	50	0.354993651723962	146385934168954	20439118050401	Up	0.0915306	1.29598e+08
Glyma06g42950.1	Glyma06g42950.1	-	393	87	362	776040511545418	319568316439981	204192050722101	Up	1.64221e-34	1.51951e-24
Glyma08g06730.1	Glyma08g06730.1	gi|357476059|ref|XP_003608315.1|/5.18181e-123/Pathogenesis-related protein [Medicago truncatula]	1954	24	99	0.430570601118624	17577549505661	202941223534498	Up	4.74522e-07	12163.4
Glyma18g00630.3	Glyma18g00630.3	gi|255627559|gb|ACU14124.1|/1.22389e-154/unknown [Glycine max]	1348	110	453	286062206368809	116588577732293	202702564250811	Up	8.04466e-45	9.1924e-34
Glyma02g16990.1	Glyma02g16990.1	gi|357442619|ref|XP_003591587.1|/1.79334e-178/Receptor-like protein kinase [Medicago truncatula]	1212	10	41	0.289237814420308	11736238633001	202064202571725	Up	10.7252	0.00012478332238806
Glyma06g45547.1	Glyma06g45547.1	gi|356515230|ref|XP_003526304.1|/5.05566e-171/PREDICTED: myb-related protein Myb4-like [Glycine max]	1275	12	49	0.329935276308153	133331753216005	201476545938059	Up	1.48245	2.02202e+09
Glyma14g11020.1	Glyma14g11020.1	gi|571485964|ref|XP_006590119.1|/4.10191e-81/PREDICTED: uncharacterized protein LOC102663686 [Glycine max]	2118	36	147	0.595846285117416	240790347521822	201476545938059	Up	4.49662e-12	0.163921
Glyma01g42840.1	Glyma01g42840.1	gi|351727154|ref|NP_001236895.1|/3.65321e-92/uncharacterized protein LOC100306570 [Glycine max]	901	2007	8153	780872758903849	313935440114581	20073085143031	Up	0	0
Glyma20g00230.1	Glyma20g00230.1	gi|357438965|ref|XP_003589759.1|/0/Aminoacylase-1 [Medicago truncatula]	1755	35	142	0.699114990752675	280710668291851	200548221854625	Up	1.88658e-10	0.661873
Glyma03g16775.1	Glyma03g16775.1	-	675	18	73	0.934816616206434	375203414378826	200491767342424	Up	4.1559e-05	7.96e+06
Glyma20g26310.4	Glyma20g26310.4	gi|388521269|gb|AFK48696.1|/2.81832e-101/unknown [Medicago truncatula]	1407	37	149	0.92186073559803	367400603646643	199473327081974	Up	4.41624e-12	0.161197
Glyma19g44970.1	Glyma19g44970.1	gi|571560822|ref|XP_006604915.1|/0/PREDICTED: two-component response regulator-like PRR95-like isoform X2 [Glycine max]	2511	10	40	0.139608216279336	0.552663741904295	198501811598654	Up	17.3514	0.000192509759231819
Glyma10g01850.1	Glyma10g01850.1	gi|388517889|gb|AFK47006.1|/8.31844e-53/unknown [Lotus japonicus]	967	27	108	0.978802299802497	387476150050522	198501811598653	Up	1.08057e-07	291.836
Glyma13g36390.1	Glyma13g36390.1	gi|357452723|ref|XP_003596638.1|/2.34586e-124/2-oxoglutarate-dependent dioxygenase [Medicago truncatula]	960	52	208	189884625166932	751691771957579	198501811598653	Up	3.97638e-18	1.98836e-07
Glyma02g04631.1	Glyma02g04631.1	gi|571433812|ref|XP_006573018.1|/4.53514e-80/PREDICTED: uncharacterized protein LOC102668650 [Glycine max]	949	12	48	0.443274475545728	175478017608643	198501811598653	Up	0.239246	3.15657e+09
Glyma13g16430.1	Glyma13g16430.1	-	2131	10	40	0.164503158647308	0.651214761108251	198501811598653	Up	17.3514	0.000192472232962963
Glyma04g39650.1	Glyma04g39650.1	gi|351724831|ref|NP_001237327.1|/3.96808e-104/WRKY21 [Glycine max]	879	25	99	0.99703137394031	390745525984774	197051854629142	Up	1.19545e-05	29551.2
Glyma13g34810.1	Glyma13g34810.1	gi|356546840|ref|XP_003541830.1|/0/PREDICTED: reticulon-4-interacting protein 1 homolog, mitochondrial-like isoform X1 [Glycine max]	1832	93	366	177957038701962	693111828694509	196155914316254	Up	6.34354e-34	5.57928e-23
Glyma19g39385.1	Glyma19g39385.1	gi|571559338|ref|XP_003554497.2|/1.48347e-158/PREDICTED: major antigen-like [Glycine max]	1414	42	165	104125613191311	404838893612231	195902290745359	Up	2.3507e-14	0.00932821
Glyma10g10210.1	Glyma10g10210.1	gi|255638894|gb|ACU19749.1|/2.84179e-122/unknown [Glycine max]	1705	13	51	0.267286275894802	10377517808212	195700373981694	Up	1.43443	1.95982e+09
Glyma07g08311.1	Glyma07g08311.1	gi|388496854|gb|AFK36493.1|/5.49274e-56/unknown [Medicago truncatula]	1068	50	196	164118085710399	636696574346091	195587177032702	Up	1.74157e-16	8.17016e-06
Glyma05g38570.4	Glyma05g38570.4	-	1597	34	133	0.746331362343897	288931185406362	195283771023739	Up	5.1411e-11	16.5285
Glyma11g37930.1	Glyma11g37930.1	gi|359806128|ref|NP_001240936.1|/4.89829e-51/uncharacterized protein LOC100781700 [Glycine max]	1017	21	82	0.723862424053655	279730997506337	195025269782586	Up	9.22914e-05	1.8946e+06
Glyma15g39060.1	Glyma15g39060.1	gi|356556872|ref|XP_003546744.1|/4.96293e-53/PREDICTED: glucan endo-1,3-beta-glucosidase-like isoform X1 [Glycine max]	830	78	304	329438385831786	127070045602467	194754341056786	Up	2.62316e-27	1.852e-17
Glyma06g47610.2	Glyma06g47610.2	gi|571462883|ref|XP_003527559.2|/0/PREDICTED: probable folate-biopterin transporter 8, chloroplastic-like [Glycine max]	2420	67	260	0.970548243065565	372739721631857	194129673855722	Up	9.57108e-23	5.81883e-12
Glyma18g35964.1	Glyma18g35964.1	gi|357484749|ref|XP_003612662.1|/3.21048e-67/Membrane protein, putative [Medicago truncatula]	1322	50	194	132585563947584	509117434282917	194107476839894	Up	4.3962e-17	2.02892e-05
Glyma08g24070.1	Glyma08g24070.1	gi|359807467|ref|NP_001241139.1|/0/uncharacterized protein LOC100795558 [Glycine max]	1828	16	62	0.306832587376291	117669306164038	193921442637341	Up	0.0120748	1.93445e+08
Glyma14g11920.1	Glyma14g11920.1	gi|351724539|ref|NP_001237573.1|/4.78067e-136/transcription factor [Glycine max]	1443	24	93	0.58304570657366	223596145184887	193921442637341	Up	8.01192e-06	182513
Glyma16g07100.2	Glyma16g07100.2	gi|571526196|ref|XP_003548550.2|/0/PREDICTED: probable leucine-rich repeat receptor-like protein kinase At1g35710-like [Glycine max]	3612	112	434	108699606535632	416859479976475	193921442637341	Up	3.48528e-40	3.59293e-30
Glyma08g03440.1	Glyma08g03440.1	gi|255645276|gb|ACU23135.1|/1.91938e-114/unknown [Glycine max]	1264	47	182	130349231492392	499542000351556	19382239045076	Up	7.79302e-15	3.34184e-05
Glyma06g42935.1	Glyma06g42935.1	-	798	217	836	953266944157877	363455362265203	193082601562294	Up	5.7858e-81	1.23775e-68
Glyma15g01820.4	Glyma15g01820.4	gi|571514788|ref|XP_006597152.1|/0/PREDICTED: G-type lectin S-receptor-like serine/threonine-protein kinase CES101-like [Glycine max]	3467	12	46	0.121334720880558	0.460311351113336	192361757132239	Up	0.006162	7.54895e+09
Glyma06g43741.1	Glyma06g43741.1	gi|357474537|ref|XP_003607553.1|/1.89311e-44/Glucan endo-1 3-beta-glucosidase [Medicago truncatula]	1757	24	92	0.478847441426176	181661861617523	192361757132239	Up	1.27431e-05	284930
Glyma11g15420.1	Glyma11g15420.1	gi|357472627|ref|XP_003606598.1|/0/Exocyst complex component [Medicago truncatula]	2566	64	245	0.874341340177491	331250945733449	19216560549891	Up	6.6853e-22	3.75916e-11
Glyma03g40941.1	Glyma03g40941.1	gi|593693352|ref|XP_007147197.1|/3.16754e-32/hypothetical protein PHAVU_006G103800g [Phaseolus vulgaris]	761	14	53	0.644912908683808	241623353363499	190558364849213	Up	1.36917	1.87832e+09
Glyma13g17340.1	Glyma13g17340.1	-	1647	23	87	0.489544220690983	18326239080933	190439965577825	Up	5.33002e-05	1.12169e+06
Glyma06g21883.1	Glyma06g21883.1	gi|571530904|ref|XP_006599841.1|/3.63568e-157/PREDICTED: uncharacterized protein LOC102664808 [Glycine max]	4412	101	381	0.802497265159082	299596797317635	190045382072806	Up	7.57452e-34	6.6312e-23
Glyma05g25060.2	Glyma05g25060.2	-	1292	12	45	0.32559402267252	120836376773366	189190871159505	Up	0.098314	0.000115209188014827
Glyma06g22065.2	Glyma06g22065.2	gi|357457421|ref|XP_003598991.1|/9.36634e-125/Phosphoserine phosphatase [Medicago truncatula]	1566	11	41	0.246240009058208	0.908321917190119	188313850196732	Up	2.64686	0.000282376393513311
Glyma16g25110.1	Glyma16g25110.1	gi|571528202|ref|XP_006599373.1|/0/PREDICTED: TMV resistance protein N-like [Glycine max]	2091	117	436	196150545366128	723402742685144	188283772118006	Up	1.09406e-37	1.08086e-28
Glyma13g19570.1	Glyma13g19570.1	gi|351726914|ref|NP_001235351.1|/1.53363e-82/uncharacterized protein LOC100526874 [Glycine max]	1069	32	117	104937318938047	379713336629647	185538283556994	Up	1.38378e-07	3710.84
Glyma04g16221.1	Glyma04g16221.1	gi|571485483|ref|XP_006589882.1|/1.65819e-128/PREDICTED: RNA-binding protein 25-like [Glycine max]	2235	43	157	0.674448229813367	243708018992958	185337411017606	Up	2.18792e-11	0.765705
Glyma02g03250.1	Glyma02g03250.1	gi|351723955|ref|NP_001236529.1|/5.01041e-156/matrix metalloproteinase precursor [Glycine max]	1596	1660	6027	364613623802322	131013484950501	184527493920669	Up	0	0
Glyma09g02590.1	Glyma09g02590.1	gi|351723793|ref|NP_001238315.1|/5.42222e-172/peroxidase precursor [Glycine max]	1447	24	87	0.581433969997091	208592368806473	184299911111411	Up	0.00125585	2.53779e+06
Glyma18g13665.1	Glyma18g13665.1	-	2060	21	76	0.357363148185712	127995312924815	184062820665135	Up	0.0146022	2.63121e+07
Glyma02g17190.1	Glyma02g17190.1	gi|351726668|ref|NP_001238158.1|/2.46589e-50/uncharacterized protein LOC100500442 [Glycine max]	1024	13	47	0.445042090234997	159237589912889	183916724952308	Up	0.921716	0.000108727713474295
Glyma10g37160.1	Glyma10g37160.1	gi|357443747|ref|XP_003592151.1|/0/Multidrug resistance protein ABC transporter family [Medicago truncatula]	5286	13	47	0.0862132236853266	0.308473878302682	183916724952308	Up	0.921716	0.000108750257059921
Glyma20g28035.1	Glyma20g28035.1	gi|571485307|ref|XP_006589805.1|/1.016e-112/PREDICTED: uncharacterized protein LOC102662711, partial [Glycine max]	1476	23	83	0.546259709673475	195091985842649	183649559127645	Up	3.3045e-05	6.41127e+06
Glyma11g35362.1	Glyma11g35362.1	gi|571491143|ref|XP_006591802.1|/0/PREDICTED: putative serine/threonine-protein kinase-like protein CCR3-like [Glycine max]	2079	39	140	0.65760909148721	233626036350452	182889891406925	Up	1.58058e-08	49.0687
Glyma10g05820.1	Glyma10g05820.1	gi|388518627|gb|AFK47375.1|/4.82e-30/unknown [Lotus japonicus]	743	34	122	160416041139058	569663916630032	182829261229909	Up	7.80546e-08	2132.36
Glyma15g40890.1	Glyma15g40890.1	gi|388500052|gb|AFK38092.1|/2.31368e-165/unknown [Lotus japonicus]	1497	654	2334	153148814378509	540912161476488	18204601361958	Up	4.9628e-212	3.7159e-206
Glyma10g16640.1	Glyma10g16640.1	gi|571482497|ref|XP_006588970.1|/8.53662e-71/PREDICTED: exportin-7-A-like isoform X6 [Glycine max]	429	13	46	106229160932549	372004534804181	180814035390246	Up	14.5319	0.000164368921824687
Glyma01g42500.2	Glyma01g42500.2	gi|169666736|gb|ACA63936.1|/4.40241e-98/CBF3 protein [Glycine max]	1065	15	53	0.493741170531567	172652931370538	180604797494122	Up	0.320798	4.14322e+09
Glyma07g10973.1	Glyma07g10973.1	gi|593704683|ref|XP_007152715.1|/5.25565e-33/hypothetical protein PHAVU_004G153200g [Phaseolus vulgaris]	689	16	56	0.814063816725487	281978827037788	179237303804414	Up	1.89274	2.53546e+09
Glyma16g06030.1	Glyma16g06030.1	gi|388502496|gb|AFK39314.1|/4.53456e-137/unknown [Lotus japonicus]	1495	26	91	0.609663010569414	2111776215533	179237303804414	Up	0.00109395	2.22883e+06
Glyma12g33510.1	Glyma12g33510.1	gi|359807622|ref|NP_001240908.1|/7.16851e-78/uncharacterized protein LOC100792704 [Glycine max]	1129	57	199	176985873971767	611514598158581	178875272236545	Up	1.74215e-14	0.000733262
Glyma18g07290.3	Glyma18g07290.3	gi|356566163|ref|XP_003551304.1|/0/PREDICTED: phosphomethylpyrimidine synthase, chloroplastic-like isoform X1 [Glycine max]	2625	28	97	0.373926646482574	128200618689908	177757603611606	Up	3.87428e-05	825097
Glyma16g30741.1	Glyma16g30741.1	gi|571531528|ref|XP_006600016.1|/0/PREDICTED: LRR receptor-like serine/threonine-protein kinase GSO1-like [Glycine max]	2601	26	90	0.350421453595261	120046596533018	177643149417512	Up	0.00170392	3.39977e+06
Glyma03g01840.1	Glyma03g01840.1	gi|356506296|ref|XP_003521921.1|/6.8329e-103/PREDICTED: BON1-associated protein 2-like [Glycine max]	1171	69	238	206561741625461	705127668892743	177131142251631	Up	1.01159e-16	4.97965e-07
Glyma11g10070.1	Glyma11g10070.1	gi|356538499|ref|XP_003537741.1|/0/PREDICTED: glucan endo-1,3-beta-glucosidase-like [Glycine max]	1308	73	251	195646826212929	665753827668851	176673711105729	Up	8.45282e-19	4.36486e-08
Glyma13g32234.1	Glyma13g32234.1	-	2812	23	79	0.286728069515665	0.974674198238025	176523690810662	Up	0.0197086	3.50036e+07
Glyma02g31692.1	Glyma02g31692.1	gi|351725961|ref|NP_001238646.1|/9.03367e-66/stress-induced receptor-like kinase precursor [Glycine max]	849	12	41	0.495485838978675	167542063877471	175760761988347	Up	6.10548	0.000601718634222376
Glyma08g00850.1	Glyma08g00850.1	gi|571456393|ref|XP_003525160.2|/2.76697e-83/PREDICTED: protein SUPPRESSOR OF GENE SILENCING 3-like [Glycine max]	2233	57	194	0.894836774357928	301412112907307	175204094400892	Up	1.54863e-12	0.00622349
Glyma15g12300.1	Glyma15g12300.1	gi|388507780|gb|AFK41956.1|/5.4525e-110/unknown [Lotus japonicus]	1674	30	102	0.628236973257012	211393881278393	175055286234951	Up	2.12584e-05	463668
Glyma02g40990.1	Glyma02g40990.1	gi|357491869|ref|XP_003616222.1|/1.49954e-149/U-box domain-containing protein [Medicago truncatula]	1317	80	272	212942281595999	716524135175964	175055286234951	Up	2.3484e-21	1.28249e-09
Glyma03g42145.1	Glyma03g42145.1	gi|351722791|ref|NP_001237512.1|/2.14925e-09/uncharacterized protein LOC100500403 [Glycine max]	1246	23	78	0.647094166515289	217182213406684	174685837879177	Up	0.00306018	5.28016e+07
Glyma08g44010.1	Glyma08g44010.1	gi|38036140|gb|AAR08417.1|/1.65926e-127/metal transport protein [Medicago truncatula]	1652	64	216	135808709376237	453619173243165	173990561815001	Up	2.74676e-15	0.000121449
Glyma18g08740.1	Glyma18g08740.1	gi|255635291|gb|ACU17999.1|/0/unknown [Glycine max]	1555	16	54	0.360700945160039	120478918681304	173990561815001	Up	0.460908	5.77073e+09
Glyma19g36320.2	Glyma19g36320.2	gi|571562102|ref|XP_006605235.1|/2.63428e-121/PREDICTED: uncharacterized protein LOC102668573 [Glycine max]	1481	40	135	0.946809537008542	316246992824827	173990561815001	Up	3.20722e-08	903.052
Glyma14g01670.5	Glyma14g01670.5	gi|571506311|ref|XP_006595687.1|/0/PREDICTED: cellulose synthase-like protein E2-like isoform X3 [Glycine max]	1492	16	54	0.375931615096421	125566165247605	173990561815	Up	0.460908	5.76946e+08
Glyma08g20230.2	Glyma08g20230.2	gi|351725145|ref|NP_001237338.1|/0/lipoxygenase-10 [Glycine max]	2970	148	499	174687953533526	582896960694377	173846075569484	Up	9.23712e-40	9.43695e-29
Glyma10g41840.1	Glyma10g41840.1	gi|255636409|gb|ACU18543.1|/0/unknown [Glycine max]	2960	55	185	0.65137137531276	216834164987763	173503986297819	Up	1.58938e-12	0.0600556
Glyma11g20720.1	Glyma11g20720.1	gi|255646140|gb|ACU23556.1|/3.1638e-93/unknown [Glycine max]	1254	28	94	0.782741185818785	260062666779582	173225204560657	Up	0.00144307	2.90168e+06
Glyma03g33070.1	Glyma03g33070.1	gi|351721114|ref|NP_001235663.1|/2.86808e-87/uncharacterized protein LOC100526897 [Glycine max]	1120	208	696	651033000572338	215595112616404	172752189369417	Up	3.13556e-56	4.5634e-45
Glyma02g05450.2	Glyma02g05450.2	gi|351724303|ref|NP_001236797.1|/0/flavanone 3-hydroxylase [Glycine max]	1394	12	40	0.301770069794043	0.995508361493317	172198371015274	Up	9.52836	0.000899338739094377
Glyma13g36050.1	Glyma13g36050.1	gi|356546920|ref|XP_003541868.1|/2.05198e-50/PREDICTED: uncharacterized protein LOC100779759 [Glycine max]	777	208	691	938425946770938	308535203102279	17171202982337	Up	2.64876e-55	3.77764e-44
Glyma03g01835.1	Glyma03g01835.1	gi|388496854|gb|AFK36493.1|/5.01286e-48/unknown [Medicago truncatula]	1204	35	116	101905881127155	334255988552565	171371609416914	Up	2.42736e-06	58454.9
Glyma09g29880.1	Glyma09g29880.1	gi|356531094|ref|XP_003534113.1|/0/PREDICTED: probable cyclic nucleotide-gated ion channel 20, chloroplastic-like isoform X1 [Glycine max]	3094	27	89	0.305915263060444	0.99796978326624	170586404478947	Up	0.000579432	1.0882e+07
Glyma10g31240.1	Glyma10g31240.1	gi|543176430|gb|AGV54238.1|/8.34983e-82/F-box protein PP2-B10-like protein [Phaseolus vulgaris]	1142	17	56	0.521843776560072	170125579535058	17049101967938	Up	0.419396	5.29526e+09
Glyma05g24590.2	Glyma05g24590.2	-	2621	24	79	0.320997693470351	104570158162737	170383636344249	Up	0.00043205	7.30416e+07
Glyma01g02670.1	Glyma01g02670.1	gi|19911205|dbj|BAB86929.1|/0/glucosyltransferase-11 [Vigna angularis]	1932	66	217	119755234218992	389672992151922	170217522907256	Up	8.3697e-16	0.000358373
Glyma19g29031.4	Glyma19g29031.4	gi|571525509|ref|XP_003548726.2|/6.76562e-26/PREDICTED: DNA ligase 1-like isoformX1 [Glycine max]	3260	18	59	0.193558655196118	0.627887888798921	169773616390606	Up	0.024612	3.23751e+09
Glyma01g29615.1	Glyma01g29615.1	gi|571435051|ref|XP_006573369.1|/0/PREDICTED: LRR receptor-like serine/threonine-protein kinase GSO1-like [Glycine max]	3744	38	124	0.355799593508058	1149035746089	169128691292982	Up	7.8021e-08	19610.4
Glyma16g04380.2	Glyma16g04380.2	gi|571525509|ref|XP_003548726.2|/1.16839e-60/PREDICTED: DNA ligase 1-like isoformX1 [Glycine max]	1835	769	2506	146908851061869	473797421217948	168934902734657	Up	5.16388e-204	3.71963e-193
Glyma06g14910.1	Glyma06g14910.1	gi|593328392|ref|XP_007137623.1|/5.23995e-11/hypothetical protein PHAVU_009G142200g [Phaseolus vulgaris]	1053	47	153	156468593168456	504093101510013	168781710700155	Up	3.07782e-09	93.6595
Glyma18g40690.2	Glyma18g40690.2	gi|363808266|ref|NP_001242750.1|/1.3773e-173/uncharacterized protein LOC100788951 [Glycine max]	1528	224	727	513904422521862	165066427168695	168347474784852	Up	1.1787e-57	1.75128e-45
Glyma15g27362.2	Glyma15g27362.2	gi|590611074|ref|XP_007021998.1|/0/BED zinc finger,hAT family dimerization domain isoform 1 [Theobroma cacao]	3353	25	81	0.261375060451396	0.838106405678917	168101192909644	Up	0.00039207	666789
Glyma10g40890.1	Glyma10g40890.1	gi|356534311|ref|XP_003535700.1|/0/PREDICTED: E3 ubiquitin-protein ligase PUB22-like [Glycine max]	1260	17	55	0.472972692723494	151439734277168	167891498826085	Up	0.064714	7.894e+09
Glyma15g37390.1	Glyma15g37390.1	gi|351723259|ref|NP_001235737.1|/0/resistance protein KR4 [Glycine max]	3781	239	773	221589365848986	709284568254074	167847591193063	Up	3.5446e-61	5.68184e-49
Glyma02g25457.1	Glyma02g25457.1	-	465	23	74	173393404618935	55211107816239	167090952555847	Up	0.17306	2.71893e+07
Glyma04g17650.1	Glyma04g17650.1	gi|351724639|ref|NP_001235017.1|/1.2109e-66/uncharacterized protein LOC100526852 [Glycine max]	1087	133	427	428923447408426	136284362023588	166782794010584	Up	1.91819e-30	1.56158e-20
Glyma11g08890.1	Glyma11g08890.1	gi|357484059|ref|XP_003612316.1|/0/2-succinylbenzoate-CoA ligase [Medicago truncatula]	2005	68	217	11889188884421	375485396926441	165910650718067	Up	3.75364e-14	0.00155572
Glyma09g03160.2	Glyma09g03160.2	gi|357448677|ref|XP_003594614.1|/0/Wall-associated receptor kinase-like protein [Medicago truncatula]	2898	16	51	0.193543812879179	0.610547545307159	165744345795803	Up	17.0217	0.000189146841749658
Glyma11g03810.1	Glyma11g03810.1	gi|255647914|gb|ACU24415.1|/2.73817e-174/unknown [Glycine max]	1511	22	70	0.51040616040391	160724199064391	165486951429421	Up	0.0450512	6.6831e+08
Glyma14g13884.1	Glyma14g13884.1	gi|571512826|ref|XP_006596681.1|/0/PREDICTED: probable receptor-like protein kinase At5g39020-like [Glycine max]	2223	24	76	0.378468265670621	118610141531768	164798312870897	Up	0.155938	2.46216e+08
Glyma20g36040.1	Glyma20g36040.1	gi|351721255|ref|NP_001237971.1|/0/granule bound starch synthase Ia [Glycine max]	2536	38	120	0.525281418806849	164164667498622	164398119815147	Up	4.2393e-07	99356.4
Glyma02g35660.2	Glyma02g35660.2	gi|356500605|ref|XP_003519122.1|/4.58323e-120/PREDICTED: protein YLS9 [Glycine max]	1151	59	186	179694332176954	560641594268969	164153387773272	Up	2.12938e-11	0.745676
Glyma11g37890.1	Glyma11g37890.1	gi|571550462|ref|XP_006603089.1|/4.58801e-123/PREDICTED: RING-H2 finger protein ATL54-like [Glycine max]	1431	40	126	0.979891631243642	30547706262427	164036994459909	Up	1.48834e-05	36474.5
Glyma05g19630.1	Glyma05g19630.1	gi|359806525|ref|NP_001241003.1|/0/mitogen-activated protein kinase kinase kinase 2-like [Glycine max]	1026	74	233	252837827482734	787873067323958	163975089501187	Up	3.8627e-16	0.000169212
Glyma03g41040.1	Glyma03g41040.1	gi|363806724|ref|NP_001242015.1|/0/uncharacterized protein LOC100813604 [Glycine max]	2499	14	44	0.19639004542152	0.610849348344879	163709481256623	Up	7.69686	0.000743111330675263
Glyma01g26981.2	Glyma01g26981.2	gi|571434920|ref|XP_003516928.2|/1.15432e-48/PREDICTED: immediate early response 3-interacting protein 1-like isoformX1 [Glycine max]	686	14	44	0.715420879749822	222523691182777	163709481256623	Up	7.69686	0.000742985272773537
Glyma09g00720.1	Glyma09g00720.1	gi|590626282|ref|XP_007026125.1|/1.01755e-113/F-box family protein with a domain of Uncharacterized protein function [Theobroma cacao]	2012	14	44	0.243925806912713	0.7587040365377	163709481256623	Up	7.69686	0.000742859257632293
Glyma05g26040.8	Glyma05g26040.8	gi|351722267|ref|NP_001236982.1|/3.43571e-97/DNA-directed RNA polymerase II subunit RPB7 [Glycine max]	1471	30	94	0.714934529729598	221698561619032	163271637205565	Up	0.000654916	1.2187e+07
Glyma05g04440.1	Glyma05g04440.1	-	1216	61	191	175854688287189	544938493587668	16317096064594	Up	1.14161e-10	0.407806
Glyma08g19250.1	Glyma08g19250.1	gi|357445769|ref|XP_003593162.1|/0/LL-diaminopimelate aminotransferase [Medicago truncatula]	2124	63	197	103978543116182	321780267439468	162979001194299	Up	4.03836e-12	0.147878
Glyma19g06280.1	Glyma19g06280.1	gi|356573974|ref|XP_003555129.1|/4.87517e-156/PREDICTED: LOB domain-containing protein 41-like [Glycine max]	1331	16	50	0.421404935930774	130328573997153	162887430576126	Up	2.60988	0.00027874478490991
Glyma15g20030.2	Glyma15g20030.2	-	1839	16	50	0.304997264667678	0.943269885754271	162887430576126	Up	2.60988	0.000278692477763183
Glyma15g18070.1	Glyma15g18070.1	gi|358248852|ref|NP_001239951.1|/1.09277e-114/uncharacterized protein LOC100817978 [Glycine max]	1501	18	56	0.420387219146798	129435983896759	162244803660182	Up	0.889968	0.000105310104054897
Glyma09g27180.2	Glyma09g27180.2	gi|55824656|gb|AAV66464.1|/1.9727e-92/drought responsive element binding protein [Glycine soja]	1215	66	205	190425607005014	585363013300299	162010409613353	Up	1.28547e-11	0.0489296
Glyma02g18780.1	Glyma02g18780.1	gi|571457690|ref|XP_006580845.1|/7.42114e-61/PREDICTED: uncharacterized protein LOC102660325 [Glycine max]	4031	78	242	0.67832761161097	208281291697499	161847913439888	Up	1.6812e-14	7.53296e-05
Glyma17g18010.1	Glyma17g18010.1	gi|351722293|ref|NP_001236727.1|/0/ferrous ion membrane transport protein DMT1 [Glycine max]	2482	376	1163	531060205016548	162564469866732	161406464578211	Up	5.88608e-87	1.36713e-75
Glyma16g30376.1	Glyma16g30376.1	gi|571531615|ref|XP_006600037.1|/8.31986e-141/PREDICTED: LRR receptor-like serine/threonine-protein kinase FLS2-like [Glycine max]	1176	33	102	0.983703709656005	300912718758528	161304933859958	Up	0.000204748	4.06248e+06
Glyma15g06816.1	Glyma15g06816.1	gi|255630145|gb|ACU15426.1|/4.04914e-81/unknown [Glycine max]	804	478	1470	208415271710203	634320840859725	160575174772951	Up	6.83134e-110	2.15965e-98
Glyma05g32565.1	Glyma05g32565.1	gi|356511178|ref|XP_003524306.1|/2.99524e-105/PREDICTED: proline-rich extensin-like protein EPR1-like [Glycine max]	2026	40	123	0.692114967576333	210626671616939	160560452643842	Up	5.18132e-06	120148
Glyma15g19910.2	Glyma15g19910.2	-	1195	144	442	422427592260648	128322277388574	160299567393565	Up	1.12417e-29	8.9345e-20
Glyma12g30750.1	Glyma12g30750.1	gi|590587230|ref|XP_007015915.1|/2.95592e-28/Cytochrome-c oxidases,electron carriers [Theobroma cacao]	687	15	46	0.765406618072954	232299775008724	160168947643503	Up	6.84658	0.000667245478506594
Glyma17g10370.1	Glyma17g10370.1	gi|356512693|ref|XP_003525051.1|/2.55083e-48/PREDICTED: formin-like protein 5-like [Glycine max]	1617	192	587	416244875490806	125943505106065	159727230837543	Up	1.33462e-40	1.42222e-30
Glyma09g30250.1	Glyma09g30250.1	gi|357499199|ref|XP_003619888.1|/2.51501e-164/U-box domain-containing protein [Medicago truncatula]	1831	18	55	0.344621090081564	104213033964627	159645282806888	Up	1.35568	0.000154506249549369
Glyma13g09755.1	Glyma13g09755.1	gi|351725323|ref|NP_001238112.1|/5.80077e-165/stress-induced receptor-like kinase precursor [Glycine max]	1338	20	61	0.524000345407194	158169017210805	159382735866206	Up	0.463552	5.79746e+09
Glyma13g07955.1	Glyma13g07955.1	gi|357476299|ref|XP_003608435.1|/1.093e-99/White-brown-complex ABC transporter family [Medicago truncatula]	790	21	64	0.931858335775401	281060993604392	159270069320778	Up	0.271494	3.54343e+09
Glyma19g29600.3	Glyma19g29600.3	gi|351722041|ref|NP_001237486.1|/3.94137e-30/uncharacterized protein LOC100527025 precursor [Glycine max]	666	22	67	115799355611157	349018355655979	159167568780701	Up	1.59159	2.16053e+09
Glyma13g23090.2	Glyma13g23090.2	gi|358248582|ref|NP_001239650.1|/0/uncharacterized protein LOC100818438 precursor [Glycine max]	1825	68	207	130618212127474	393509454487382	159104223223553	Up	2.34764e-12	0.0876016
Glyma13g21096.1	Glyma13g21096.1	gi|255639693|gb|ACU20140.1|/1.48074e-11/unknown [Glycine max]	928	74	224	279538373919489	837428499263085	158291967241519	Up	1.56112e-12	0.00626928
Glyma06g45830.1	Glyma06g45830.1	gi|356544950|ref|XP_003540909.1|/5.24261e-10/PREDICTED: uncharacterized protein LOC100811474 [Glycine max]	718	83	251	40523909720648	121282173619896	158152223859038	Up	1.46105e-15	6.57242e-05
Glyma05g15191.1	Glyma05g15191.1	gi|571457461|ref|XP_006580737.1|/0/PREDICTED: uncharacterized protein LOC102669402 [Glycine max]	1614	18	54	0.390954904547301	11607479464029	15699806167077	Up	0.20569	0.000224875878001921
Glyma05g30870.1	Glyma05g30870.1	gi|255634863|gb|ACU17790.1|/0/unknown [Glycine max]	2208	16	48	0.254026254403922	0.754205791261785	156998061670769	Up	6.05682	0.000597129837318087
Glyma13g35080.1	Glyma13g35080.1	gi|571501149|ref|XP_003543234.2|/6.47175e-175/PREDICTED: MATE efflux family protein ALF5-like isoform X1 [Glycine max]	1389	95	285	239761281154458	711852982249244	156998061670769	Up	6.52102e-18	3.23521e-09
Glyma13g37641.1	Glyma13g37641.1	gi|590690390|ref|XP_007043495.1|/2.31306e-92/Family of Uncharacterized protein function, putative [Theobroma cacao]	2089	18	54	0.302058983216536	0.89681531139027	156998061670769	Up	0.20569	0.000224832682481752
Glyma15g03010.1	Glyma15g03010.1	gi|358248238|ref|NP_001239845.1|/1.29187e-43/uncharacterized protein LOC100799273 [Glycine max]	1215	61	183	17599942465615	522543567970511	156998061670769	Up	3.03532e-10	9.93243
Glyma05g28280.1	Glyma05g28280.1	gi|571470864|ref|XP_006585138.1|/5.33515e-30/PREDICTED: uncharacterized protein LOC102661546 [Glycine max]	684	225	673	115314549696517	341355305349157	156569961937982	Up	1.0455e-47	1.25515e-35
Glyma02g06020.1	Glyma02g06020.1	gi|356502980|ref|XP_003520292.1|/0/PREDICTED: transitional endoplasmic reticulum ATPase homolog 2-like [Glycine max]	1895	221	660	408828111177352	120832125713498	156343777084093	Up	1.2253e-44	1.42297e-34
Glyma18g07758.1	Glyma18g07758.1	gi|356574871|ref|XP_003555567.1|/1.86685e-127/PREDICTED: protein EIN4-like [Glycine max]	2759	50	149	0.635295815653159	187362323063004	156033044667397	Up	1.41389e-06	3788.01
Glyma20g02830.2	Glyma20g02830.2	gi|571563768|ref|XP_006605526.1|/0/PREDICTED: pentatricopeptide repeat-containing protein At4g18520-like isoform X2 [Glycine max]	3081	80	238	0.910240132625545	267998864093931	155790778440711	Up	3.48498e-14	0.00144648
Glyma10g04140.2	Glyma10g04140.2	gi|255635736|gb|ACU18217.1|/2.13041e-120/unknown [Glycine max]	1766	30	89	0.595508886314971	174842497702477	155386095134441	Up	0.00516848	8.66566e+06
Glyma11g02150.1	Glyma11g02150.1	gi|571486880|ref|XP_006590496.1|/0/PREDICTED: probable inactive receptor kinase At4g23740-like [Glycine max]	2587	59	175	0.799490438096921	234687151900169	155358617845702	Up	1.92945e-08	59.4774
Glyma20g25990.1	Glyma20g25990.1	gi|255640638|gb|ACU20604.1|/1.25763e-94/unknown [Glycine max]	1238	275	814	77869922089086	228113745137369	155061529184076	Up	2.50654e-56	3.6573e-45
Glyma19g38570.2	Glyma19g38570.2	gi|388492980|gb|AFK34556.1|/5.00463e-74/unknown [Medicago truncatula]	1155	146	432	44312735703292	129762575618651	155008105926999	Up	2.54388e-28	1.88735e-17
Glyma04g40790.1	Glyma04g40790.1	gi|363807526|ref|NP_001242144.1|/1.1036e-113/uncharacterized protein LOC100798019 [Glycine max]	968	97	287	351280520811044	102861827027253	15500122004751	Up	1.15328e-16	5.66732e-07
Glyma01g41290.1	Glyma01g41290.1	gi|351727419|ref|NP_001237160.1|/3.87211e-89/uncharacterized protein LOC100306332 [Glycine max]	1317	24	71	0.638826844787996	187033873520197	154980273477006	Up	0.124878	1.72522e+08
Glyma06g21920.1	Glyma06g21920.1	gi|351723209|ref|NP_001237015.1|/0/flavonoid 3'-hydroxylase [Glycine max]	1895	883	2609	163346254375386	477653054525023	154802971715552	Up	5.3382e-188	3.49161e-175
Glyma07g39650.4	Glyma07g39650.4	gi|358248604|ref|NP_001240165.1|/0/uncharacterized protein LOC100792931 [Glycine max]	3562	22	65	0.216514235926532	0.633092452519016	154795431037769	Up	0.363128	4.64459e+09
Glyma03g03870.1	Glyma03g03870.1	gi|358248842|ref|NP_001239949.1|/0/uncharacterized protein LOC100810554 [Glycine max]	1984	38	112	0.671428265168432	195850213537334	154444552460055	Up	0.00114092	23.1871
Glyma01g00500.1	Glyma01g00500.1	-	999	504	1485	176857197660677	515713689700626	154398540817475	Up	1.05097e-103	3.11486e-94
Glyma09g02460.2	Glyma09g02460.2	gi|357475149|ref|XP_003607860.1|/1.3361e-141/Polygalacturonase [Medicago truncatula]	1475	18	53	0.427797434535148	12466126909127	154301356910742	Up	3.10808	0.000326018972165899
Glyma08g00217.1	Glyma08g00217.1	gi|351722320|ref|NP_001236472.1|/4.43517e-69/uncharacterized protein LOC100306540 [Glycine max]	3176	34	100	0.3752806000199	109236355157563	154141146451092	Up	0.000937374	1.72069e+07
Glyma15g07090.1	Glyma15g07090.1	gi|571522333|ref|XP_006598304.1|/0/PREDICTED: uncharacterized protein LOC100797331 [Glycine max]	3320	78	229	0.823595964579464	239301319432278	153881968522123	Up	3.27092e-13	0.0128455
Glyma10g37940.1	Glyma10g37940.1	gi|359807283|ref|NP_001241627.1|/1.97721e-108/uncharacterized protein LOC100787709 precursor [Glycine max]	1229	27	79	0.770139807899931	223009263258367	153391136200017	Up	0.0380198	5.70849e+08
Glyma18g46091.1	Glyma18g46091.1	-	446	54	158	424440279779827	12290510517692	153391136200016	Up	5.84102e-08	1613.51
Glyma12g06380.2	Glyma12g06380.2	gi|356542274|ref|XP_003539594.1|/0/PREDICTED: D-xylose-proton symporter-like 3, chloroplastic-like isoform X1 [Glycine max]	2827	24	70	0.297606987826597	0.859052935218587	152933863221035	Up	1.87547	2.51469e+09
Glyma03g42110.2	Glyma03g42110.2	gi|351726351|ref|NP_001235076.1|/2.0419e-07/uncharacterized protein LOC100527112 [Glycine max]	1047	24	70	0.803567291867995	231952497408113	152933863221034	Up	1.87547	2.51528e+09
Glyma08g20810.1	Glyma08g20810.1	gi|359807590|ref|NP_001241414.1|/1.34596e-131/uncharacterized protein LOC100785878 [Glycine max]	1277	60	175	164709270670672	475439046175205	152933863221034	Up	3.80684e-09	115.167
Glyma03g36100.1	Glyma03g36100.1	gi|356503852|ref|XP_003520716.1|/0/PREDICTED: E3 ubiquitin-protein ligase PUB22-like [Glycine max]	1846	90	262	170910405184004	492399143894205	152658802119431	Up	2.13162e-15	9.49881e-05
Glyma06g07270.1	Glyma06g07270.1	gi|351727561|ref|NP_001236909.1|/1.1771e-73/uncharacterized protein LOC100306315 [Glycine max]	850	33	96	136098301477113	39183209108377	152558649734924	Up	0.00237608	4.16803e+07
Glyma07g01430.1	Glyma07g01430.1	gi|359807590|ref|NP_001241414.1|/4.02136e-158/uncharacterized protein LOC100785878 [Glycine max]	1106	72	209	22821020467969	655599862313815	152245224662511	Up	1.63512e-11	0.0577929
Glyma15g24010.1	Glyma15g24010.1	gi|356556567|ref|XP_003546596.1|/0/PREDICTED: probable flavin-containing monooxygenase 1-like isoform X1 [Glycine max]	1935	180	520	326098819606896	932330879947384	151553283268531	Up	1.56063e-32	1.35377e-22
Glyma08g46990.1	Glyma08g46990.1	gi|357505353|ref|XP_003622965.1|/0/Receptor-like protein kinase [Medicago truncatula]	2379	32	92	0.471534232638807	134165569929377	150858007204355	Up	0.00601106	1.00105e+08
Glyma11g10710.1	Glyma11g10710.1	gi|571490616|ref|XP_006591551.1|/0/PREDICTED: photosystem II stability/assembly factor HCF136, chloroplastic-like [Glycine max]	1998	110	316	192998926018596	548705474563629	150743915063898	Up	7.22842e-19	3.7428e-10
Glyma19g16486.1	Glyma19g16486.1	-	7979	315	904	138394802342881	393067973728914	150598906001445	Up	3.94326e-60	6.30312e-49
Glyma17g05540.2	Glyma17g05540.2	gi|351724889|ref|NP_001237073.1|/3.16015e-115/uncharacterized protein LOC100527510 [Glycine max]	1620	23	66	0.497703291035833	141343751992023	150585027928797	Up	0.478692	5.97237e+09
Glyma16g27880.1	Glyma16g27880.1	gi|363814589|ref|NP_001242769.1|/0/peroxidase precursor [Glycine max]	1471	52	149	12392198515313	351415805119529	150374691830761	Up	5.46234e-07	0.00139076
Glyma13g33148.1	Glyma13g33148.1	-	671	63	180	32913625272544	930674210379669	149959128881629	Up	3.88198e-09	117.377
Glyma15g16115.1	Glyma15g16115.1	gi|593331017|ref|XP_007138935.1|/1.12949e-11/hypothetical protein PHAVU_009G250400g [Phaseolus vulgaris]	791	193	548	855339476585849	240354229913111	149059316167898	Up	1.41163e-34	1.27103e-23
Glyma03g14200.1	Glyma03g14200.1	-	2519	383	1087	533001335858075	149709400455227	148995375908888	Up	9.39438e-72	1.78792e-60
Glyma20g33880.2	Glyma20g33880.2	gi|351721352|ref|NP_001238486.1|/2.08798e-145/superoxide dismutase [Fe], chloroplastic precursor [Glycine max]	1257	1618	4581	451233080257163	126436570858736	148646907107457	Up	0	0
Glyma17g11340.1	Glyma17g11340.1	gi|351722002|ref|NP_001236205.1|/3.07503e-64/uncharacterized protein LOC100500311 [Glycine max]	1254	88	249	246004372685904	688889404554424	148558842941732	Up	9.38214e-14	0.00381896
Glyma13g36120.1	Glyma13g36120.1	gi|357452583|ref|XP_003596568.1|/0/GRAS family transcription factor [Medicago truncatula]	2701	157	444	203766487520007	570303557228089	148481323344501	Up	3.3546e-28	2.35671e-16
Glyma20g29770.1	Glyma20g29770.1	gi|356575963|ref|XP_003556105.1|/0/PREDICTED: low-temperature-induced 65 kDa protein-like [Glycine max]	1987	63	177	111147672661686	309045976469726	147534374256962	Up	1.25366e-07	363.42
Glyma06g25480.2	Glyma06g25480.2	gi|357468575|ref|XP_003604572.1|/8.38798e-55/Gamma-interferon-inducible lysosomal thiol reductase [Medicago truncatula]	1343	21	59	0.548151962220824	152413590281793	147534374256961	Up	0.20819	0.00022739063243762
Glyma04g04260.1	Glyma04g04260.1	gi|83853812|gb|ABC47845.1|/0/N-hydroxycinnamoyl/benzoyltransferase 3 [Glycine max]	1461	60	168	143965597978404	398939244002127	147044494315677	Up	5.96816e-08	164.703
Glyma03g33803.1	Glyma03g33803.1	gi|357510677|ref|XP_003625627.1|/8.97118e-138/Aquaporin PIP2-1 [Medicago truncatula]	1209	521	1451	151066829107802	416378988780472	146271035777477	Up	3.9672e-95	1.01235e-82
Glyma01g04170.3	Glyma01g04170.3	gi|358248002|ref|NP_001240044.1|/1.16545e-162/uncharacterized protein LOC100816716 [Glycine max]	1987	88	245	155253891971879	42777550415301	146222443635181	Up	4.41116e-13	0.017252
Glyma11g19735.1	Glyma11g19735.1	gi|571490748|ref|XP_006591610.1|/1.27092e-70/PREDICTED: RING-H2 finger protein ATL57-like [Glycine max]	1242	18	50	0.508052508807845	139667739122553	145894930431895	Up	0.0001044998	0.00097708858347026
Glyma20g26610.1	Glyma20g26610.1	gi|351723055|ref|NP_001238289.1|/3.83386e-130/uncharacterized protein LOC100499938 precursor [Glycine max]	977	18	50	0.645855901677936	177551005107687	145894930431894	Up	0.0001044998	0.000976928062920979
Glyma06g43620.5	Glyma06g43620.5	gi|255562450|ref|XP_002522231.1|/2.02171e-103/Glycogen synthase kinase-3 beta, putative [Ricinus communis]	3234	35	97	0.379389860473391	104058943741808	145564794122869	Up	0.00059744	9.95821e+07
Glyma03g35920.1	Glyma03g35920.1	gi|388492980|gb|AFK34556.1|/6.11678e-73/unknown [Medicago truncatula]	1246	358	992	100721613744554	27621122525568	145539864910915	Up	7.49608e-63	1.26577e-51
Glyma06g44050.1	Glyma06g44050.1	gi|351721706|ref|NP_001235171.1|/3.60277e-73/uncharacterized protein LOC100527118 [Glycine max]	1037	248	686	838360128323996	229505476847222	145288657177247	Up	2.42322e-42	2.62155e-32
Glyma16g08020.1	Glyma16g08020.1	gi|255641674|gb|ACU21109.1|/2.97188e-70/unknown [Glycine max]	1281	24	66	0.656779824032624	178748538818952	144444973462383	Up	0.922392	0.000108784905202073
Glyma14g05621.1	Glyma14g05621.1	gi|593489629|ref|XP_007141682.1|/2.67048e-15/hypothetical protein PHAVU_008G216200g [Phaseolus vulgaris]	882	371	1020	147456192437324	401216958344705	14440961762246	Up	6.29566e-64	1.08234e-52
Glyma18g46101.1	Glyma18g46101.1	gi|225016141|gb|ACN78965.1|/0/Rpp4 candidate 1 [Glycine max]	2781	596	1632	751281962323402	203594883716666	143827493749587	Up	1.56602e-102	4.56996e-92
Glyma01g32680.4	Glyma01g32680.4	gi|356496303|ref|XP_003517008.1|/0/PREDICTED: serine/threonine-protein kinase HT1 isoform X1 [Glycine max]	1852	22	60	0.416427488320901	112397839302512	143247709295775	Up	0.26812	0.000285932694902549
Glyma16g26050.1	Glyma16g26050.1	gi|351724165|ref|NP_001237816.1|/1.38855e-142/uncharacterized protein LOC100527557 [Glycine max]	1104	65	177	206396331703187	556226771055566	143025585304108	Up	4.46064e-08	1240.63
Glyma15g11270.2	Glyma15g11270.2	gi|571522502|ref|XP_003547247.2|/2.93767e-167/PREDICTED: beta-glucosidase 47-like [Glycine max]	2702	25	68	0.324348844446163	0.873114624377077	142862476746215	Up	0.799898	9.5486e+09
Glyma10g33650.1	Glyma10g33650.1	gi|11385445|gb|AAG34805.1|AF243370_1/4.73416e-128/glutathione S-transferase GST 15, partial [Glycine max]	985	170	461	605020906428022	162372467101497	142425012027818	Up	1.86538e-26	1.28979e-15
Glyma05g33470.1	Glyma05g33470.1	gi|19911587|dbj|BAB86897.1|/0/syringolide-induced protein B13-1-1 [Glycine max]	2113	92	249	152632149830203	408834507009583	142145809199761	Up	1.18002e-12	0.0450061
Glyma02g14331.1	Glyma02g14331.1	gi|571504288|ref|XP_003543854.2|/0/PREDICTED: uncharacterized protein LOC100780312 [Glycine max]	2007	97	262	169426778348326	452899262395966	141852827533686	Up	1.90937e-13	0.00763011
Glyma01g39000.1	Glyma01g39000.1	gi|571435938|ref|XP_006573620.1|/0/PREDICTED: probable disease resistance protein At5g66900-like isoform X3 [Glycine max]	3005	286	771	333640872173511	890138522225972	141573382912318	Up	4.88918e-46	5.76022e-35
Glyma10g32410.1	Glyma10g32410.1	gi|359807202|ref|NP_001241360.1|/1.22923e-136/MYB29 protein [Glycine max]	1422	52	140	128192152011431	341567179727559	141386141479041	Up	0.00017766	390942
Glyma08g40560.1	Glyma08g40560.1	gi|359807163|ref|NP_001241099.1|/0/probable leucine-rich repeat receptor-like protein kinase At1g35710-like precursor [Glycine max]	2236	56	150	0.877958360480104	232737923063789	140648188442481	Up	4.74198e-06	110365
Glyma15g16990.1	Glyma15g16990.1	gi|388504628|gb|AFK40380.1|/2.76343e-30/unknown [Medicago truncatula]	1204	40	107	11646386414532	308322334268314	140455700750032	Up	0.00296074	511944
Glyma18g50280.1	Glyma18g50280.1	gi|359806569|ref|NP_001241010.1|/0/uncharacterized protein LOC100812688 [Glycine max]	1464	30	80	0.718352932535682	189581783595858	140005561526538	Up	0.179778	2.41965e+09
Glyma19g41760.3	Glyma19g41760.3	gi|351722303|ref|NP_001238007.1|/7.52155e-87/DnaJ-like protein [Glycine max]	1253	73	194	204234675727463	537153430264977	139510639929365	Up	9.98408e-09	29.2255
Glyma08g18880.1	Glyma08g18880.1	-	777	32	85	144373222580144	379529555190937	139440905212424	Up	0.0091768	1.29902e+09
Glyma03g35930.1	Glyma03g35930.1	gi|359807538|ref|NP_001240894.1|/2.11118e-122/uncharacterized protein LOC100793725 [Glycine max]	1120	148	393	46323501963801	121736895485987	139395025261619	Up	3.07342e-21	1.76303e-10
Glyma10g13230.1	Glyma10g13230.1	gi|356534657|ref|XP_003535869.1|/1.79687e-143/PREDICTED: protein MIZU-KUSSEI 1-like [Glycine max]	1436	29	77	0.707947820420959	186030425671953	139382366155387	Up	0.003046	3.94386e+09
Glyma06g10580.1	Glyma06g10580.1	gi|351727737|ref|NP_001237171.1|/1.31064e-69/uncharacterized protein LOC100500381 [Glycine max]	1180	49	130	145569960362654	382216155232667	139267608489979	Up	0.00123164	2.49241e+06
Glyma08g20820.1	Glyma08g20820.1	gi|359807590|ref|NP_001241414.1|/3.55997e-152/uncharacterized protein LOC100785878 [Glycine max]	1420	1059	2808	261435949796465	686051082011987	139185846229876	Up	1.80905e-170	1.02944e-163
Glyma09g18861.1	Glyma09g18861.1	gi|255631660|gb|ACU16197.1|/1.35857e-14/unknown [Glycine max]	1951	37	98	0.664817045098118	174267540082426	13902745944728	Up	0.142128	2.25537e+08
Glyma02g05670.5	Glyma02g05670.5	gi|388520479|gb|AFK48301.1|/3.19572e-124/unknown [Lotus japonicus]	1437	28	74	0.683060157979649	178658073309333	138711655955788	Up	0.516292	6.39939e+09
Glyma18g50580.1	Glyma18g50580.1	gi|351724925|ref|NP_001238610.1|/7.23302e-08/beta-ketoacyl-ACP synthetase I [Glycine max]	667	25	66	131392890208925	343293670505364	138555604557027	Up	1.72573	0.000191577576375341
Glyma18g03975.1	Glyma18g03975.1	-	974	22	58	0.79181078888122	20659353707253	138356749247681	Up	5.80568	0.000574660324230301
Glyma12g17580.1	Glyma12g17580.1	gi|357470675|ref|XP_003605622.1|/5.3961e-15/hypothetical protein MTR_4g035030 [Medicago truncatula]	1763	22	58	0.437449636058031	114136191213071	138356749247681	Up	5.80568	0.000574760299930411
Glyma15g04930.2	Glyma15g04930.2	gi|571515806|ref|XP_006597307.1|/0/PREDICTED: ethylene-responsive transcription factor RAP2-7-like isoform X2 [Glycine max]	2102	49	129	0.817186266545824	212914232414245	138153552729458	Up	0.00179124	3.56775e+06
Glyma12g06460.1	Glyma12g06460.1	gi|357472841|ref|XP_003606705.1|/2.67898e-106/RING finger protein [Medicago truncatula]	2010	279	734	486592977465663	126691563861507	138053305700056	Up	6.50786e-42	6.96109e-31
Glyma02g33830.2	Glyma02g33830.2	gi|571440802|ref|XP_006575261.1|/1.04553e-87/PREDICTED: uncharacterized protein LOC102665591 [Glycine max]	555	24	63	151591883709152	393817726680478	137733553876529	Up	2.93324	0.000310368207883972
Glyma11g33450.1	Glyma11g33450.1	gi|255635631|gb|ACU18165.1|/0/unknown [Glycine max]	1906	871	2278	160196472858566	414646990843336	137204123909578	Up	1.77401e-134	7.5336e-124
Glyma15g06581.1	Glyma15g06581.1	gi|299149732|gb|ADJ17365.1|/1.19781e-06/proline/glycine/tyrosine-rich protein [Glycine max]	829	36	94	152231897693448	393387918144265	136968196622186	Up	0.0349092	5.27065e+08
Glyma03g24460.2	Glyma03g24460.2	gi|356523028|ref|XP_003530144.1|/0/PREDICTED: protein ECERIFERUM 1-like isoform X1 [Glycine max]	2936	36	94	0.429837340558136	111075812037328	136968196622186	Up	0.0349092	5.26925e+08
Glyma17g09810.1	Glyma17g09810.1	gi|358248500|ref|NP_001239892.1|/2.44346e-68/uncharacterized protein LOC100787505 [Glycine max]	1169	64	167	191921289896958	495620948543459	136872240846059	Up	1.03354e-05	25660.3
Glyma12g03520.1	Glyma12g03520.1	gi|217074484|gb|ACJ85602.1|/0/unknown [Medicago truncatula]	2286	110	287	168684100693418	435565391786443	136856532913757	Up	4.40818e-14	0.00181905
Glyma12g00460.1	Glyma12g00460.1	gi|351727198|ref|NP_001235105.1|/0/cytokinin-regulated kinase precursor [Glycine max]	3149	94	244	104643651067884	268822032426874	136116660187179	Up	2.52514e-11	0.877783
Glyma16g06950.2	Glyma16g06950.2	gi|356560534|ref|XP_003548546.1|/0/PREDICTED: probable LRR receptor-like serine/threonine-protein kinase At4g08850-like isoform X1 [Glycine max]	2173	133	345	214560417548532	550816654731915	136018823215087	Up	1.96602e-16	9.59487e-07
Glyma18g43900.1	Glyma18g43900.1	gi|351725281|ref|NP_001236063.1|/1.47192e-107/uncharacterized protein LOC100305740 precursor [Glycine max]	943	256	664	951669089669329	244289095316012	136005754733346	Up	1.11314e-35	1.05572e-25
Glyma10g28990.1	Glyma10g28990.1	gi|356533552|ref|XP_003535327.1|/0/PREDICTED: uncharacterized protein LOC100806598 [Glycine max]	2233	51	132	0.800643429688672	205084530431776	135698689337349	Up	0.00193572	3.84879e+06
Glyma12g05010.2	Glyma12g05010.2	gi|587874482|gb|EXB63620.1|/0/4-hydroxy-3-methylbut-2-enyl diphosphate reductase [Morus notabilis]	1870	24	62	0.449911740420209	115026466132546	135425192565225	Up	4.28048	0.000438331319776858
Glyma04g35030.1	Glyma04g35030.1	gi|351722263|ref|NP_001236470.1|/1.93419e-50/uncharacterized protein LOC100305516 precursor [Glycine max]	878	84	217	335384093513698	857458110293295	135425192565225	Up	1.40853e-08	43.919
Glyma11g20593.1	Glyma11g20593.1	gi|358248948|ref|NP_001240223.1|/6.41267e-163/prolactin-inducible protein [Glycine max]	1526	808	2082	185615619076376	473340740764899	135056098653416	Up	1.53946e-120	5.34164e-109
Glyma18g52390.2	Glyma18g52390.2	gi|351720730|ref|NP_001237442.1|/0/NBS-LRR disease-resistance protein scn3r1 [Glycine max]	3184	109	280	120008257498235	305093297470219	134611680815457	Up	3.16248e-13	0.0124368
Glyma13g22540.1	Glyma13g22540.1	gi|255648250|gb|ACU24578.1|/4.77176e-60/unknown [Glycine max]	1284	106	271	289400003848955	732237491734378	133924670277721	Up	1.45859e-11	0.055371
Glyma16g27995.1	Glyma16g27995.1	gi|358248490|ref|NP_001240146.1|/1.24056e-142/chlorophyll a-b binding protein 21, chloroplastic-like [Glycine max]	1509	3148	8011	731312800153542	184181152627379	133256491827356	Up	0	0
Glyma11g15600.1	Glyma11g15600.1	-	702	48	122	23969656825806	60293488611982	133079295282827	Up	0.0131565	2.38126e+07
Glyma15g25010.1	Glyma15g25010.1	gi|356556602|ref|XP_003546613.1|/2.00387e-175/PREDICTED: alpha/beta hydrolase domain-containing protein 17C-like [Glycine max]	1575	126	320	28044498486193	704883126817363	132966628737398	Up	2.946e-17	1.30056e-05
Glyma20g01170.1	Glyma20g01170.1	gi|356575120|ref|XP_003555690.1|/2.2667e-93/PREDICTED: uncharacterized protein LOC100794800 [Glycine max]	847	28	71	115886357380963	29081890369079	132741031343361	Up	15.8811	0.000178036417927502
Glyma11g01350.1	Glyma11g01350.1	gi|253509591|gb|ACT32034.1|/0/chalcone synthase [Glycine soja]	1757	131	332	261370895111788	655562370184973	132663454579601	Up	6.83976e-16	3.13127e-05
Glyma20g33090.1	Glyma20g33090.1	gi|574584589|ref|NP_001276177.1|/0/7-ethoxycoumarin O-deethylase-like precursor [Glycine max]	1938	65	164	11757561929841	293587641345661	132020230757616	Up	5.5257e-07	127873
Glyma15g17410.2	Glyma15g17410.2	gi|357449319|ref|XP_003594936.1|/1.53426e-160/Receptor-like protein kinase [Medicago truncatula]	1700	23	58	0.47428195969297	118365944181555	131943715505709	Up	0.0001055702	0.000985962946167734
Glyma08g21171.1	Glyma08g21171.1	gi|571474976|ref|XP_006586414.1|/0/PREDICTED: putative leucine-rich repeat receptor-like protein kinase At2g19210-like [Glycine max]	2031	102	257	176054828015244	439006443343024	131821732320892	Up	2.29152e-11	0.800485
Glyma08g26900.3	Glyma08g26900.3	gi|255645506|gb|ACU23248.1|/2.74068e-97/unknown [Glycine max]	1878	31	78	0.578660445335452	144094269384839	131622402446191	Up	0.068895	8.34853e+09
Glyma20g29250.1	Glyma20g29250.1	gi|255646955|gb|ACU23947.1|/1.85378e-110/unknown [Glycine max]	1122	109	274	340558192401408	847237949470903	131486587417014	Up	2.74116e-12	0.0101752
Glyma02g16710.1	Glyma02g16710.1	gi|357440775|ref|XP_003590665.1|/0/Xyloglucan-specific endoglucanase inhibitor protein [Medicago truncatula]	1837	144	361	274796392352463	681782328235884	131094814143139	Up	3.36304e-17	1.62733e-06
Glyma02g36700.1	Glyma02g36700.1	gi|123601|sp|P26413.1|HSP70_SOYBN/0/RecName: Full=Heat shock 70 kDa protein	2445	730	1830	10466505058753	259668889604978	131089339539056	Up	1.05996e-99	2.97129e-89
Glyma17g03390.2	Glyma17g03390.2	gi|571533190|ref|XP_006600365.1|/0/PREDICTED: COBRA-like protein 7-like [Glycine max]	2542	219	548	302013432753554	747915798038044	130826313934589	Up	8.9186e-29	6.39185e-17
Glyma08g39270.1	Glyma08g39270.1	gi|356524038|ref|XP_003530640.1|/0/PREDICTED: CRS2-associated factor 2, chloroplastic-like [Glycine max]	2362	789	1973	117099435359898	289797668092028	130731186669663	Up	2.43782e-108	7.53936e-97
Glyma19g21200.1	Glyma19g21200.1	-	765	24	60	109978425436051	272105618808173	13069462108739	Up	0.90059	0.000854561846756712
Glyma03g03640.1	Glyma03g03640.1	gi|571444161|ref|XP_006576430.1|/0/PREDICTED: cytochrome P450 83B1-like [Glycine max]	1727	26	65	0.527762710365532	130577609488867	130694621087389	Up	4.53894	0.000462302453373904
Glyma07g09600.1	Glyma07g09600.1	gi|255633846|gb|ACU17284.1|/6.85075e-49/unknown [Glycine max]	608	170	423	980173672420398	241370662604799	130014103296878	Up	1.95051e-19	1.07241e-09
Glyma18g48070.2	Glyma18g48070.2	gi|359806166|ref|NP_001241454.1|/2.24294e-167/uncharacterized protein LOC100800221 [Glycine max]	1396	666	1655	167242442620026	411301482011172	129825525060986	Up	2.2436e-90	5.31967e-78
Glyma02g00981.1	Glyma02g00981.1	gi|571438224|ref|XP_006574517.1|/6.94798e-128/PREDICTED: transcription factor PIL1-like [Glycine max]	1569	25	62	0.558566333775355	137093366263774	129535823659869	Up	7.67552	0.00074130255532926
Glyma15g06081.1	Glyma15g06081.1	gi|356553649|ref|XP_003545166.1|/1.04236e-12/PREDICTED: uncharacterized protein LOC100775513 [Glycine max]	1656	42	104	0.889091890413728	217881673031182	129314041134887	Up	0.0290242	4.42794e+08
Glyma15g40761.2	Glyma15g40761.2	gi|571521669|ref|XP_006598199.1|/9.8076e-61/PREDICTED: CYSTM1 family protein A-like isoform X2 [Glycine max]	598	36	89	211037195966335	516340887863837	129082654551062	Up	0.218726	2.90401e+09
Glyma05g03830.1	Glyma05g03830.1	-	1817	70	173	135051932721073	330323042755161	129036332667829	Up	3.67966e-06	86776.2
Glyma08g11610.1	Glyma08g11610.1	gi|148372209|gb|ABQ63059.1|/0/chalcone synthase 9 [Glycine max]	2154	96	237	156236760368763	38172476956063	128879886416364	Up	9.76014e-10	30.7361
Glyma20g27620.1	Glyma20g27620.1	gi|356575767|ref|XP_003556008.1|/0/PREDICTED: cysteine-rich receptor-like protein kinase 25-like isoform 1 [Glycine max]	2405	64	158	0.932873130517855	227923812511046	128879886416364	Up	2.6916e-06	581273
Glyma16g03030.3	Glyma16g03030.3	gi|356560290|ref|XP_003548426.1|/0/PREDICTED: protein SUPPRESSOR OF PHYA-105 1-like isoform X1 [Glycine max]	3866	28	69	0.25389483885586	0.619205685841931	12861876507071	Up	3.29974	0.000344535237981651
Glyma10g05420.1	Glyma10g05420.1	gi|357510483|ref|XP_003625530.1|/3.47776e-124/Protein ALUMINUM SENSITIVE [Medicago truncatula]	1257	314	773	87569336959672	213349638231396	128472197101975	Up	2.48994e-39	2.50336e-28
Glyma19g25036.1	Glyma19g25036.1	-	2011	31	76	0.540390013097951	131114045064704	127874931904324	Up	14.2313	0.000161289464787891
Glyma06g47450.1	Glyma06g47450.1	gi|255637209|gb|ACU18935.1|/2.48308e-149/unknown [Glycine max]	1291	111	272	301407758711021	73095452054744	127806509088677	Up	1.68501e-10	0.594085
Glyma18g10410.1	Glyma18g10410.1	gi|351721247|ref|NP_001236947.1|/2.24621e-60/uncharacterized protein LOC100305806 [Glycine max]	1632	407	995	874242561571734	211519602120416	12746858471513	Up	6.71854e-51	8.66935e-40
Glyma04g33420.1	Glyma04g33420.1	gi|593329499|ref|XP_007138176.1|/1.85518e-22/hypothetical protein PHAVU_009G186700g [Phaseolus vulgaris]	606	27	66	156188419786966	377849634038082	127452473318152	Up	5.56208	0.000554405609388685
Glyma07g01410.1	Glyma07g01410.1	gi|359807590|ref|NP_001241414.1|/1.65057e-150/uncharacterized protein LOC100785878 [Glycine max]	1258	32	78	0.891716962995009	215110522976732	127042033484879	Up	12.1227	0.00013944704259147
Glyma10g30011.1	Glyma10g30011.1	gi|388514967|gb|AFK45545.1|/5.6029e-124/unknown [Medicago truncatula]	852	108	263	444367053478411	107093681486914	126904960311537	Up	7.62696e-11	2.58341
Glyma08g21250.2	Glyma08g21250.2	gi|571472263|ref|XP_006585551.1|/0/PREDICTED: putative leucine-rich repeat receptor-like protein kinase At2g19210-like isoform X1 [Glycine max]	1930	118	287	214329716410024	515908023639279	126728199330038	Up	4.03696e-12	0.147922
Glyma12g35400.2	Glyma12g35400.2	gi|363807396|ref|NP_001242125.1|/0/uncharacterized protein LOC100796735 [Glycine max]	1855	28	68	0.529141480871567	127178205663982	126512603517927	Up	4.73e-05	0.000480043962903514
Glyma15g08420.1	Glyma15g08420.1	gi|357446733|ref|XP_003593642.1|/2.73715e-142/DnaJ homolog subfamily B member [Medicago truncatula]	1493	502	1218	117869543202184	283031762041629	12637729799421	Up	3.80566e-62	6.38823e-51
Glyma11g35820.1	Glyma11g35820.1	gi|409691608|gb|AFV36706.1|/1.42705e-132/alpha-SNAP protein [Glycine max]	1436	400	967	976479752304771	233625222889322	125853400568865	Up	2.44222e-48	3.01463e-37
Glyma15g38480.1	Glyma15g38480.1	gi|358348748|ref|XP_003638405.1|/9.473e-143/Protein SRG1 [Medicago truncatula]	1508	176	425	409137245819792	977766791722009	12569055283743	Up	2.5398e-20	1.33328e-08
Glyma10g39740.1	Glyma10g39740.1	gi|388523141|gb|AFK49632.1|/3.51875e-161/unknown [Lotus japonicus]	1526	82	198	188372286686421	450151136750481	125682273144806	Up	4.00844e-07	10377.6
Glyma04g33385.1	Glyma04g33385.1	gi|587864774|gb|EXB54379.1|/4.37286e-26/Nicotinate phosphoribosyltransferase [Morus notabilis]	660	51	123	270884360378001	646560055599875	125510727935428	Up	0.00049225	8.27029e+07
Glyma15g38010.2	Glyma15g38010.2	gi|359806499|ref|NP_001240999.1|/1.66507e-169/uncharacterized protein LOC100794511 [Glycine max]	1299	39	94	105247829191833	251053567468511	125420474880192	Up	1.93638	2.58783e+09
Glyma05g37000.1	Glyma05g37000.1	gi|363807418|ref|NP_001242384.1|/0/uncharacterized protein LOC100815232 [Glycine max]	1741	165	397	332233073680489	791114655946164	125169109888368	Up	1.1003e-18	5.41163e-07
Glyma15g41880.2	Glyma15g41880.2	gi|357451303|ref|XP_003595928.1|/1.34931e-42/class I heat shock protein [Medicago truncatula]	507	60	144	414859445062027	985376560417764	124805252182033	Up	0.000414052	7.93588e+06
Glyma01g43050.1	Glyma01g43050.1	gi|356497256|ref|XP_003517477.1|/0/PREDICTED: uncharacterized protein LOC100801444 [Glycine max]	2256	45	108	0.699247801351222	166085743394882	124805252182033	Up	0.0366354	5.52102e+08
Glyma03g24460.1	Glyma03g24460.1	gi|356523028|ref|XP_003530144.1|/0/PREDICTED: protein ECERIFERUM 1-like isoform X1 [Glycine max]	2170	548	1314	885275643458167	210079331092292	124673559334834	Up	8.16406e-66	1.46093e-54
Glyma13g25750.1	Glyma13g25750.1	-	4303	72	172	0.586568641356582	138677114117203	124135786924632	Up	0.00015454	342851
Glyma19g30630.1	Glyma19g30630.1	gi|571445304|ref|XP_003520475.2|/1.85137e-169/PREDICTED: peptidyl-prolyl cis-trans isomerase FKBP65-like isoform X1 [Glycine max]	1404	29	69	0.724083383279556	170502078451916	123556157763713	Up	5.72892	0.000567852626023341
Glyma12g05320.1	Glyma12g05320.1	gi|255631084|gb|ACU15907.1|/2.40616e-37/unknown [Glycine max]	745	64	152	301148977032945	707839851342604	123294562943012	Up	0.000218924	4.33167e+06
Glyma15g04930.1	Glyma15g04930.1	gi|356557477|ref|XP_003547042.1|/0/PREDICTED: ethylene-responsive transcription factor RAP2-7-like isoform X1 [Glycine max]	2265	40	95	0.619083851792341	145513435223576	123294562943012	Up	0.233798	3.09114e+09
Glyma11g16190.1	Glyma11g16190.1	gi|357458443|ref|XP_003599502.1|/0/F-box/WD-40 repeat-containing protein [Medicago truncatula]	1614	306	725	664623337730411	155841159470759	122946745819618	Up	5.00724e-34	4.43137e-23
Glyma19g41840.1	Glyma19g41840.1	gi|571559999|ref|XP_006604796.1|/0/PREDICTED: topless-related protein 3-like [Glycine max]	4003	103	244	0.902005790681327	211471541372028	12292549263662	Up	3.70274e-09	112.077
Glyma17g12804.1	Glyma17g12804.1	gi|255630230|gb|ACU15470.1|/5.4285e-17/unknown [Glycine max]	946	456	1080	168978479250846	396077629068557	122894369887262	Up	2.95452e-52	3.9282e-41
Glyma11g35600.1	Glyma11g35600.1	gi|255646567|gb|ACU23758.1|/6.92557e-165/unknown [Glycine max]	2382	2342	5538	344669476567297	806601246483447	122664209385225	Up	6.3071e-281	6.08314e-275
Glyma04g40230.2	Glyma04g40230.2	gi|356509110|ref|XP_003523295.1|/0/PREDICTED: autophagy-related protein 18c-like isoform X1 [Glycine max]	4221	28	66	0.232541446817521	0.542470689948064	122205731328738	Up	9.60718	0.000906176989723189
Glyma17g04590.1	Glyma17g04590.1	gi|357479199|ref|XP_003609885.1|/0/ABC transporter B family member [Medicago truncatula]	4181	42	99	0.352149287377454	0.821490833151439	122205731328738	Up	1.68828	2.28578e+09
Glyma03g35570.1	Glyma03g35570.1	gi|440583676|emb|CCH47182.1|/8.49118e-84/similar to domain-containing protein 90-like [Lupinus angustifolius]	1330	54	127	142331101339701	33128347613168	121881530059524	Up	0.00607838	1.01167e+08
Glyma15g08370.1	Glyma15g08370.1	gi|351724493|ref|NP_001238595.1|/9.64446e-77/ethylene-responsive element binding factor 4 [Glycine max]	1583	152	357	336604846012424	782411086803603	121687086657205	Up	9.8752e-16	0.000421251
Glyma08g18801.1	Glyma08g18801.1	gi|297740732|emb|CBI30914.3|/9.45832e-123/unnamed protein product [Vitis vinifera]	1347	46	108	119714822788129	278165877578957	121634366209299	Up	0.0623272	9.06628e+08
Glyma13g23650.1	Glyma13g23650.1	gi|217072612|gb|ACJ84666.1|/1.23645e-140/unknown [Medicago truncatula]	1582	72	169	159545187342438	370619204884268	121597255082641	Up	4.31554e-05	916328
Glyma15g04770.1	Glyma15g04770.1	gi|571515734|ref|XP_006597296.1|/0/PREDICTED: ankyrin repeat-containing protein At5g02620-like [Glycine max]	2401	52	122	0.759222158101852	176285002105837	121531573540833	Up	0.118362	1.90157e+07
Glyma10g41560.1	Glyma10g41560.1	gi|356536274|ref|XP_003536664.1|/0/PREDICTED: amino-acid permease BAT1 homolog [Glycine max]	1759	32	75	0.637737316343218	147925524721612	121383680648242	Up	3.48794	0.000362522786666667
Glyma13g10490.1	Glyma13g10490.1	gi|356547523|ref|XP_003542161.1|/0/PREDICTED: uncharacterized membrane protein C2G11.09-like [Glycine max]	3307	402	942	426137299344179	988244491894637	121354967442039	Up	3.27432e-44	3.68961e-33
Glyma04g10860.2	Glyma04g10860.2	gi|356510169|ref|XP_003523812.1|/4.38501e-180/PREDICTED: uncharacterized protein LOC100779037 [Glycine max]	1518	76	178	175509048497255	406814032862417	121282403350935	Up	0.00016163	357326
Glyma07g03427.1	Glyma07g03427.1	gi|255646978|gb|ACU23958.1|/1.55255e-101/unknown [Glycine max]	2042	76	178	130471467002367	302421009738075	121282403350935	Up	0.00016163	357187
Glyma19g29390.1	Glyma19g29390.1	gi|124359362|gb|ABN05829.1|/0/Peptidase M50, mammalian sterol-regulatory element binding protein [Medicago truncatula]	2047	47	110	0.804892176875349	186432892222014	121178897783356	Up	0.0529484	7.77155e+08
Glyma20g26140.1	Glyma20g26140.1	gi|358249084|ref|NP_001239990.1|/1.37183e-71/uncharacterized protein LOC100789312 [Glycine max]	969	133	311	481155611282724	111348483485976	121050645061594	Up	2.9669e-13	0.109988
Glyma04g09770.1	Glyma04g09770.1	gi|255579712|ref|XP_002530695.1|/3.8901e-118/mitochondrial dicarboxylate carrier protein, putative [Ricinus communis]	1588	211	493	465789450612935	107707046185357	120936276365726	Up	2.07192e-21	1.1982e-10
Glyma18g12760.2	Glyma18g12760.2	gi|571544684|ref|XP_006602247.1|/1.07563e-155/PREDICTED: uncharacterized protein LOC102661574 [Glycine max]	1322	57	133	151147542900246	34903411731767	120741053732298	Up	0.00373714	6.37094e+06
Glyma20g02110.2	Glyma20g02110.2	gi|351723347|ref|NP_001235740.1|/1.97075e-48/uncharacterized protein LOC100499767 [Glycine max]	790	219	510	971795121594347	2239704792785	120458449324422	Up	4.17658e-22	2.47314e-11
Glyma06g17040.1	Glyma06g17040.1	gi|351725043|ref|NP_001235543.1|/4.68049e-63/uncharacterized protein LOC100527144 [Glycine max]	904	64	149	248181402532682	571828151914632	120418663644869	Up	0.000609178	1.14106e+07
Glyma13g25420.1	Glyma13g25420.1	-	4256	404	940	33276484340995	766256071761268	120332357979974	Up	1.75912e-43	1.95513e-33
Glyma15g06990.4	Glyma15g06990.4	gi|255625841|gb|ACU13265.1|/8.71196e-113/unknown [Glycine max]	1608	37	86	0.806628143648276	185549633720872	120182950505968	Up	10.7841	0.000125315105656524
Glyma07g30950.1	Glyma07g30950.1	gi|388503788|gb|AFK39960.1|/4.4866e-51/unknown [Lotus japonicus]	1144	380	883	11644350332991	267782612145727	120143213530405	Up	1.54759e-40	1.60704e-29
Glyma03g01790.1	Glyma03g01790.1	gi|351723595|ref|NP_001238308.1|/2.04045e-83/uncharacterized protein LOC100527075 [Glycine max]	970	119	276	430063829878476	987154301635012	119872480945676	Up	2.89058e-10	9.46969
Glyma06g08762.2	Glyma06g08762.2	gi|571489309|ref|XP_006591185.1|/2.18375e-165/PREDICTED: protein SENSITIVITY TO RED LIGHT REDUCED 1-like isoform X2 [Glycine max]	1771	39	90	0.771975890006725	17630784730795	119146899345396	Up	0.773918	9.26764e+08
Glyma18g10930.3	Glyma18g10930.3	gi|255637290|gb|ACU18975.1|/1.32327e-60/unknown [Glycine max]	1638	39	90	0.834657693041459	190623441747484	119146899345396	Up	0.773918	9.26959e+09
Glyma12g09670.1	Glyma12g09670.1	gi|357453129|ref|XP_003596841.1|/7.48629e-79/NAC domain protein [Medicago truncatula]	1248	49	113	137638263804433	314131546713041	119048723428651	Up	0.0536004	7.85914e+07
Glyma10g07005.1	Glyma10g07005.1	gi|351724493|ref|NP_001238595.1|/6.62354e-23/ethylene-responsive element binding factor 4 [Glycine max]	276	43	99	546156446968433	124443955558194	118810998136404	Up	0.283882	3.69157e+09
Glyma14g20440.1	Glyma14g20440.1	gi|351727124|ref|NP_001236126.1|/1.64516e-167/BURP domain protein 2 precursor [Glycine max]	1355	13280	30556	343570977764431	782356870301531	118721866588657	Up	0	0
Glyma15g16100.1	Glyma15g16100.1	gi|356556100|ref|XP_003546365.1|/1.17965e-78/PREDICTED: uncharacterized protein LOC100777661 isoform X1 [Glycine max]	1430	67	154	164246625749557	373621945825069	118571546622367	Up	0.000523382	9.88157e+06
Glyma03g27661.1	Glyma03g27661.1	gi|578896279|gb|AHI17180.1|/0/beta-amyrin synthase, partial [Glycine max]	2212	315	724	499209822736822	113553660362489	118565598468247	Up	6.75244e-32	5.60128e-21
Glyma01g03964.1	Glyma01g03964.1	gi|571433939|ref|XP_006573051.1|/0/PREDICTED: protein SUPPRESSOR OF npr1-1, CONSTITUTIVE 1-like isoform X1 [Glycine max]	2679	109	250	142630194801934	323753885760005	118261807587169	Up	1.06177e-08	309.846
Glyma13g04780.1	Glyma13g04780.1	-	1518	127	291	293284857357256	66507237956721	118120877212265	Up	1.11271e-09	3.74667
Glyma13g09550.1	Glyma13g09550.1	gi|351727292|ref|NP_001236132.1|/6.67331e-63/uncharacterized protein LOC100500561 [Glycine max]	1147	1226	2807	374700906103669	849037141929417	118008820080828	Up	6.72378e-132	2.73298e-125
Glyma15g23680.1	Glyma15g23680.1	gi|255638360|gb|ACU19492.1|/3.70301e-131/unknown [Glycine max]	1227	37	84	105709702932879	237510283409579	116788217313635	Up	2.12756	0.000231843741478361
Glyma10g06870.1	Glyma10g06870.1	gi|356533308|ref|XP_003535207.1|/0/PREDICTED: spermidine hydroxycinnamoyl transferase-like [Glycine max]	1840	924	2097	176040194301918	395392386068991	116738022066707	Up	4.91482e-96	1.2948e-84
Glyma09g08110.1	Glyma09g08110.1	gi|357450005|ref|XP_003595279.1|/0/Kinase-like protein [Medicago truncatula]	2218	64	145	101152384080047	22680579926583	116492720600147	Up	0.00232134	4.07829e+07
Glyma16g33130.1	Glyma16g33130.1	gi|351723929|ref|NP_001236784.1|/1.29945e-95/low molecular weight heat shock protein Hsp22.5 precursor [Glycine max]	945	319	722	118335912924545	265065425813613	116346052910883	Up	9.27938e-31	7.39556e-20
Glyma19g01910.1	Glyma19g01910.1	gi|255639251|gb|ACU19924.1|/6.5906e-165/unknown [Glycine max]	1823	111	251	213448939383395	477677458360316	11621458035872	Up	2.05784e-08	589.041
Glyma07g11520.1	Glyma07g11520.1	gi|356520663|ref|XP_003528980.1|/4.60878e-141/PREDICTED: prostaglandin E synthase 2-like [Glycine max]	1691	73	165	151334150612958	338522883245236	116151577135233	Up	0.000272732	5.3351e+06
Glyma06g13270.1	Glyma06g13270.1	gi|255647206|gb|ACU24071.1|/0/unknown [Glycine max]	1619	279	629	604108637866573	134788081311726	115781301103663	Up	3.8961e-27	2.64884e-15
Glyma20g32040.1	Glyma20g32040.1	gi|357443233|ref|XP_003591894.1|/0/Auxin response factor [Medicago truncatula]	2477	216	486	305692958872512	680703458597031	115494311742885	Up	2.4759e-20	1.30093e-08
Glyma18g38060.2	Glyma18g38060.2	gi|356567886|ref|XP_003552146.1|/3.34074e-152/PREDICTED: uncharacterized protein LOC100805731 isoform X1 [Glycine max]	1358	52	117	134233608365431	298905417420539	115494311742884	Up	0.0635958	9.22958e+08
Glyma19g40680.1	Glyma19g40680.1	gi|357511433|ref|XP_003626005.1|/1.406e-171/Galactinol synthase [Medicago truncatula]	1629	2351	5282	505928606054633	112492872630116	115282787850061	Up	1.57068e-240	1.33403e-229
Glyma18g41270.1	Glyma18g41270.1	gi|357505729|ref|XP_003623153.1|/0/Peptide transporter PTR3-B [Medicago truncatula]	2207	152	341	241434286922369	536043137368933	115071853156712	Up	1.9345e-11	0.00727097
Glyma08g41640.1	Glyma08g41640.1	gi|593691447|ref|XP_007146293.1|/1.65676e-07/hypothetical protein PHAVU_006G028300g [Phaseolus vulgaris]	537	37	83	241537812846635	536230486226721	115060418170451	Up	0.29737	0.000314298659918276
Glyma01g31180.2	Glyma01g31180.2	gi|571435101|ref|XP_006573381.1|/9.29316e-142/PREDICTED: uncharacterized protein LOC102661002 [Glycine max]	807	33	74	143350131667344	318130918643757	115007736225703	Up	8.19412	0.000785126113150362
Glyma08g04911.1	Glyma08g04911.1	gi|571469918|ref|XP_006584868.1|/0/PREDICTED: probable receptor-like protein kinase At1g67000-like [Glycine max]	2786	91	204	114503291557949	254036868097652	114964881775933	Up	5.30628e-06	122945
Glyma20g22150.1	Glyma20g22150.1	gi|351723873|ref|NP_001237038.1|/2.90778e-46/uncharacterized protein LOC100500628 [Glycine max]	881	83	186	330262964579174	732461379118709	114913749574764	Up	3.79178e-05	808738
Glyma17g35430.1	Glyma17g35430.1	gi|351727090|ref|NP_001235613.1|/1.81964e-111/scof-1 protein [Glycine max]	1776	507	1135	10007432947987	221717817352352	114765276116146	Up	4.45588e-49	5.53628e-39
Glyma18g46111.1	Glyma18g46111.1	gi|225016160|gb|ACN78983.1|/0/Rpp4 candidate 3 [Glycine max]	1497	329	736	770427521873539	17057041595831	114663629830831	Up	1.27677e-29	1.01331e-20
Glyma08g42500.1	Glyma08g42500.1	gi|356527026|ref|XP_003532115.1|/0/PREDICTED: spermidine hydroxycinnamoyl transferase-like [Glycine max]	2151	7299	16322	11895443657062	263257442375101	114606523721616	Up	0	0
Glyma06g47890.2	Glyma06g47890.2	gi|319759274|gb|ADV71373.1|/0/glycosyltransferase GT19J14 [Pueraria montana var. lobata]	1961	599	1339	107079644270969	236892154548589	114554616852206	Up	2.6922e-59	4.14053e-47
Glyma08g08220.1	Glyma08g08220.1	gi|351723399|ref|NP_001234974.1|/6.93479e-83/transcription factor bZIP10 [Glycine max]	1299	43	96	116042478339713	256395132733798	114371586200559	Up	0.077413	9.26822e+09
Glyma18g03330.2	Glyma18g03330.2	gi|359806793|ref|NP_001241050.1|/3.72264e-50/uncharacterized protein LOC100791447 [Glycine max]	806	52	116	226165310372524	499310434512765	114255939297302	Up	0.0088379	1.25479e+09
Glyma14g06910.1	Glyma14g06910.1	gi|154293473|gb|ABS72445.1|/3.85307e-42/17.7 kDa class I small heat shock protein [Vigna unguiculata]	964	39	87	141822541618455	313104935335027	114255939297302	Up	2.11878	0.000231152561157975
Glyma15g13560.1	Glyma15g13560.1	gi|571514185|ref|XP_006597050.1|/0/PREDICTED: uncharacterized protein LOC100804765 isoform X1 [Glycine max]	1502	616	1372	143770065475157	316907029947495	114029634146445	Up	2.38142e-59	3.7435e-48
Glyma08g43530.1	Glyma08g43530.1	gi|571474050|ref|XP_006586109.1|/0/PREDICTED: disease resistance protein RPM1-like [Glycine max]	3879	75	167	0.677796270451301	149363467091339	113990371796471	Up	0.000376732	726217
Glyma18g46050.5	Glyma18g46050.5	gi|571548259|ref|XP_006602770.1|/0/PREDICTED: uncharacterized protein LOC100819614 isoform X2 [Glycine max]	10666	718	1598	235982911975982	519783979974417	113922977509146	Up	1.53209e-68	2.83985e-58
Glyma10g00570.1	Glyma10g00570.1	gi|121308621|dbj|BAF43703.1|/0/Chlorophyllase 1 [Glycine max]	1407	174	387	433523697281236	954255259135913	113826437628222	Up	2.82262e-14	0.00117844
Glyma13g44620.1	Glyma13g44620.1	gi|224140797|ref|XP_002323765.1|/0/F-box family protein [Populus trichocarpa]	1824	172	381	330568375796683	72468260403805	113240054877776	Up	7.4105e-15	0.00302941
Glyma16g14385.1	Glyma16g14385.1	gi|571527050|ref|XP_006599189.1|/2.15479e-138/PREDICTED: uncharacterized protein LOC102667880 [Glycine max]	1382	637	1411	161580549346101	354214769085654	11323708263275	Up	2.06644e-60	3.34065e-49
Glyma13g19560.1	Glyma13g19560.1	gi|255639717|gb|ACU20152.1|/1.09821e-40/unknown [Glycine max]	531	84	186	554552229952969	121525136535515	113185950431581	Up	6.14212e-05	1.28594e+06
Glyma03g06620.2	Glyma03g06620.2	-	1716	94	208	192029637070378	420526865430813	113086898244999	Up	6.17628e-06	142177
Glyma08g14070.1	Glyma08g14070.1	gi|255634863|gb|ACU17790.1|/0/unknown [Glycine max]	2116	85	188	140818901897827	308240627733077	113021603152646	Up	5.2046e-06	1.09692e+06
Glyma10g05051.1	Glyma10g05051.1	gi|590629787|ref|XP_007027088.1|/0/Pentatricopeptide repeat (PPR) superfamily protein [Theobroma cacao]	2205	109	241	173290835317179	379189360631662	112972312743957	Up	1.98773e-06	5268.37
Glyma14g40510.2	Glyma14g40510.2	gi|571512299|ref|XP_006596562.1|/0/PREDICTED: 5'-3' exoribonuclease 3-like isoform X2 [Glycine max]	3796	38	84	0.350925626473701	0.767716327037812	112940802532171	Up	0.34929	0.000362972013330899
Glyma03g25661.1	Glyma03g25661.1	gi|571445116|ref|XP_006576706.1|/0/PREDICTED: uncharacterized protein LOC100779874 [Glycine max]	1581	138	305	305988361092239	669292046262039	112915909165861	Up	2.48522e-10	8.17938
Glyma02g03280.1	Glyma02g03280.1	gi|255640859|gb|ACU20712.1|/1.98697e-56/unknown [Glycine max]	1641	162	358	34607013671262	756871479006647	112898389036617	Up	9.8907e-14	0.0379521
Glyma15g32300.2	Glyma15g32300.2	gi|217075086|gb|ACJ85903.1|/1.27655e-67/unknown [Medicago truncatula]	2277	40	88	0.615821222797387	134081029557651	112252163973647	Up	2.48342	0.000266689969994339
Glyma02g41150.1	Glyma02g41150.1	gi|351727545|ref|NP_001238444.1|/3.50809e-80/peroxisomal small heat shock protein [Glycine max]	1141	1198	2634	368068680833252	800899127891699	112164555345426	Up	1.08836e-112	3.55936e-102
Glyma18g10820.1	Glyma18g10820.1	gi|255645614|gb|ACU23301.1|/0/unknown [Glycine max]	1471	42	92	100090834162144	216981570946286	111626264926478	Up	17.6581	0.000195340793623639
Glyma06g04840.1	Glyma06g04840.1	gi|383793870|gb|AFH53181.1|/2.66908e-126/C2H2 zinc-finger protein, partial [Glycine max]	2253	863	1888	134278751628854	290729092585457	111444441616942	Up	9.54422e-80	2.03413e-68
Glyma13g20260.1	Glyma13g20260.1	gi|255635918|gb|ACU18306.1|/0/unknown [Glycine max]	1927	112	245	203748302442503	441094928257411	11143011329315	Up	2.28958e-07	60.3747
Glyma18g50595.1	Glyma18g50595.1	gi|587866403|gb|EXB55869.1|/1.52963e-24/RuBisCO large subunit-binding protein subunit beta [Morus notabilis]	1103	59	129	187514212453013	405753142823883	111360232204795	Up	0.0377282	5.6677e+08
Glyma04g39890.4	Glyma04g39890.4	gi|388520517|gb|AFK48320.1|/5.34441e-132/unknown [Medicago truncatula]	1419	38	83	0.938769329171366	20292866180673	111213003388988	Up	4.84412	0.000490052708622222
Glyma07g18890.2	Glyma07g18890.2	gi|571466461|ref|XP_003530300.2|/0/PREDICTED: probable L-type lectin-domain containing receptor kinase VI.1-like [Glycine max]	2046	158	345	270713023021658	585007131345285	111168991947496	Up	9.28148e-12	0.333226
Glyma18g13680.1	Glyma18g13680.1	gi|356524208|ref|XP_003530723.1|/0/PREDICTED: uncharacterized protein LOC100777669 [Glycine max]	1970	60	131	106768395252004	230702746098656	111155052191547	Up	0.0318836	4.83694e+08
Glyma10g09720.2	Glyma10g09720.2	gi|359807538|ref|NP_001240894.1|/1.91965e-39/uncharacterized protein LOC100793725 [Glycine max]	1005	55	120	191846693624455	414250345051249	111054899807039	Up	0.102072	1.43417e+09
Glyma07g10080.1	Glyma07g10080.1	gi|590700773|ref|XP_007046246.1|/3.66118e-06/Uncharacterized protein TCM_011816 [Theobroma cacao]	1213	110	240	317899302708289	68643297077742	111054899807039	Up	4.3746e-08	11269.2
Glyma14g08910.1	Glyma14g08910.1	gi|357437921|ref|XP_003589236.1|/0/Patatin-like protein [Medicago truncatula]	1610	55	120	119755234218992	258584842718326	111054899807039	Up	0.102072	1.43453e+09
Glyma02g41300.1	Glyma02g41300.1	gi|356501039|ref|XP_003519336.1|/8.16452e-76/PREDICTED: probable calcium-binding protein CML18-like [Glycine max]	1584	465	1014	102909499653407	222090750805648	110977314699448	Up	4.83602e-41	5.08676e-30
Glyma07g32070.1	Glyma07g32070.1	gi|351726974|ref|NP_001235609.1|/9.03567e-68/uncharacterized protein LOC100526893 [Glycine max]	462	56	122	424916643730197	916147813974272	110840053149182	Up	0.0862102	1.22492e+09
Glyma07g34380.1	Glyma07g34380.1	gi|351722639|ref|NP_001236995.1|/7.77849e-49/uncharacterized protein LOC100527505 [Glycine max]	738	48	104	228004052733277	488905217533385	110049533340647	Up	0.063517	7.7663e+09
Glyma13g22160.2	Glyma13g22160.2	gi|571498437|ref|XP_006594219.1|/3.19456e-147/PREDICTED: uncharacterized protein LOC100792004 isoform X2 [Glycine max]	1110	617	1335	194858733851138	417259258030506	109851546341204	Up	4.14512e-54	5.71133e-43
Glyma06g14000.1	Glyma06g14000.1	gi|363807526|ref|NP_001242144.1|/1.56993e-109/uncharacterized protein LOC100798019 [Glycine max]	1359	1385	2993	357262972805163	764073178288006	109672441854809	Up	7.14926e-125	2.64174e-113
Glyma19g31050.7	Glyma19g31050.7	gi|351725599|ref|NP_001237098.1|/0/bZIP transcription factor bZIP96 [Glycine max]	2007	38	82	0.663733770849113	141747097391104	109464260716103	Up	6.69522	0.000653277596193416
Glyma09g34381.1	Glyma09g34381.1	gi|351721361|ref|NP_001235671.1|/0/NBS-LRR type disease resistance protein [Glycine max]	4053	115	248	0.994669789634899	212286692985799	109372437542903	Up	3.57568e-07	9295.3
Glyma08g18891.1	Glyma08g18891.1	-	1005	358	772	124874756941009	266501055316303	109365937599035	Up	1.1412e-28	8.76382e-19
Glyma11g31515.3	Glyma11g31515.3	gi|356537716|ref|XP_003537371.1|/0/PREDICTED: probable LRR receptor-like serine/threonine-protein kinase At1g06840-like isoform X1 [Glycine max]	6225	163	351	0.917922340009932	19562099125643	109161718206002	Up	1.41953e-10	0.504233
Glyma02g04100.1	Glyma02g04100.1	gi|571438619|ref|XP_006574626.1|/0/PREDICTED: uncharacterized protein LOC100799510 isoform X1 [Glycine max]	1728	67	144	13592168681821	289112219983684	108885392697107	Up	0.134585	2.14406e+08
Glyma18g15552.1	Glyma18g15552.1	gi|351722769|ref|NP_001234952.1|/2.56503e-37/uncharacterized protein LOC100306688 [Glycine max]	1290	242	519	657632619540573	139580690392123	108574560706982	Up	1.40677e-17	7.2184e-08
Glyma19g34210.1	Glyma19g34210.1	gi|571557771|ref|XP_006604466.1|/3.69604e-132/PREDICTED: heat stress transcription factor A-6b-like isoform X1 [Glycine max]	2180	427	913	686639957202088	145298783584461	108139690635027	Up	5.48608e-35	4.99497e-28
Glyma12g08020.1	Glyma12g08020.1	gi|357472627|ref|XP_003606598.1|/0/Exocyst complex component [Medicago truncatula]	1845	58	124	110201958821084	233170180669768	108123343124583	Up	1.1589	1.61161e+09
Glyma07g17370.2	Glyma07g17370.2	gi|571466299|ref|XP_006583616.1|/0/PREDICTED: brassinosteroid LRR receptor kinase-like isoform X1 [Glycine max]	3640	44	94	0.423749290313356	0.895930176213175	108017534902688	Up	2.38242	0.00025686170917014
Glyma09g38340.2	Glyma09g38340.2	gi|574584463|ref|NP_001276320.1|/0/phosphoglycolate phosphatase 1B, chloroplastic-like [Glycine max]	1455	67	143	161424518777915	340973587279726	107880026230715	Up	0.0184177	2.88324e+08
Glyma06g43620.10	Glyma06g43620.10	gi|571463732|ref|XP_006582769.1|/5.26352e-137/PREDICTED: shaggy-related protein kinase eta-like [Glycine max]	3554	45	96	0.44386692173561	0.937133588692189	107812752037802	Up	2.00616	0.0002197930974201
Glyma20g00200.1	Glyma20g00200.1	gi|217073430|gb|ACJ85074.1|/2.80392e-159/unknown [Medicago truncatula]	1352	53	113	137422191176796	289967581581269	107727662383853	Up	0.037189	4.74813e+09
Glyma15g15171.1	Glyma15g15171.1	-	581	48	102	289616163368603	609076346402804	107248095723687	Up	1.19847	0.000138054525
Glyma08g02110.1	Glyma08g02110.1	gi|351723247|ref|NP_001238040.1|/7.3683e-33/uncharacterized protein LOC100527826 [Glycine max]	1163	65	138	195925666552294	411667958979347	107117475973625	Up	0.0035309	5.32819e+08
Glyma07g32090.1	Glyma07g32090.1	gi|123538|sp|P04793.1|HSP13_SOYBN/7.62974e-73/RecName: Full=17.5 kDa class I heat shock protein; AltName: Full=HSP 17.5-M [Glycine max]	849	448	949	184981379885372	387798581999316	106792747095004	Up	1.07783e-34	9.98926e-25
Glyma11g20860.1	Glyma11g20860.1	gi|255644805|gb|ACU22904.1|/0/unknown [Glycine max]	3301	207	438	219827748661086	46033742145842	106631821808838	Up	1.32358e-14	0.000560404
Glyma18g49400.1	Glyma18g49400.1	gi|358248162|ref|NP_001240084.1|/7.01638e-53/uncharacterized protein LOC100787539 precursor [Glycine max]	870	303	641	122090273582133	255615080013161	106602467913233	Up	5.99982e-23	3.67513e-13
Glyma03g16510.1	Glyma03g16510.1	-	998	135	285	474199310575659	99074528291002	106302062798781	Up	3.22284e-08	907.002
Glyma14g14320.1	Glyma14g14320.1	gi|571509277|ref|XP_006596100.1|/9.69772e-175/PREDICTED: E3 ubiquitin-protein ligase KEG-like [Glycine max]	3845	47	99	0.428508266856655	0.893277808428132	105978588438851	Up	1.94729	0.000213796136311017
Glyma15g07710.1	Glyma15g07710.1	gi|356555113|ref|XP_003545882.1|/0/PREDICTED: polyphenol oxidase A1, chloroplastic-like [Glycine max]	2683	180	379	235184948169714	490079156349532	105921905782795	Up	5.3288e-13	0.193761
Glyma19g31470.1	Glyma19g31470.1	gi|358248134|ref|NP_001239822.1|/1.52954e-49/uncharacterized protein LOC100818212 [Glycine max]	1190	438	922	129028259841938	268801479151217	105885399681471	Up	4.62724e-34	4.10785e-23
Glyma18g04770.1	Glyma18g04770.1	gi|351724463|ref|NP_001238594.1|/0/syringolide-induced protein 13-1-1 [Glycine max]	1680	636	1337	132710573193592	276102170084418	105691891079553	Up	1.05729e-49	1.35507e-39
Glyma08g46970.2	Glyma08g46970.2	gi|357505353|ref|XP_003622965.1|/0/Receptor-like protein kinase [Medicago truncatula]	3080	618	1299	703388801317666	146320820944989	105674080353004	Up	3.72794e-49	4.67265e-38
Glyma20g35820.1	Glyma20g35820.1	gi|351722995|ref|NP_001237775.1|/2.62437e-88/uncharacterized protein LOC100306115 [Glycine max]	944	59	124	219097644423383	45571926200818	105657137701157	Up	1.82348	2.45249e+09
Glyma12g17710.1	Glyma12g17710.1	gi|571488793|ref|XP_003538058.2|/9.33935e-123/PREDICTED: uncharacterized protein LOC100799023 [Glycine max]	1337	99	208	259574172600328	539733807837902	105610121404802	Up	6.13806e-05	1.28556e+06
Glyma13g21070.1	Glyma13g21070.1	gi|255645949|gb|ACU23463.1|/5.05091e-11/unknown [Glycine max]	578	71	149	430614055475715	894347144170981	105443951694401	Up	0.0173757	2.72838e+08
Glyma12g14420.1	Glyma12g14420.1	gi|255671795|gb|ACU26530.1|/0/acetohydroxyacid isomeroreductase [Glycine max]	2299	2768	5803	422070312145402	875711985680027	105297310190316	Up	5.10994e-229	4.21422e-217
Glyma12g08360.1	Glyma12g08360.1	-	1162	52	109	15687542182466	32543785175444	105276272262237	Up	0.823954	9.81723e+09
Glyma04g02280.1	Glyma04g02280.1	gi|351725373|ref|NP_001237090.1|/1.10908e-99/syringolide-induced protein 14-1-1 [Glycine max]	792	42	88	185901031631961	385482959978245	105213231184507	Up	0.63151	0.000620764839350492
Glyma18g50610.1	Glyma18g50610.1	gi|351722801|ref|NP_001238536.1|/0/receptor-like kinase [Glycine max]	3080	1792	3750	203959988990495	422404217508629	105033807419953	Up	2.46748e-146	1.14156e-134
Glyma15g23860.2	Glyma15g23860.2	gi|356556557|ref|XP_003546591.1|/0/PREDICTED: uncharacterized protein LOC100809927 [Glycine max]	2948	55	115	0.654022819174278	135337470684357	104914845340625	Up	0.492364	6.12549e+09
Glyma20g36480.1	Glyma20g36480.1	gi|356535214|ref|XP_003536143.1|/3.33271e-177/PREDICTED: rubisco accumulation factor 1, chloroplastic-like [Glycine max]	1200	165	345	482014817731443	99743715894371	104914845340625	Up	2.16548e-10	7.16434e-07
Glyma06g03780.1	Glyma06g03780.1	gi|255585138|ref|XP_002533274.1|/1.64476e-45/Calmodulin, putative [Ricinus communis]	1144	81	169	248208520255861	512517117243804	104604754938409	Up	0.00318932	5.48966e+07
Glyma02g40110.1	Glyma02g40110.1	gi|357491433|ref|XP_003616004.1|/0/CBL-interacting protein kinase [Medicago truncatula]	2274	399	832	615092067721582	12693475832529	104521289790528	Up	1.05009e-28	8.07503e-19
Glyma08g44630.1	Glyma08g44630.1	gi|357460265|ref|XP_003600414.1|/0/Kinesin-4 [Medicago truncatula]	3984	181	377	159263749560772	328299117270629	1043592942172	Up	1.50548e-10	0.533432
Glyma20g26940.1	Glyma20g26940.1	gi|388525009|gb|AFK50424.1|/2.11742e-100/C2H2-type zinc finger protein, partial [Glycine max]	1572	570	1186	127110083787612	261745872443244	104208830148043	Up	1.62104e-42	1.80519e-32
Glyma02g01260.4	Glyma02g01260.4	gi|543176986|gb|AGV54515.1|/2.98541e-102/ADP ribosylation factor [Phaseolus vulgaris]	1075	88	183	286966961254068	59059575356667	104128633563328	Up	0.000975802	1.78719e+07
Glyma03g29190.1	Glyma03g29190.1	gi|356504777|ref|XP_003521171.1|/3.47337e-126/PREDICTED: heat stress transcription factor B-3-like [Glycine max]	1456	63	131	151682984600804	312145885861505	104116119402406	Up	1.25195	1.72918e+09
Glyma06g14090.1	Glyma06g14090.1	gi|356516150|ref|XP_003526759.1|/2.24068e-39/PREDICTED: uncharacterized protein LOC100802275 [Glycine max]	942	331	688	123178463361596	253387525285063	104059546388142	Up	8.71268e-24	5.52726e-13
Glyma20g01690.1	Glyma20g01690.1	gi|351721249|ref|NP_001237203.1|/3.58962e-96/uncharacterized protein LOC100306079 [Glycine max]	1164	843	1752	253882218898848	52219031898084	104041635464563	Up	1.22433e-65	2.18403e-54
Glyma03g29550.1	Glyma03g29550.1	gi|356503458|ref|XP_003520525.1|/0/PREDICTED: oligopeptide transporter 5-like isoform X1 [Glycine max]	4233	160	332	132504127031387	272105618808173	103812945244609	Up	1.2265e-08	38.4541
Glyma03g39200.1	Glyma03g39200.1	gi|359806699|ref|NP_001241290.1|/2.35574e-79/chaperone protein DnaJ-like [Glycine max]	1169	94	195	281884394536157	578719071652541	103775957805851	Up	0.000354082	0.0684178
Glyma06g07911.1	Glyma06g07911.1	gi|357466465|ref|XP_003603517.1|/0/Protein arginine N-methyltransferase [Medicago truncatula]	2499	220	456	308612928519531	633062051921056	103654841662662	Up	1.69378e-13	7.13961e-05
Glyma03g32680.1	Glyma03g32680.1	gi|571446022|ref|XP_006576977.1|/0/PREDICTED: uncharacterized protein LOC100793360 [Glycine max]	3663	69	143	0.660343432823955	135439958911275	103636499598675	Up	0.0044969	6.67265e+08
Glyma05g08230.1	Glyma05g08230.1	gi|357477909|ref|XP_003609240.1|/0/Potassium channel [Medicago truncatula]	2983	107	221	125744273299642	257031715520191	103145368897682	Up	3.95272e-05	840230
Glyma18g04710.2	Glyma18g04710.2	gi|357460823|ref|XP_003600693.1|/2.09766e-153/Aspartic proteinase nepenthesin-1 [Medicago truncatula]	1260	108	223	300476769494925	614019286251062	103103051374337	Up	3.3399e-06	71557.6
Glyma18g49410.2	Glyma18g49410.2	gi|358248754|ref|NP_001240190.1|/6.36607e-96/uncharacterized protein LOC100788071 [Glycine max]	995	109	225	384026423994352	784525622066278	103061498242664	Up	2.82218e-05	609011
Glyma05g24740.1	Glyma05g24740.1	-	2237	156	322	244464783406689	499387401885094	103053277523891	Up	4.34386e-09	131.273
Glyma08g21140.2	Glyma08g21140.2	gi|571474972|ref|XP_006586412.1|/0/PREDICTED: putative leucine-rich repeat receptor-like protein kinase At2g19210-like [Glycine max]	3299	141	291	14982851949656	30602602976145	103034210649602	Up	7.2028e-09	1976.26
Glyma08g07340.1	Glyma08g07340.1	gi|351721734|ref|NP_001238499.1|/1.01844e-82/uncharacterized protein LOC100527855 [Glycine max]	826	1178	2430	499945811391274	102064313979712	102963489064921	Up	1.22343e-90	2.96252e-79
Glyma15g14170.1	Glyma15g14170.1	gi|388492820|gb|AFK34476.1|/0/unknown [Lotus japonicus]	2124	356	733	587561291259694	119728393925447	102695407315395	Up	6.07224e-25	4.02728e-14
Glyma17g11720.1	Glyma17g11720.1	gi|357478345|ref|XP_003609458.1|/0/Monogalactosyldiacylglycerol synthase [Medicago truncatula]	1917	52	107	0.950908921023759	193646369566536	102604538424659	Up	0.15224	0.000171243668709231
Glyma11g35050.1	Glyma11g35050.1	gi|351723487|ref|NP_001235233.1|/0/uncharacterized protein LOC547603 [Glycine max]	1843	253	520	48123020326959	978871542429837	102439235432068	Up	1.26543e-15	5.98085e-07
Glyma01g04380.1	Glyma01g04380.1	gi|357486257|ref|XP_003613416.1|/1.26529e-128/Matrix metalloproteinase-9 [Medicago truncatula]	1786	230	472	451444194556579	916871004472333	1022171114404	Up	1.04651e-13	0.000445414
Glyma20g37500.1	Glyma20g37500.1	gi|388499100|gb|AFK37616.1|/4.4725e-141/unknown [Lotus japonicus]	1340	45	92	11772410745137	238193948404468	101672697571387	Up	6.94136	0.000675441331737346
Glyma13g30770.1	Glyma13g30770.1	gi|357446775|ref|XP_003593663.1|/6.51259e-44/Glutaredoxin-C9 [Medicago truncatula]	925	349	713	132263918536235	267420989641124	101569315622076	Up	1.12333e-23	7.10257e-13
Glyma16g15166.1	Glyma16g15166.1	gi|255625715|gb|ACU13202.1|/3.99434e-15/unknown [Glycine max]	961	129	263	470569758678317	949467394660257	101270984985558	Up	1.76363e-05	4301.74
Glyma16g34580.2	Glyma16g34580.2	gi|502164924|ref|XP_004513330.1|/1.62317e-107/PREDICTED: methylecgonone reductase-like isoform X1 [Cicer arietinum]	843	86	175	357625573815629	720208377183555	100996447311676	Up	0.00453734	7.65937e+07
Glyma20g01100.1	Glyma20g01100.1	gi|255630498|gb|ACU15607.1|/3.04054e-27/unknown [Glycine max]	2394	268	545	392435546903704	789805312737383	100904134519305	Up	4.50404e-17	2.16107e-06
Glyma04g06940.2	Glyma04g06940.2	gi|590572281|ref|XP_007011810.1|/6.69984e-82/Uncharacterized protein TCM_046906 [Theobroma cacao]	1766	91	185	180637695515541	363436652527621	100860493630415	Up	0.019418	3.4509e+06
Glyma14g24810.1	Glyma14g24810.1	gi|351727292|ref|NP_001236132.1|/3.9664e-71/uncharacterized protein LOC100500561 [Glycine max]	1731	1128	2293	228438722504519	459573185734896	100848740316853	Up	2.21322e-82	4.91966e-71
Glyma18g44560.1	Glyma18g44560.1	gi|351725863|ref|NP_001237619.1|/4.80886e-163/transcription factor [Glycine max]	1230	550	1118	156752786254128	315343865309033	10084347804177	Up	1.61677e-37	1.59174e-27
Glyma07g21120.1	Glyma07g21120.1	gi|255630498|gb|ACU15607.1|/6.45357e-23/unknown [Glycine max]	1106	548	1112	173693322450653	348816768848308	100592710574952	Up	4.01214e-38	3.91614e-27
Glyma09g32180.1	Glyma09g32180.1	gi|357500467|ref|XP_003620522.1|/0/Cytosolic aldehyde dehydrogenase [Medicago truncatula]	1883	235	476	437497155088646	87700955950441	100331893272948	Up	2.62158e-14	0.00109773
Glyma19g27060.1	Glyma19g27060.1	gi|255638521|gb|ACU19569.1|/0/unknown [Glycine max]	1328	357	723	942383844086117	188880844923076	100308968890856	Up	1.69758e-22	1.06038e-12
Glyma02g04511.1	Glyma02g04511.1	-	447	576	1165	451723465549418	904203318875146	100120735408586	Up	9.24e-45	9.42298e-29
Glyma08g38420.1	Glyma08g38420.1	gi|11991840|gb|AAG42354.1|/9.12141e-87/lipoxygenase [Phaseolus vulgaris]	645	986	0	535889060220665	0.001	-157096467443456	Down	8.97352e-286	9.11854e-283
Glyma11g21310.1	Glyma11g21310.1	gi|571489262|ref|XP_006591163.1|/0/PREDICTED: uncharacterized membrane protein YLR241W-like isoform X1 [Glycine max]	2389	1375	0	201764260247569	0.001	-143003830231214	Down	0	0
Glyma11g11560.1	Glyma11g11560.1	gi|357474321|ref|XP_003607445.1|/5.49991e-154/Cytochrome P450 [Medicago truncatula]	1903	1019	0	187712453740349	0.001	-141962367481701	Down	0	0
Glyma05g21260.1	Glyma05g21260.1	gi|351727981|ref|NP_001238203.1|/3.57496e-111/lipoxygenase L-5 [Glycine max]	678	318	0	164420179177902	0.001	-140050997504264	Down	3.55836e-92	8.84229e-81
Glyma20g18881.1	Glyma20g18881.1	gi|356575160|ref|XP_003555710.1|/6.47346e-79/PREDICTED: uncharacterized protein LOC100806135 isoform X1 [Glycine max]	1362	596	0	153400524025065	0.001	-139050157907284	Down	1.72343e-176	1.02158e-164
Glyma09g07310.1	Glyma09g07310.1	gi|358248490|ref|NP_001240146.1|/7.99462e-52/chlorophyll a-b binding protein 21, chloroplastic-like [Glycine max]	526	213	0	14195527988496	0.001	-137931488892119	Down	2.49338e-60	4.00807e-49
Glyma04g35120.2	Glyma04g35120.2	gi|587928849|gb|EXC16032.1|/2.12943e-95/putative inactive receptor kinase [Morus notabilis]	915	353	0	135241912098718	0.001	-137232546983781	Down	8.63118e-103	2.48059e-91
Glyma03g08916.1	Glyma03g08916.1	-	734	227	0	108414529229663	0.001	-13404270492726	Down	1.41487e-64	2.46218e-53
Glyma02g33660.1	Glyma02g33660.1	gi|115487238|ref|NP_001066106.1|/5.53469e-37/Os12g0137100 [Oryza sativa Japonica Group]	756	182	0	843931667408586	0.001	-13042910474256	Down	6.29224e-51	8.13773e-40
Glyma18g11880.1	Glyma18g11880.1	gi|356563389|ref|XP_003549946.1|/5.39502e-09/PREDICTED: expansin-like B1-like [Glycine max]	212	48	0	79371222130735	0.001	-129544003044363	Down	2.75282e-10	9.02877
Glyma05g23970.1	Glyma05g23970.1	-	531	92	0	607366728043728	0.001	-125683521635312	Down	1.24446e-23	7.851e-13
Glyma03g05744.1	Glyma03g05744.1	gi|571479144|ref|XP_006587772.1|/4.73801e-12/PREDICTED: uncharacterized protein LOC102661026 [Glycine max]	1919	325	0	593698671704842	0.001	-125355151699988	Down	2.68048e-94	6.90193e-83
Glyma18g13765.1	Glyma18g13765.1	gi|571544834|ref|XP_006602267.1|/9.74806e-51/PREDICTED: uncharacterized protein LOC100787722 isoform X1 [Glycine max]	349	45	0	452006601675747	0.001	-121421281283984	Down	2.23692e-09	6.88065
Glyma06g36140.1	Glyma06g36140.1	gi|356514675|ref|XP_003526029.1|/7.52953e-79/PREDICTED: squamosa promoter-binding protein 2-like [Glycine max]	1041	126	0	424304371909261	0.001	-120508838284788	Down	6.06866e-34	5.34578e-30
Glyma20g18363.1	Glyma20g18363.1	gi|356576993|ref|XP_003556614.1|/5.97428e-42/PREDICTED: uncharacterized protein LOC100794983 [Glycine max]	1374	159	0	405665507578666	0.001	-119860749247446	Down	5.94968e-44	6.6516e-33
Glyma10g28150.1	Glyma10g28150.1	gi|351723873|ref|NP_001237038.1|/4.79117e-42/uncharacterized protein LOC100500628 [Glycine max]	327	32	0	343051969250068	0.001	-117442114327803	Down	0.000196079	429480
Glyma10g09670.2	Glyma10g09670.2	gi|571482132|ref|XP_006588866.1|/0/PREDICTED: uncharacterized protein LOC102666627 [Glycine max]	1896	176	0	325410847413632	0.001	-116680466280174	Down	4.1548e-50	5.18484e-38
Glyma15g37580.1	Glyma15g37580.1	gi|571479285|ref|XP_006587814.1|/1.15706e-62/PREDICTED: N-terminal kinase-like protein-like [Glycine max]	618	57	0	323328562644216	0.001	-116587852445387	Down	5.13052e-13	0.0200104
Glyma02g34490.2	Glyma02g34490.2	gi|571501421|ref|XP_006594797.1|/0/PREDICTED: G-type lectin S-receptor-like serine/threonine-protein kinase At4g27290-like isoform X2 [Glycine max]	1431	128	0	313565321997965	0.001	-116145503015517	Down	1.50145e-33	1.34763e-23
Glyma12g24190.1	Glyma12g24190.1	gi|363807742|ref|NP_001242172.1|/0/uncharacterized protein LOC100786504 [Glycine max]	1131	96	0	297554360596212	0.001	-115389375450097	Down	7.6176e-26	5.03461e-14
Glyma10g15480.1	Glyma10g15480.1	gi|289465309|gb|ADC94422.1|/1.90753e-126/lectin [Glycine max]	813	63	0	271648739949287	0.001	-114075266397032	Down	7.7699e-16	0.000333444
Glyma06g37151.1	Glyma06g37151.1	gi|571463507|ref|XP_006582667.1|/2.79219e-58/PREDICTED: UDP-sugar pyrophosphorylase 1-like [Glycine max]	390	26	0	233704154051609	0.001	-111904676626698	Down	0.0129472	2.34563e+07
Glyma18g38661.1	Glyma18g38661.1	gi|571552020|ref|XP_006603494.1|/0/PREDICTED: laccase-17-like, partial [Glycine max]	1493	93	0	218363894776955	0.001	-110925186192518	Down	6.19e-29	3.94007e-13
Glyma14g05730.1	Glyma14g05730.1	-	810	49	0	212064880528311	0.001	-110502900046216	Down	1.36927e-09	4.57803
Glyma03g05786.1	Glyma03g05786.1	gi|351720930|ref|NP_001235657.1|/2.06692e-119/disease resistance protein [Glycine max]	1076	65	0	211767239963121	0.001	-110482637087502	Down	1.92236e-14	8.58647e-05
Glyma18g07412.1	Glyma18g07412.1	-	647	39	0	211309011004932	0.001	-110451385751481	Down	1.47705e-06	3955.37
Glyma11g32242.1	Glyma11g32242.1	gi|351727100|ref|NP_001236893.1|/1.12745e-22/uncharacterized protein LOC100306058 [Glycine max]	375	21	0	196311489403351	0.001	-109389288956739	Down	0.0425238	6.33792e+08
Glyma19g27001.1	Glyma19g27001.1	gi|356570212|ref|XP_003553284.1|/8.84214e-91/PREDICTED: nicotinamide mononucleotide adenylyltransferase-like [Glycine max]	894	49	0	192139321284041	0.001	-109079370812102	Down	1.36927e-09	4.58072
Glyma09g32211.1	Glyma09g32211.1	gi|590577314|ref|XP_007013201.1|/1.0373e-12/Uncharacterized protein TCM_037899 [Theobroma cacao]	1116	61	0	191612276843389	0.001	-10903974284012	Down	3.14048e-14	0.0013054
Glyma05g23986.1	Glyma05g23986.1	-	444	24	0	189489854636439	0.001	-108879048926494	Down	0.00052331	8.77142e+07
Glyma16g22474.1	Glyma16g22474.1	gi|571571538|ref|XP_006606885.1|/6.42932e-07/PREDICTED: transcription elongation factor spt6-like [Glycine max]	1099	3559	2	113524078835715	0.0631364265660457	-108122381015232	Down	0	0
Glyma08g23120.1	Glyma08g23120.1	gi|255647708|gb|ACU24315.1|/1.42685e-110/unknown [Glycine max]	801	40	0	175059291424426	0.001	-10773627920757	Down	7.34692e-08	2012.89
Glyma15g21330.1	Glyma15g21330.1	-	1530	67	0	153511552171155	0.001	-105841315111561	Down	4.75612e-16	2.19147e-05
Glyma16g30901.1	Glyma16g30901.1	gi|571531683|ref|XP_006600057.1|/5.70339e-75/PREDICTED: protein YLS3-like [Glycine max]	806	35	0	152226651212276	0.001	-105720052466953	Down	2.41302e-06	5813.42
Glyma16g22502.2	Glyma16g22502.2	gi|357443329|ref|XP_003591942.1|/1.68291e-161/Undecaprenyl pyrophosphate synthetase [Medicago truncatula]	1985	82	0	144814160948856	0.001	-104999869708661	Down	1.34242e-19	7.41657e-10
Glyma19g03745.1	Glyma19g03745.1	gi|388503612|gb|AFK39872.1|/7.94187e-21/unknown [Lotus japonicus]	361	14	0	135949784905368	0.001	-104088581534488	Down	5.64504	0.000561200211740042
Glyma08g07225.1	Glyma08g07225.1	gi|255625677|gb|ACU13183.1|/2.11805e-13/unknown [Glycine max]	496	17	0	120150321135404	0.001	-102306247891418	Down	0.694696	8.40742e+09
Glyma06g19620.1	Glyma06g19620.1	gi|590663245|ref|XP_007036158.1|/0/Leucine-rich repeat protein kinase family protein [Theobroma cacao]	2443	83	0	119100152187578	0.001	-10217959541358	Down	6.67726e-21	3.75835e-10
Glyma14g04631.1	Glyma14g04631.1	gi|357493581|ref|XP_003617079.1|/1.1597e-27/Alcohol dehydrogenase-like protein [Medicago truncatula]	549	18	0	114936469205709	0.001	-101666209207155	Down	0.345544	4.43264e+09
Glyma15g18486.1	Glyma15g18486.1	gi|571522759|ref|XP_006598396.1|/8.05707e-130/PREDICTED: uncharacterized protein LOC102670321 [Glycine max]	1363	44	0	113165621184198	0.001	-101442200301104	Down	4.4972e-10	135.835
Glyma18g43370.1	Glyma18g43370.1	gi|255637801|gb|ACU19222.1|/1.10349e-45/unknown [Glycine max]	477	15	0	11023780851491	0.001	-101064033978814	Down	2.80786	0.000298377727917834
Glyma08g42330.2	Glyma08g42330.2	gi|351725917|ref|NP_001236853.1|/1.9192e-74/uncharacterized protein LOC100527495 [Glycine max]	1041	32	0	107759840484892	0.001	-100736039049789	Down	0.000196079	429315
Glyma06g46150.1	Glyma06g46150.1	gi|357471259|ref|XP_003605914.1|/0/Transparent testa 12 protein [Medicago truncatula]	1684	51	0	106166079483064	0.001	-100521071771834	Down	3.3877e-12	1.16764
Glyma11g25641.2	Glyma11g25641.2	gi|363814453|ref|NP_001242861.1|/4.55564e-71/uncharacterized protein LOC100792053 [Glycine max]	665	20	0	105430445436816	0.001	-100420758227772	Down	0.0854914	1.21531e+09
Glyma03g27641.1	Glyma03g27641.1	gi|571491488|ref|XP_006591956.1|/2.35868e-30/PREDICTED: uncharacterized protein LOC100806311 isoform X2 [Glycine max]	778	22	0	0.991290113586514	0.001	-995316353192945	Down	0.0211514	3.28499e+08
Glyma04g35130.1	Glyma04g35130.1	gi|24416614|dbj|BAC22498.1|/1.17236e-85/resistant specific protein-1(4) [Vigna radiata]	2010	82845	86	144486721211981	148439706976698	-992684413699094	Down	0	0
Glyma10g01750.2	Glyma10g01750.2	gi|351722571|ref|NP_001235713.1|/8.78101e-80/uncharacterized protein LOC100305973 [Glycine max]	1241	34	0	0.960428030349076	0.001	-990753369939833	Down	4.85122e-06	112815
Glyma01g03050.2	Glyma01g03050.2	gi|571433818|ref|XP_006573020.1|/1.01738e-66/PREDICTED: uncharacterized protein LOC102669053 [Glycine max]	555	15	0	0.947449273182197	0.001	-98879048926494	Down	2.80786	0.000298266330595483
Glyma09g29350.1	Glyma09g29350.1	-	871	22	0	0.885446278266714	0.001	-979026096831678	Down	0.0211514	3.28678e+08
Glyma16g30480.1	Glyma16g30480.1	gi|223452542|gb|ACM89598.1|/0/leucine-rich repeat protein [Glycine max]	2520	63	0	0.876390577693532	0.001	-977543016339098	Down	7.7699e-16	0.000333695
Glyma14g04721.1	Glyma14g04721.1	gi|357493581|ref|XP_003617079.1|/1.56736e-29/Alcohol dehydrogenase-like protein [Medicago truncatula]	686	17	0	0.868725353981927	0.001	-976275633335587	Down	0.694696	8.40384e+09
Glyma09g08360.1	Glyma09g08360.1	-	580	14	0	0.846170212945479	0.001	-972480409032102	Down	5.64504	0.000561592659440559
Glyma04g11870.1	Glyma04g11870.1	gi|351727981|ref|NP_001238203.1|/1.50122e-131/lipoxygenase L-5 [Glycine max]	955	3220	4	118198017180028	0.145312948264051	-966782685701544	Down	0	0
Glyma18g50501.1	Glyma18g50501.1	gi|351725593|ref|NP_001236330.1|/1.16248e-53/uncharacterized protein LOC100500577 precursor [Glycine max]	776	18	0	0.81314589682905	0.001	-966737041753353	Down	0.345544	4.43564e+08
Glyma04g35230.1	Glyma04g35230.1	gi|255629229|gb|ACU14959.1|/2.38203e-09/unknown [Glycine max]	607	14	0	0.808531669700787	0.001	-965916047408027	Down	5.64504	0.000560612567539267
Glyma03g04350.2	Glyma03g04350.2	gi|571435188|ref|XP_006573403.1|/0/PREDICTED: pentatricopeptide repeat-containing protein At3g42630-like [Glycine max]	1743	36	0	0.724040408421507	0.001	-949992640559497	Down	1.20024e-05	29644
Glyma15g35330.2	Glyma15g35330.2	gi|108743267|dbj|BAE95409.1|/0/oxidosqualene cyclase [Lotus japonicus]	2001	41	0	0.718281133142125	0.001	-948840481099069	Down	3.65438e-08	102.389
Glyma11g21200.2	Glyma11g21200.2	gi|357456529|ref|XP_003598545.1|/1.49458e-149/Cc-nbs-lrr resistance protein [Medicago truncatula]	2001	40	0	0.700762081114269	0.001	-945278090125997	Down	7.34692e-08	2013.86
Glyma05g05390.1	Glyma05g05390.1	gi|363807329|ref|NP_001242114.1|/2.00131e-133/uncharacterized protein LOC100813628 precursor [Glycine max]	1104	22	0	0.698572199610786	0.001	-944826542013747	Down	0.0211514	3.28768e+08
Glyma18g49146.1	Glyma18g49146.1	gi|571549081|ref|XP_006602900.1|/0/PREDICTED: uncharacterized protein LOC102668917 isoform X1 [Glycine max]	1918	36	0	0.65797832736115	0.001	-936189625470253	Down	1.20024e-05	29656.9
Glyma16g30830.2	Glyma16g30830.2	gi|223452542|gb|ACM89598.1|/0/leucine-rich repeat protein [Glycine max]	2013	35	0	0.609511579121185	0.001	-925150981830197	Down	2.41302e-06	58158.8
Glyma19g24910.1	Glyma19g24910.1	-	821	14	0	0.597781636429206	0.001	-922347476855815	Down	5.64504	0.000561494496067121
Glyma17g03280.2	Glyma17g03280.2	gi|356564611|ref|XP_003550545.1|/1.84976e-149/PREDICTED: uncharacterized protein LOC100801809 [Glycine max]	1052	17	0	0.56648820611369	0.001	-914590211023638	Down	0.694696	8.40206e+09
Glyma16g22488.1	Glyma16g22488.1	gi|351724723|ref|NP_001238091.1|/8.06496e-59/polygalacturonase PG1 precursor [Glycine max]	1443	3225	6	783467668208355	0.144255577538637	-908510282849028	Down	0	0
Glyma13g37101.1	Glyma13g37101.1	gi|571494442|ref|XP_003540372.2|/1.63969e-132/PREDICTED: zinc finger CCCH domain-containing protein 2-like [Glycine max]	906	14	0	0.541698370318298	0.001	-908134594028972	Down	5.64504	0.000560808312150838
Glyma16g30755.1	Glyma16g30755.1	gi|571529092|ref|XP_006599503.1|/0/PREDICTED: probable LRR receptor-like serine/threonine-protein kinase At4g36180-like isoform X1 [Glycine max]	1631	25	0	0.537333278782055	0.001	-906967338134119	Down	0.00260296	4.54082e+06
Glyma10g20515.1	Glyma10g20515.1	gi|571508566|ref|XP_003545361.2|/2.56507e-89/PREDICTED: uncharacterized membrane protein C24H6.13-like [Glycine max]	989	15	0	0.531682858054721	0.001	-905442214312775	Down	2.80786	0.000298433457788569
Glyma16g17430.1	Glyma16g17430.1	gi|571531514|ref|XP_006600011.1|/0/PREDICTED: receptor-like protein 12-like [Glycine max]	1851	28	0	0.530284952467183	0.001	-905062400046538	Down	0.000320328	6.2255e+06
Glyma03g05730.2	Glyma03g05730.2	gi|357468521|ref|XP_003604545.1|/0/Tir-nbs-lrr resistance protein [Medicago truncatula]	3752	56	0	0.523218255339422	0.001	-903126906782057	Down	1.03146e-11	0.0395253
Glyma04g00220.2	Glyma04g00220.2	gi|217073356|gb|ACJ85037.1|/1.35281e-132/unknown [Medicago truncatula]	1382	20	0	0.507317266392783	0.001	-898674445277745	Down	0.0854914	1.21592e+09
Glyma02g43020.2	Glyma02g43020.2	gi|356551377|ref|XP_003544052.1|/0/PREDICTED: cytosolic endo-beta-N-acetylglucosaminidase-like [Glycine max]	2043	29	0	0.497607963839695	0.001	-895886576467269	Down	0.00159333	3.18693e+06
Glyma09g01890.1	Glyma09g01890.1	gi|255645648|gb|ACU23318.1|/1.07749e-116/unknown [Glycine max]	1165	16	0	0.481450617788722	0.001	-89112440187367	Down	13.9664	0.000158476623768694
Glyma14g04291.1	Glyma14g04291.1	gi|363814294|ref|NP_001242786.1|/7.59871e-97/uncharacterized protein LOC100810979 [Glycine max]	1202	16	0	0.466630590452463	0.001	-886613707756716	Down	13.9664	0.000158571482083001
Glyma15g37770.1	Glyma15g37770.1	gi|356555024|ref|XP_003545839.1|/4.94358e-96/PREDICTED: two-component response regulator ARR8-like [Glycine max]	1204	16	0	0.46585545658128	0.001	-886373858151865	Down	13.9664	0.000158666454022759
Glyma15g19921.1	Glyma15g19921.1	-	1291	17	0	0.461615486314176	0.001	-885054781422149	Down	0.694696	8.40563e+09
Glyma18g48370.1	Glyma18g48370.1	gi|363808254|ref|NP_001242237.1|/1.64268e-161/uncharacterized protein LOC100810842 [Glycine max]	1573	20	0	0.44571675915755	0.001	-879998339775002	Down	0.0854914	1.21561e+09
Glyma01g33845.1	Glyma01g33845.1	gi|571457135|ref|XP_006580596.1|/0/PREDICTED: myosin-6-like [Glycine max]	1635	20	0	0.428814961562585	0.001	-874421143278026	Down	0.0854914	1.21501e+09
Glyma09g38530.1	Glyma09g38530.1	gi|358248062|ref|NP_001240059.1|/0/uncharacterized protein LOC100789838 [Glycine max]	1822	22	0	0.423284142903572	0.001	-872548263311359	Down	0.0211514	3.28589e+08
Glyma11g29590.1	Glyma11g29590.1	gi|571490970|ref|XP_006591717.1|/0/PREDICTED: cation/H(+) antiporter 24-like [Glycine max]	2403	29	0	0.423059954275696	0.001	-872471832027605	Down	0.00159333	3.18805e+06
Glyma14g14320.3	Glyma14g14320.3	gi|571509277|ref|XP_006596100.1|/5.64057e-175/PREDICTED: E3 ubiquitin-protein ligase KEG-like [Glycine max]	2367	28	0	0.4146841770244	0.001	-869586918960133	Down	0.000320328	6.22763e+06
Glyma17g01010.2	Glyma17g01010.2	gi|351723703|ref|NP_001238056.1|/1.13649e-83/uncharacterized protein LOC100527827 [Glycine max]	1362	16	0	0.41181348731561	0.001	-868584727026628	Down	13.9664	0.000158634784071856
Glyma03g42230.1	Glyma03g42230.1	gi|356506102|ref|XP_003521826.1|/3.72408e-99/PREDICTED: protein YLS9-like [Glycine max]	1225	14	0	0.4006356926599	0.001	-864614714644602	Down	5.64504	0.000560906235725511
Glyma20g04870.1	Glyma20g04870.1	gi|571564055|ref|XP_006605567.1|/3.13679e-127/PREDICTED: uncharacterized protein LOC100817542 [Glycine max]	1797	19	0	0.370649326125256	0.001	-853391107821199	Down	1.71875	2.32317e+08
Glyma11g34613.1	Glyma11g34613.1	gi|571491128|ref|XP_006591796.1|/0/PREDICTED: probable peptide/nitrate transporter At3g53960-like [Glycine max]	2291	23	0	0.351933361622894	0.001	-845915847103069	Down	0.105208	1.69889e+08
Glyma03g07390.2	Glyma03g07390.2	-	1601	15	0	0.328441190890768	0.001	-835949126137061	Down	2.80786	0.000298322018857356
Glyma0384s00200.2	Glyma0384s00200.2	gi|571572408|ref|XP_006607060.1|/0/PREDICTED: probable leucine-rich repeat receptor-like protein kinase At1g35710-like [Glycine max]	2883	27	0	0.328304482798826	0.001	-835889063894691	Down	6.44e-09	1.19957e+07
Glyma15g16851.2	Glyma15g16851.2	gi|574584702|ref|NP_001276213.1|/3.47076e-148/uncharacterized protein LOC100800884 [Glycine max]	1544	14	0	0.31786186755724	0.001	-831225614306787	Down	5.64504	0.000561396367004544
Glyma11g11440.1	Glyma11g11440.1	gi|13676299|gb|AAK33098.1|/0/amino acid transporter [Glycine max]	2095	18	0	0.301193897823075	0.001	-823454873113394	Down	0.345544	4.43164e+09
Glyma19g24640.2	Glyma19g24640.2	-	1882	16	0	0.2980286767927	0.001	-821930734554981	Down	13.9664	0.000158698136621406
Glyma18g50510.1	Glyma18g50510.1	gi|571552409|ref|XP_003552590.2|/0/PREDICTED: receptor-like protein kinase FERONIA-like [Glycine max]	2610	289	1	388163796097212	0.0132925158613188	-818990756651415	Down	3.2604e-82	7.16344e-70
Glyma20g27560.2	Glyma20g27560.2	gi|356574365|ref|XP_003555319.1|/0/PREDICTED: cysteine-rich receptor-like protein kinase 10-like [Glycine max]	2057	17	0	0.289715893452407	0.001	-817849502100375	Down	0.694696	8.40921e+09
Glyma02g15180.2	Glyma02g15180.2	gi|356500053|ref|XP_003518849.1|/0/PREDICTED: uncharacterized protein LOC100799665 [Glycine max]	2000	16	0	0.28044498486193	0.001	-813157397361626	Down	13.9664	0.000158761539792249
Glyma16g30600.2	Glyma16g30600.2	gi|356561574|ref|XP_003549056.1|/0/PREDICTED: LRR receptor-like serine/threonine-protein kinase GSO2-like [Glycine max]	2454	18	0	0.257131709836733	0.001	-800636372605775	Down	0.345544	4.43364e+09
Glyma18g16761.1	Glyma18g16761.1	gi|571495392|ref|XP_006593190.1|/1.67529e-72/PREDICTED: uncharacterized protein LOC102662540 [Glycine max]	2970	245	1	289179382538607	0.0116813018175226	-795161982301604	Down	6.1254e-69	1.10656e-56
Glyma11g22090.2	Glyma11g22090.2	gi|587945188|gb|EXC31609.1|/0/putative inactive receptor kinase [Morus notabilis]	2289	16	0	0.245037120892905	0.001	-793685651072266	Down	13.9664	0.000158445029545455
Glyma18g46810.2	Glyma18g46810.2	gi|357507373|ref|XP_003623975.1|/0/Origin recognition complex 5 subunit [Medicago truncatula]	2612	18	0	0.241577800895614	0.001	-791634407817423	Down	0.345544	4.43464e+09
Glyma0712s00200.2	Glyma0712s00200.2	gi|571529568|ref|XP_006599588.1|/0/PREDICTED: LRR receptor-like serine/threonine-protein kinase FLS2-like [Glycine max]	2334	16	0	0.240312754808852	0.001	-7908769412571	Down	13.9664	0.000158508230594336
Glyma06g48100.3	Glyma06g48100.3	gi|356517810|ref|XP_003527579.1|/2.86864e-143/PREDICTED: probable VAMP-like protein At1g33475-like isoform X1 [Glycine max]	2085	14	0	0.235385478900901	0.001	-787888151200393	Down	5.64504	0.000561004193503318
Glyma13g37461.2	Glyma13g37461.2	gi|356547022|ref|XP_003541917.1|/0/PREDICTED: uncharacterized protein LOC100810417 isoform X1 [Glycine max]	2595	16	0	0.216142570221141	0.001	-77558394350331	Down	13.9664	0.000158729831875374
Glyma16g21580.2	Glyma16g21580.2	gi|356561015|ref|XP_003548781.1|/0/PREDICTED: plant intracellular Ras-group-related LRR protein 4-like isoform X1 [Glycine max]	2458	14	0	0.199665876122204	0.001	-764144397996329	Down	5.64504	0.000561789089192025
Glyma09g28070.3	Glyma09g28070.3	gi|357498793|ref|XP_003619685.1|/0/Protein regulator of cytokinesis [Medicago truncatula]	2703	15	0	0.194537309143958	0.001	-760390305735217	Down	2.80786	0.000298210663120567
Glyma06g48360.1	Glyma06g48360.1	gi|356517828|ref|XP_003527588.1|/0/PREDICTED: methylenetetrahydrofolate reductase 2-like [Glycine max]	2603	14	0	0.188543497314014	0.001	-755875358393184	Down	5.64504	0.000561690857142857
Glyma18g03040.2	Glyma18g03040.2	gi|356569298|ref|XP_003552840.1|/0/PREDICTED: putative serine/threonine-protein kinase-like protein CCR3-like [Glycine max]	3013	16	0	0.186156644448676	0.001	-754037330068388	Down	13.9664	0.000158539850029922
Glyma11g25641.1	Glyma11g25641.1	gi|571490865|ref|XP_006591667.1|/8.74275e-100/PREDICTED: histidine decarboxylase-like [Glycine max]	946	184	1	681842986450782	0.0366738545433849	-753854384007048	Down	1.46305e-48	1.85011e-38
Glyma08g24630.2	Glyma08g24630.2	gi|590567704|ref|XP_007010591.1|/0/DEA(D/H)-box RNA helicase family protein isoform 4 [Theobroma cacao]	2675	14	0	0.183468681685375	0.001	-751939000416008	Down	5.64504	0.000560710422761389
Glyma17g09530.2	Glyma17g09530.2	gi|571534976|ref|XP_003550728.2|/0/PREDICTED: LRR receptor-like serine/threonine-protein kinase GSO1-like [Glycine max]	2886	14	0	0.170054997750651	0.001	-740985759584475	Down	5.64504	0.000561298272234842
Glyma18g47560.2	Glyma18g47560.2	gi|356568465|ref|XP_003552431.1|/0/PREDICTED: uncharacterized protein LOC100781305 isoform X1 [Glycine max]	2965	14	0	0.165524021419352	0.001	-737089679090259	Down	5.64504	0.000561102185502183
Glyma18g53220.1	Glyma18g53220.1	gi|357508173|ref|XP_003624375.1|/0/Ser/Thr protein kinase [Medicago truncatula]	3502	16	0	0.160162755489395	0.001	-732339488984479	Down	13.9664	0.000158603126761126
Glyma03g08923.1	Glyma03g08923.1	-	343	107	1	109357191618901	0.101147132355808	-675644887041461	Down	1.94173e-25	1.34095e-15
Glyma18g46703.1	Glyma18g46703.1	gi|571548446|ref|XP_006602801.1|/0/PREDICTED: mediator of RNA polymerase II transcription subunit 12-like isoform X1 [Glycine max]	7754	21	0	0.0949404288447984	0.001	-656895066130593	Down	0.0425238	6.33958e+08
Glyma18g52690.1	Glyma18g52690.1	gi|351725501|ref|NP_001235559.1|/7.303e-100/uncharacterized protein LOC100526889 [Glycine max]	844	799	9	331865436766413	0.369954025571539	-648710857549913	Down	3.77184e-220	3.02305e-208
Glyma16g31540.2	Glyma16g31540.2	gi|356561669|ref|XP_003549102.1|/1.6064e-78/PREDICTED: protein YLS3-like isoform X1 [Glycine max]	471	264	3	196490116782244	0.22097749298116	-647441350265076	Down	3.45816e-70	6.51611e-59
Glyma05g08730.1	Glyma05g08730.1	gi|351725093|ref|NP_001238104.1|/0/polygalacturonase PG2 precursor [Glycine max]	1868	321	4	602401232204762	0.074290077940133	-634141137113577	Down	1.30686e-84	2.96283e-74
Glyma02g05470.1	Glyma02g05470.1	gi|51556895|gb|AAU06218.1|/0/flavanone 3-hydroxylase [Glycine max]	1526	411	8	944158656440476	0.181879247171911	-569797646769515	Down	2.06388e-106	6.28049e-95
Glyma10g31130.1	Glyma10g31130.1	gi|571483361|ref|XP_006589215.1|/0/PREDICTED: ammonium transporter 1 member 2-like [Glycine max]	2245	3654	74	570571255392814	114357083004682	-564078943701201	Down	0	0
Glyma05g25130.1	Glyma05g25130.1	-	1575	94	2	209220861722392	0.0440551954260852	-55695707356911	Down	3.6966e-22	2.10988e-10
Glyma03g05772.1	Glyma03g05772.1	gi|571444382|ref|XP_006576493.1|/0/PREDICTED: disease resistance protein RGA2-like [Glycine max]	3096	492	11	557085483495113	0.123264899993044	-54980647707154	Down	3.79808e-126	1.44086e-114
Glyma01g35500.2	Glyma01g35500.2	gi|357484507|ref|XP_003612541.1|/0/Beta-amylase [Medicago truncatula]	1971	89	2	15829276796494	0.0352039232856845	-549071531497986	Down	1.09279e-18	5.81713e-09
Glyma09g04840.1	Glyma09g04840.1	gi|359807170|ref|NP_001241100.1|/1.12248e-93/uncharacterized protein LOC100776607 [Glycine max]	1572	85	2	189550124946438	0.0441392702265167	-542437282015116	Down	1.6342e-17	8.37032e-09
Glyma14g08748.1	Glyma14g08748.1	gi|502112348|ref|XP_004494302.1|/4.86366e-16/PREDICTED: uncharacterized protein LOC101490576 isoform X3 [Cicer arietinum]	1192	40	1	117636319153494	0.0291052570453373	-533690997890083	Down	1.58741e-05	38802.2
Glyma14g01850.8	Glyma14g01850.8	gi|255637923|gb|ACU19278.1|/1.3926e-152/unknown [Glycine max]	1281	154	4	421433720420933	0.108332447769062	-528176842470836	Down	3.2793e-37	3.06418e-25
Glyma12g09400.1	Glyma12g09400.1	gi|359807510|ref|NP_001241401.1|/2.42686e-174/uncharacterized protein LOC100802773 [Glycine max]	1695	137	4	283340434558145	0.0818724870750256	-511301396697399	Down	2.98306e-31	2.41811e-20
Glyma15g05991.1	Glyma15g05991.1	gi|356554700|ref|XP_003545681.1|/2.39955e-141/PREDICTED: UDP-glycosyltransferase 85A7-like [Glycine max]	1044	67	2	224973826457727	0.066462579306594	-508107107447124	Down	2.9858e-14	0.0117746
Glyma18g49101.1	Glyma18g49101.1	gi|357501657|ref|XP_003621117.1|/6.91681e-140/AP2-like ethylene-responsive transcription factor [Medicago truncatula]	2172	133	4	21465920227116	0.0638922033113114	-507026431951466	Down	4.3453e-31	3.3919e-19
Glyma09g04870.1	Glyma09g04870.1	gi|388503840|gb|AFK39986.1|/2.45147e-15/unknown [Lotus japonicus]	990	33	1	116852077025804	0.0350439054525678	-505937600337191	Down	0.000176416	351504
Glyma16g07533.1	Glyma16g07533.1	gi|571526350|ref|XP_006599087.1|/3.04778e-65/PREDICTED: protein LURP-one-related 15-like [Glycine max]	493	32	1	227541569867692	0.0703721427952172	-501498188401347	Down	0.000344818	6.67184e+06
Glyma16g27710.1	Glyma16g27710.1	gi|571528860|ref|XP_003548087.2|/0/PREDICTED: UPF0481 protein At3g47200-like [Glycine max]	1915	63	2	115326592991525	0.0362333852721066	-499226180751339	Down	4.34012e-12	0.15852
Glyma18g12740.1	Glyma18g12740.1	gi|357491519|ref|XP_003616047.1|/1.88953e-165/Ribose-phosphate pyrophosphokinase [Medicago truncatula]	1581	485	16	107539387775171	0.351104024268611	-493682282108796	Down	8.34156e-118	2.82546e-106
Glyma05g37430.2	Glyma05g37430.2	gi|359807289|ref|NP_001241372.1|/0/uncharacterized protein LOC100819919 [Glycine max]	1533	30	1	0.686020021677912	0.0226310935407972	-492187247962198	Down	0.0131405	2.37912e+07
Glyma18g05490.2	Glyma18g05490.2	gi|356569949|ref|XP_003553156.1|/0/PREDICTED: naringenin,2-oxoglutarate 3-dioxygenase-like [Glycine max]	1647	405	14	862023519042818	0.294904996704669	-486940505972785	Down	4.8638e-98	1.29334e-85
Glyma02g03230.1	Glyma02g03230.1	gi|351723955|ref|NP_001236529.1|/0/matrix metalloproteinase precursor [Glycine max]	1554	10147	366	228899232737613	817104807058134	-480804767733295	Down	0	0
Glyma18g50540.1	Glyma18g50540.1	gi|571552409|ref|XP_003552590.2|/0/PREDICTED: receptor-like protein kinase FERONIA-like [Glycine max]	2966	146	6	172559709161505	0.070182332565156	-461984394217233	Down	1.41242e-31	1.15314e-21
Glyma04g01580.6	Glyma04g01580.6	gi|351725643|ref|NP_001235308.1|/9.37035e-49/uncharacterized protein LOC100527639 [Glycine max]	957	47	2	172164502201028	0.0725046319708299	-45695707356911	Down	1.7831e-06	4745.89
Glyma18g29591.1	Glyma18g29591.1	gi|2653446|dbj|BAA23649.1|/5.64026e-37/proton pyrophosphatase [Vigna radiata]	531	91	4	600764915782384	0.261344379646268	-452277652421216	Down	5.53628e-18	2.75627e-07
Glyma09g08900.2	Glyma09g08900.2	gi|590574805|ref|XP_007012509.1|/7.88182e-180/Plant invertase/pectin methylesterase inhibitor superfamily [Theobroma cacao]	1575	45	2	100158923164975	0.0440551954260852	-450683498034314	Down	6.64776e-07	16842.9
Glyma18g50300.2	Glyma18g50300.2	gi|571552404|ref|XP_006603587.1|/0/PREDICTED: probable LRR receptor-like serine/threonine-protein kinase At4g08850-like [Glycine max]	2502	89	4	124698259655834	0.0554651740975893	-449071531497986	Down	2.05612e-17	1.00174e-06
Glyma03g05800.1	Glyma03g05800.1	gi|593704435|ref|XP_007152591.1|/6.65587e-33/hypothetical protein PHAVU_004G142800g [Phaseolus vulgaris]	780	22	1	0.988748344064498	0.0444788030744129	-447441350265076	Down	0.265656	3.47122e+09
Glyma07g04381.1	Glyma07g04381.1	gi|351720907|ref|NP_001236424.1|/5.4339e-65/uncharacterized protein LOC100305768 precursor [Glycine max]	549	322	15	205608572690213	0.947908917979292	-443900816651956	Down	3.6061e-73	6.97977e-61
Glyma19g21730.1	Glyma19g21730.1	-	260	21	1	283141571254833	0.133436409223239	-440729930679222	Down	0.512714	6.3592e+09
Glyma14g17863.1	Glyma14g17863.1	gi|255635926|gb|ACU18310.1|/8.2008e-29/unknown [Glycine max]	1141	773	38	23749339756603	115543534016266	-436137897449473	Down	4.83614e-176	2.83712e-164
Glyma09g08780.1	Glyma09g08780.1	gi|231798|sp|P30080.1|CHS6_SOYBN/0/RecName: Full=Chalcone synthase 6; AltName: Full=Naringenin-chalcone synthase 6 [Glycine max]	1688	40	2	0.830701969377756	0.0411060028412821	-433690997890083	Down	1.75663e-05	386846
Glyma16g30845.1	Glyma16g30845.1	gi|356561669|ref|XP_003549102.1|/5.89486e-104/PREDICTED: protein YLS3-like isoform X1 [Glycine max]	1137	40	2	123326730370242	0.061026326117928	-433690997890083	Down	1.75663e-05	386696
Glyma11g33330.2	Glyma11g33330.2	gi|351726074|ref|NP_001237626.1|/2.23012e-62/uncharacterized protein LOC100305850 [Glycine max]	1545	20	1	0.453794473886619	0.0224553180569852	-433690997890083	Down	0.987812	0.000115685206544556
Glyma04g38821.1	Glyma04g38821.1	gi|357508857|ref|XP_003624717.1|/6.77152e-92/Cation/calcium exchanger [Medicago truncatula]	1377	20	1	0.509159377018755	0.0251949647044605	-433690997890083	Down	0.987812	0.000115637609257354
Glyma16g31748.1	Glyma16g31748.1	gi|5802248|gb|AAD51627.1|/7.18437e-99/seed maturation protein PM39 [Glycine max]	1102	20	1	0.636218205222165	0.0314822744083867	-433690997890083	Down	0.987812	0.000115661403004115
Glyma09g15135.2	Glyma09g15135.2	gi|590611074|ref|XP_007021998.1|/0/BED zinc finger,hAT family dimerization domain isoform 1 [Theobroma cacao]	2617	20	1	0.267906940066804	0.0132569607940551	-433690997890082	Down	0.987812	0.000115613825298231
Glyma20g34441.1	Glyma20g34441.1	gi|295389384|dbj|BAJ06362.1|/1.74735e-28/alpha-tubulin [Alopecurus aequalis]	372	19	1	179047537378249	0.0932620064463497	-426290939745706	Down	1.89955	0.000208957844094336
Glyma16g31101.1	Glyma16g31101.1	gi|255630857|gb|ACU15791.1|/8.98894e-77/unknown [Glycine max]	765	76	4	348265013880828	0.181403745872116	-426290939745705	Down	9.90614e-14	0.00401502
Glyma06g44640.1	Glyma06g44640.1	gi|357474393|ref|XP_003607481.1|/6.10268e-173/O-acyltransferase WSD1 [Medicago truncatula]	1721	149	8	303503070485384	0.161271197666669	-423415040447563	Down	2.21768e-30	1.74546e-19
Glyma03g04140.1	Glyma03g04140.1	gi|62632825|gb|AAX89383.1|/0/NB-LRR type disease resistance protein Rps1-k-2 [Glycine max]	4397	756	41	602730294961392	0.323500596388384	-421967230361646	Down	3.07168e-168	1.6647e-156
Glyma16g31551.1	Glyma16g31551.1	gi|223452542|gb|ACM89598.1|/0/leucine-rich repeat protein [Glycine max]	1602	36	2	0.787766811409916	0.0433126921323871	-418490688545578	Down	0.000236658	4.65987e+06
Glyma17g13530.1	Glyma17g13530.1	gi|46395620|sp|O65039.1|CYSEP_RICCO/2.09285e-171/RecName: Full=Vignain; AltName: Full=Cysteine endopeptidase; Flags: Precursor [Ricinus communis]	1808	87	5	168685797033932	0.0959443207910456	-413599728497483	Down	7.20828e-16	3.29732e-05
Glyma16g31700.2	Glyma16g31700.2	gi|571529648|ref|XP_003549094.2|/0/PREDICTED: probable leucine-rich repeat receptor-like protein kinase At1g35710-like [Glycine max]	2661	17	1	0.223955502755206	0.0130377551289147	-410244472526381	Down	6.97942	0.000678912641196581
Glyma06g21695.2	Glyma06g21695.2	gi|356519108|ref|XP_003528216.1|/0/PREDICTED: exocyst complex component EXO70B1-like [Glycine max]	2110	33	2	0.548263299789319	0.0328848022730257	-405937600337192	Down	0.00164229	2.94623e+07
Glyma04g35190.5	Glyma04g35190.5	gi|571451067|ref|XP_006578621.1|/0/PREDICTED: probable alpha,alpha-trehalose-phosphate synthase [UDP-forming] 9-like isoform X2 [Glycine max]	3439	32	2	0.326193643340425	0.0201764852562036	-401498188401347	Down	0.00312346	5.38444e+07
Glyma18g45520.2	Glyma18g45520.2	gi|357506983|ref|XP_003623780.1|/0/Cytochrome P450 [Medicago truncatula]	1503	62	4	144607360790416	0.092331247898981	-396917819440034	Down	8.13464e-10	25.7884
Glyma18g39440.1	Glyma18g39440.1	gi|571546913|ref|XP_006602579.1|/9.66301e-45/PREDICTED: laccase-17-like isoform X2 [Glycine max]	668	147	10	771433622281133	0.519363269431768	-389272613396247	Down	5.70632e-28	4.14181e-17
Glyma18g43580.1	Glyma18g43580.1	gi|357506099|ref|XP_003623338.1|/1.47034e-159/DELLA protein GAI [Medicago truncatula]	1881	71	5	132320533793175	0.0922208038225468	-384280090863078	Down	1.9767e-10	0.692635
Glyma17g30970.2	Glyma17g30970.2	gi|571538288|ref|XP_006601130.1|/0/PREDICTED: pleiotropic drug resistance protein 1-like [Glycine max]	4337	221	16	1786325272495	0.127990653070942	-380288444340489	Down	5.04096e-43	5.52709e-32
Glyma02g14660.1	Glyma02g14660.1	gi|12324139|gb|AAG52040.1|AC011914_10/9.34015e-112/putative phosphoenolpyruvate carboxylase; 69384-74546 [Arabidopsis thaliana]	1077	27	2	0.878831777074294	0.0644261214448321	-376986938617693	Down	0.0757534	1.0861e+09
Glyma16g28520.2	Glyma16g28520.2	gi|571529056|ref|XP_003548994.2|/0/PREDICTED: receptor-like protein 12-like [Glycine max]	2340	1081	81	161944993929352	120092768300915	-375328268886349	Down	1.91587e-220	1.55746e-209
Glyma18g53330.1	Glyma18g53330.1	gi|356567268|ref|XP_003551843.1|/0/PREDICTED: uncharacterized protein LOC100813026 isoform X1 [Glycine max]	3194	26	2	0.285361991484431	0.0217241492786738	-371542160215456	Down	1.4249	1.9496e+09
Glyma04g12703.1	Glyma04g12703.1	gi|571473601|ref|XP_006585968.1|/7.37655e-27/PREDICTED: uncharacterized protein LOC102665320 isoform X1 [Glycine max]	264	52	4	690489546061571	0.525658581788517	-371542160215456	Down	4.57594e-07	11750.6
Glyma08g43020.1	Glyma08g43020.1	gi|571473969|ref|XP_006586086.1|/0/PREDICTED: disease resistance protein RPM1-like isoform X1 [Glycine max]	4920	465	36	331318389128043	0.253854632180796	-370614378856655	Down	2.1989e-93	5.51226e-82
Glyma18g22820.1	Glyma18g22820.1	gi|571440478|ref|XP_006575169.1|/1.04527e-60/PREDICTED: aldehyde dehydrogenase family 3 member H1-like [Glycine max]	696	51	4	256873100358449	0.199387737919782	-368740722598496	Down	8.56628e-07	21445.8
Glyma15g43410.2	Glyma15g43410.2	gi|357507175|ref|XP_003623876.1|/9.84352e-28/Ribulose-1,5 bisphosphate carboxylase/oxygenase large subunit N-methyltransferase [Medicago truncatula]	1009	38	3	132023159375041	0.103152030915883	-367794689673589	Down	4.6651e-05	8.86073e+06
Glyma05g38110.1	Glyma05g38110.1	gi|129320|sp|P25096.1|P21_SOYBN/1.44584e-98/RecName: Full=Protein P21	1035	124	10	419990073947818	0.335202573894126	-364725009951298	Down	1.07733e-20	6.29422e-11
Glyma15g02890.1	Glyma15g02890.1	gi|226503497|ref|NP_001145761.1|/1.0432e-15/uncharacterized protein LOC100279268 [Zea mays]	702	37	3	184766104698921	0.14826267691471	-363947274892125	Down	8.7259e-05	1.60851e+07
Glyma09g15135.1	Glyma09g15135.1	gi|590611074|ref|XP_007021998.1|/0/BED zinc finger,hAT family dimerization domain isoform 1 [Theobroma cacao]	3083	49	4	0.557160406188558	0.0450126064197757	-362969172812867	Down	2.99028e-06	71316.8
Glyma02g31001.1	Glyma02g31001.1	gi|571526677|ref|XP_006599133.1|/4.57962e-65/PREDICTED: uncharacterized protein LOC102663682 [Glycine max]	714	48	4	235668054505824	0.194361156291552	-359994438473463	Down	5.57542e-06	12897.1
Glyma16g30521.1	Glyma16g30521.1	gi|571529543|ref|XP_006599582.1|/0/PREDICTED: LRR receptor-like serine/threonine-protein kinase FLS2-like [Glycine max]	2454	48	4	0.685684559564622	0.0565500674784712	-359994438473462	Down	5.57542e-06	128919
Glyma20g28880.1	Glyma20g28880.1	gi|571567475|ref|XP_006606079.1|/0/PREDICTED: dymeclin-like isoform X2 [Glycine max]	2587	24	2	0.325216449395358	0.0268213887885907	-359994438473462	Down	0.500602	6.22253e+09
Glyma16g33790.1	Glyma16g33790.1	gi|351734484|ref|NP_001238098.1|/6.05378e-114/uncharacterized protein LOC100306134 precursor [Glycine max]	1103	71	6	225652696341762	0.188722392011108	-3579766502797	Down	1.31023e-10	4.39874
Glyma08g42930.1	Glyma08g42930.1	gi|571473969|ref|XP_006586086.1|/0/PREDICTED: disease resistance protein RPM1-like isoform X1 [Glycine max]	2277	297	26	45724725792706	0.396148496420331	-352886128667314	Down	2.58222e-55	3.69199e-44
Glyma12g16416.1	Glyma12g16416.1	gi|357474799|ref|XP_003607685.1|/0/ABC transporter B family member [Medicago truncatula]	4364	45	4	0.361480989882758	0.0317996942236866	-350683498034314	Down	3.58186e-05	765686
Glyma12g03890.2	Glyma12g03890.2	gi|356525665|ref|XP_003531444.1|/7.38529e-32/PREDICTED: indole-3-acetic acid-induced protein ARG7-like [Glycine max]	540	22	2	142819205253761	0.128494319992748	-347441350265077	Down	17.403	0.000192781555985984
Glyma06g12920.1	Glyma06g12920.1	gi|351721728|ref|NP_001237731.1|/2.15812e-102/uncharacterized protein LOC100527808 [Glycine max]	1520	22	2	0.507384018664677	0.0456492978921606	-347441350265077	Down	17.403	0.000192744035247178
Glyma05g22970.2	Glyma05g22970.2	-	2874	22	2	0.268345062063434	0.0241429828796396	-347441350265076	Down	17.403	0.00019281909133567
Glyma18g02750.1	Glyma18g02750.1	gi|255641111|gb|ACU20834.1|/2.02286e-130/unknown [Glycine max]	1429	22	2	0.53969468745298	0.0485562860714375	-347441350265076	Down	17.403	0.000192894205901831
Glyma09g28350.1	Glyma09g28350.1	gi|351724425|ref|NP_001237569.1|/5.72372e-96/uncharacterized protein LOC100527286 [Glycine max]	1341	22	2	0.575110893639305	0.0517426791917108	-347441350265076	Down	17.403	0.000192856641304771
Glyma19g23510.1	Glyma19g23510.1	-	702	44	4	219721854236555	0.197683569219613	-347441350265076	Down	6.63762e-05	1.38154e+06
Glyma14g10160.3	Glyma14g10160.3	gi|571508521|ref|XP_006596000.1|/0/PREDICTED: uncharacterized protein LOC100809744 isoform X1 [Glycine max]	3224	22	2	0.239213309047862	0.0215220014876192	-347441350265076	Down	17.403	0.000192931785135398
Glyma08g22025.1	Glyma08g22025.1	-	612	120	11	687365158975319	0.623575376435397	-346244086098469	Down	7.864e-22	4.20584e-09
Glyma13g37061.1	Glyma13g37061.1	gi|571501717|ref|XP_006594843.1|/3.0286e-180/PREDICTED: reticulon-like protein B17-like, partial [Glycine max]	1723	65	6	132246982124387	0.120812999644952	-345238719632077	Down	5.30318e-09	158.663
Glyma02g10331.1	Glyma02g10331.1	gi|571554668|ref|XP_006604012.1|/1.05527e-57/PREDICTED: NAC domain-containing protein 8-like [Glycine max]	1340	663	62	173446851645018	160522008707359	-343365063373917	Down	1.4095e-123	5.14152e-113
Glyma18g50813.1	Glyma18g50813.1	gi|38194928|gb|AAR13316.1|/1.47162e-71/serine-threonine kinase [Phaseolus vulgaris]	1019	53	5	182330522542717	0.170232906761737	-34209742436893	Down	1.47578e-05	36182.3
Glyma16g06980.2	Glyma16g06980.2	gi|571572148|ref|XP_006607007.1|/0/PREDICTED: probable leucine-rich repeat receptor-like protein kinase At1g35710-like [Glycine max]	3186	63	6	0.693190287441212	0.065336094911567	-340729930679223	Down	1.804e-07	517.422
Glyma11g27594.1	Glyma11g27594.1	gi|571477580|ref|XP_006587302.1|/1.45722e-163/PREDICTED: cleavage and polyadenylation specificity factor subunit 2-like isoform X1 [Glycine max]	1268	21	2	0.580574199733886	0.054721555832874	-340729930679223	Down	3.23034	0.000338095452823248
Glyma04g11040.1	Glyma04g11040.1	gi|30024600|dbj|BAC75672.1|/1.36008e-124/transcription factor MYB102 [Lotus japonicus]	1384	21	2	0.531913356403589	0.0501350670491938	-340729930679223	Down	3.23034	0.000337971130170987
Glyma18g47520.3	Glyma18g47520.3	gi|357507669|ref|XP_003624123.1|/0/Alpha-1,4-glucan-protein synthase [Medicago truncatula]	1904	21	2	0.386642901923617	0.0364427168046661	-340729930679222	Down	3.23034	0.000338033280066201
Glyma14g34660.2	Glyma14g34660.2	gi|359486961|ref|XP_003633498.1|/8.25639e-61/PREDICTED: uncharacterized protein LOC100855100 [Vitis vinifera]	963	31	3	112847800242989	0.10807933457334	-338421569367919	Down	0.0358794	5.40852e+08
Glyma10g05740.3	Glyma10g05740.3	gi|356548224|ref|XP_003542503.1|/9.36066e-96/PREDICTED: importin subunit alpha-2-like isoformX2 [Glycine max]	1440	61	6	148499514553626	0.144556109991842	-336075672085519	Down	6.10556e-08	1682.5
Glyma04g24285.1	Glyma04g24285.1	gi|571450566|ref|XP_006578467.1|/5.31726e-102/PREDICTED: kinesin-like protein NACK2-like isoform X1 [Glycine max]	2558	91	9	124709214339502	0.122064580759335	-335285152276985	Down	1.18085e-12	0.00477245
Glyma09g02731.1	Glyma09g02731.1	gi|357448467|ref|XP_003594509.1|/0/Beta-D-glucosidase [Medicago truncatula]	2742	20	2	0.255693822813576	0.0253052271320511	-333690997890083	Down	5.97634	0.000590525486542803
Glyma19g37370.2	Glyma19g37370.2	gi|351726114|ref|NP_001235068.1|/1.10269e-50/uncharacterized protein LOC100499720 [Glycine max]	1228	20	2	0.570938487096764	0.056504016934922	-333690997890083	Down	5.97634	0.000590218027941687
Glyma06g08894.1	Glyma06g08894.1	gi|571459543|ref|XP_006581442.1|/5.93736e-39/PREDICTED: uncharacterized protein LOC100815080 isoform X1 [Glycine max]	815	20	2	0.860260689760522	0.085137340854091	-333690997890083	Down	5.97634	0.00059032047856275
Glyma18g46040.2	Glyma18g46040.2	gi|225016142|gb|ACN78966.1|/0/unknown [Glycine max]	2700	20	2	0.259671282279565	0.0256988639985497	-333690997890083	Down	5.97634	0.000590628043938868
Glyma14g02520.1	Glyma14g02520.1	gi|388491230|gb|AFK33681.1|/7.2632e-24/unknown [Medicago truncatula]	903	20	2	0.776425760968799	0.0768404571385207	-333690997890083	Down	5.97634	0.000590422964756945
Glyma07g03660.1	Glyma07g03660.1	gi|351725627|ref|NP_001236843.1|/1.23579e-86/uncharacterized protein LOC100500103 [Glycine max]	859	40	4	163239222853277	0.161552812097984	-333690997890083	Down	0.000769068	1.42414e+07
Glyma15g06314.1	Glyma15g06314.1	gi|356557583|ref|XP_003547095.1|/1.24567e-114/PREDICTED: MADS-box protein JOINTLESS-like isoform X1 [Glycine max]	1122	133	14	415543482471443	0.432895302649367	-326290939745705	Down	4.91396e-21	2.78515e-10
Glyma02g03320.1	Glyma02g03320.1	gi|255648146|gb|ACU24527.1|/0/unknown [Glycine max]	2345	407	43	608428085494699	0.636170172757275	-325760211357761	Down	1.61647e-71	3.05599e-60
Glyma19g34696.1	Glyma19g34696.1	gi|359806593|ref|NP_001241014.1|/6.91743e-50/uncharacterized protein LOC100784784 [Glycine max]	1195	28	3	0.82138698495126	0.0870965683632856	-323737430534991	Down	0.022299	2.95718e+09
Glyma18g07070.1	Glyma18g07070.1	gi|356569537|ref|XP_003552956.1|/0/PREDICTED: 3-oxo-Delta(4,5)-steroid 5-beta-reductase-like [Glycine max]	1829	36	4	0.689995862153464	0.0758741747360133	-318490688545578	Down	0.00862838	1.40566e+08
Glyma15g42970.1	Glyma15g42970.1	gi|351726900|ref|NP_001237398.1|/3.3693e-85/uncharacterized protein LOC100500396 [Glycine max]	911	54	6	207794033789026	0.228497034454723	-318490688545578	Down	4.16356e-06	97782.7
Glyma06g08360.1	Glyma06g08360.1	gi|356515556|ref|XP_003526465.1|/5.32173e-132/PREDICTED: uncharacterized protein LOC100780305 [Glycine max]	1744	70	8	140704909262723	0.159144341275422	-314426490095844	Down	6.97118e-09	206.72
Glyma14g06800.5	Glyma14g06800.5	gi|388501992|gb|AFK39062.1|/4.55778e-101/unknown [Lotus japonicus]	1119	26	3	0.814518499375579	0.0930119742574855	-31304591014334	Down	0.743114	8.94582e+09
Glyma13g25260.1	Glyma13g25260.1	-	1858	866	101	163391655604435	188592040161585	-31149936159884	Down	2.9833e-150	1.43868e-138
Glyma15g14720.2	Glyma15g14720.2	gi|388510236|gb|AFK43184.1|/2.44755e-117/unknown [Lotus japonicus]	1272	34	4	0.937021372376732	0.109098950937239	-310244472526381	Down	0.0028497	4.3592e+08
Glyma06g47420.1	Glyma06g47420.1	gi|571463815|ref|XP_006582808.1|/0/PREDICTED: LOW QUALITY PROTEIN: probable cellulose synthase A catalytic subunit 3 [UDP-forming]-like [Glycine max]	3230	34	4	0.369006559028856	0.0429640450749747	-310244472526381	Down	0.0028497	4.36272e+08
Glyma09g08770.2	Glyma09g08770.2	gi|571476778|ref|XP_006587069.1|/0/PREDICTED: CRS2-associated factor 2, mitochondrial-like isoform X1 [Glycine max]	2205	34	4	0.540540220255421	0.062935993465836	-31024447252638	Down	0.0028497	4.35803e+08
Glyma05g34710.1	Glyma05g34710.1	gi|356511301|ref|XP_003524365.1|/5.43964e-110/PREDICTED: uncharacterized protein LOC100814700 [Glycine max]	1671	34	4	0.713280182922324	0.0830483935321175	-31024447252638	Down	0.0028497	4.35686e+08
Glyma18g11170.2	Glyma18g11170.2	gi|356569804|ref|XP_003553086.1|/5.22299e-108/PREDICTED: uncharacterized protein LOC100801846 [Glycine max]	959	34	4	124284795168217	0.144706846290061	-31024447252638	Down	0.0028497	4.36154e+08
Glyma09g23510.1	Glyma09g23510.1	gi|255637826|gb|ACU19233.1|/1.50953e-38/unknown [Glycine max]	707	42	5	208251226382622	0.245356905219534	-308537121190487	Down	0.0112096	2.04056e+07
Glyma13g35770.3	Glyma13g35770.3	gi|351721102|ref|NP_001237966.1|/4.42379e-55/uncharacterized protein LOC100527822 [Glycine max]	2349	84	10	125358550065997	0.14769462068132	-308537121190487	Down	3.89354e-11	1.33874
Glyma13g21911.2	Glyma13g21911.2	gi|356546075|ref|XP_003541457.1|/0/PREDICTED: glycinol 4-dimethylallyltransferase-like [Glycine max]	4394	822	98	65579704584805	0.773773260584462	-308326662357994	Down	4.6205e-141	2.03821e-128
Glyma16g05400.1	Glyma16g05400.1	gi|255646572|gb|ACU23760.1|/1.35477e-150/unknown [Glycine max]	1614	25	3	0.542992922982362	0.0644859970223831	-307387557306703	Down	13.5001	0.000153890635496795
Glyma20g21100.4	Glyma20g21100.4	gi|359806610|ref|NP_001241528.1|/4.95444e-50/uncharacterized protein LOC100820203 [Glycine max]	1389	147	18	37099903504953	0.449591357210049	-304472922740752	Down	6.77964e-22	3.98961e-11
Glyma19g24600.1	Glyma19g24600.1	-	842	32	4	133228021312081	0.164814567211601	-301498188401347	Down	0.0931152	1.31711e+09
Glyma04g12690.1	Glyma04g12690.1	gi|571473601|ref|XP_006585968.1|/3.16342e-13/PREDICTED: uncharacterized protein LOC102665320 isoform X1 [Glycine max]	475	128	16	94465679111387	116862202603931	-301498188401347	Down	2.18864e-18	1.11101e-07
Glyma18g40186.1	Glyma18g40186.1	gi|388517601|gb|AFK46862.1|/3.50295e-130/unknown [Medicago truncatula]	1095	32	4	102445656570568	0.126734123828464	-301498188401347	Down	0.0931152	1.31678e+09
Glyma04g33360.2	Glyma04g33360.2	gi|543177724|gb|AGV54882.1|/1.87593e-116/chlorophyll A/B binding protein P4 chloroplastic-like protein [Phaseolus vulgaris]	836	56	7	234822355745635	0.290495532041022	-301498188401346	Down	5.87862e-06	135599
Glyma06g11760.1	Glyma06g11760.1	gi|363808080|ref|NP_001242727.1|/0/uncharacterized protein LOC100811984 [Glycine max]	1719	48	6	0.978865566708308	0.121094123553376	-301498188401346	Down	0.00145506	2.9227e+06
Glyma20g01106.1	Glyma20g01106.1	gi|255630423|gb|ACU15568.1|/9.41376e-29/unknown [Glycine max]	659	62	8	329810111180571	0.421164994209919	-296917819440034	Down	7.70148e-07	19374.6
Glyma02g32058.1	Glyma02g32058.1	gi|255317088|gb|ACU01865.1|/8.98725e-72/otubain [Glycine max]	2384	2255	291	331587374613912	423481490009658	-296901825924793	Down	0	0
Glyma01g29570.2	Glyma01g29570.2	gi|571435049|ref|XP_006573368.1|/0/PREDICTED: receptor-like protein 12-like [Glycine max]	3786	92	12	0.851853493373534	0.109963443416932	-295358133934932	Down	7.20862e-12	0.261112
Glyma13g26645.1	Glyma13g26645.1	-	575	23	3	140222492430965	0.181009389902828	-295358133934932	Down	0.44075	0.000450042683473892
Glyma13g21911.1	Glyma13g21911.1	gi|356546075|ref|XP_003541457.1|/0/PREDICTED: glycinol 4-dimethylallyltransferase-like [Glycine max]	1667	90	12	189262512279347	0.24974300946401	-292187247962198	Down	2.28984e-11	0.800389
Glyma18g49171.1	Glyma18g49171.1	gi|571549093|ref|XP_006602903.1|/0/PREDICTED: uncharacterized protein LOC102669266 [Glycine max]	1815	345	46	666346554940537	0.879283445900791	-292187247962198	Down	1.08667e-52	1.49365e-42
Glyma15g18571.1	Glyma15g18571.1	gi|388504074|gb|AFK40103.1|/6.57558e-81/unknown [Lotus japonicus]	909	30	4	115695125768123	0.152666518803266	-292187247962198	Down	0.300662	3.89553e+09
Glyma08g40980.1	Glyma08g40980.1	gi|390627122|gb|AFM28287.1|/0/SUT2 [Medicago truncatula]	2649	22	3	0.291137677753986	0.039290448921905	-288945100192961	Down	7.91656	0.000761094520696064
Glyma03g38490.1	Glyma03g38490.1	gi|351726944|ref|NP_001235608.1|/0/endo-1,4-beta-mannanase precursor [Glycine max]	2031	29	4	0.500548040435498	0.0683278511039726	-287296287914104	Down	0.537632	6.64219e+09
Glyma15g37050.2	Glyma15g37050.2	gi|571520974|ref|XP_003546705.2|/0/PREDICTED: putative disease resistance protein At3g14460-like [Glycine max]	3006	29	4	0.338194634106619	0.0461656239494905	-287296287914104	Down	0.537632	6.64364e+09
Glyma08g16550.1	Glyma08g16550.1	gi|351723973|ref|NP_001234994.1|/2.03364e-44/uncharacterized protein LOC100500483 [Glycine max]	869	36	5	145224675705257	0.199617182957665	-286297879056841	Down	0.0374738	5.63543e+08
Glyma09g23191.1	Glyma09g23191.1	gi|571477430|ref|XP_006587260.1|/4.25882e-37/PREDICTED: protein spotted leaf 11-like [Glycine max]	527	136	19	904661241490098	125080808645693	-285451721182022	Down	1.67701e-17	8.58187e-08
Glyma09g12510.1	Glyma09g12510.1	gi|571498973|ref|XP_006594366.1|/4.45261e-31/PREDICTED: retinoblastoma-related protein 1-like [Glycine max]	875	135	19	540858185090866	0.753343841786057	-284386996762071	Down	2.96424e-18	1.49274e-08
Glyma03g03310.5	Glyma03g03310.5	gi|574584580|ref|NP_001276243.1|/0/uncharacterized protein LOC100786595 [Glycine max]	1854	42	6	0.794140329301583	0.112276590284926	-282233680607107	Down	0.00471626	7.9449e+07
Glyma15g23920.1	Glyma15g23920.1	gi|356556559|ref|XP_003546592.1|/3.62983e-134/PREDICTED: uncharacterized protein LOC100810461 [Glycine max]	1240	28	4	0.791578586303835	0.11191440773562	-282233680607106	Down	0.957998	0.000112494585617004
Glyma06g40710.1	Glyma06g40710.1	gi|351727991|ref|NP_001235644.1|/0/TIR-NBS-LRR type disease resistance protein [Glycine max]	4016	709	102	618885378072425	0.881158758117603	-281219835928149	Down	2.9478e-110	9.26766e-98
Glyma02g16040.1	Glyma02g16040.1	gi|356500143|ref|XP_003518893.1|/0/PREDICTED: phospholipase A1-Igamma1, chloroplastic-like [Glycine max]	1826	117	17	224617081248945	0.322995032183305	-279788376234653	Down	5.09292e-15	0.000220726
Glyma18g16060.1	Glyma18g16060.1	gi|351726080|ref|NP_001238650.1|/0/protein kinase [Glycine max]	2124	688	100	113551170895132	163340237278918	-279739044894084	Down	2.59018e-105	7.71697e-94
Glyma0427s50.1	Glyma0427s50.1	-	405	27	4	233704154051609	0.342651519980663	-276986938617694	Down	17.0068	0.000189091601387261
Glyma14g04291.3	Glyma14g04291.3	gi|363814294|ref|NP_001242786.1|/1.23643e-57/uncharacterized protein LOC100810979 [Glycine max]	1517	40	6	0.924340754324094	0.137218720097727	-275194747817968	Down	0.147398	2.3325e+07
Glyma12g18950.2	Glyma12g18950.2	gi|571493421|ref|XP_006592542.1|/0/PREDICTED: probable leucine-rich repeat receptor-like serine/threonine-protein kinase At3g14840-like isoform X2 [Glycine max]	2179	40	6	0.643517633919069	0.095530426061612	-275194747817967	Down	0.147398	2.33315e+08
Glyma10g15532.1	Glyma10g15532.1	gi|356529306|ref|XP_003533236.1|/1.76077e-16/PREDICTED: hydroxymethylglutaryl-CoA synthase-like [Glycine max]	860	53	8	216040467989568	0.322729919981787	-274290233857666	Down	0.000134279	2.70771e+06
Glyma03g05530.1	Glyma03g05530.1	gi|351724435|ref|NP_001235010.1|/9.2705e-67/uncharacterized protein LOC100500484 precursor [Glycine max]	913	53	8	203499236003317	0.303995324407817	-274290233857666	Down	0.000134279	2.70675e+06
Glyma07g25536.1	Glyma07g25536.1	gi|363807226|ref|NP_001242355.1|/1.29255e-30/uncharacterized protein LOC100798328 [Glycine max]	1293	172	26	466323834070495	0.697625774438588	-274080692057447	Down	3.59116e-23	2.21403e-12
Glyma16g32510.8	Glyma16g32510.8	gi|356559891|ref|XP_003548229.1|/1.92367e-131/PREDICTED: uncharacterized protein LOC100778211 isoform X1 [Glycine max]	1367	26	4	0.666749232480815	0.101517092605829	-271542160215456	Down	3.00716	0.00031706955679081
Glyma16g30510.2	Glyma16g30510.2	gi|571531630|ref|XP_006600040.1|/0/PREDICTED: LRR receptor-like serine/threonine-protein kinase ERECTA-like [Glycine max]	2277	26	4	0.400283794818302	0.0609459225262048	-271542160215456	Down	3.00716	0.000316952101870717
Glyma15g05520.1	Glyma15g05520.1	gi|357445673|ref|XP_003593114.1|/6.79006e-150/Auxin-induced protein 5NG4 [Medicago truncatula]	1628	26	4	0.559856388698571	0.0852419321819216	-271542160215456	Down	3.00716	0.000317128316901408
Glyma12g08520.1	Glyma12g08520.1	gi|359806416|ref|NP_001241497.1|/8.25343e-145/uncharacterized protein LOC100776165 precursor [Glycine max]	1579	26	4	0.577230019506823	0.0878871853021966	-271542160215456	Down	3.00716	0.000317010818451278
Glyma01g16526.3	Glyma01g16526.3	-	3688	26	4	0.247138340781256	0.0376284885011303	-271542160215455	Down	3.00716	0.000317187098795181
Glyma17g16330.1	Glyma17g16330.1	gi|356563437|ref|XP_003549969.1|/0/PREDICTED: uncharacterized acetyltransferase At3g50280 [Glycine max]	1650	409	63	868954536428254	132465962610706	-27136589934553	Down	3.47508e-59	5.44764e-48
Glyma09g12198.1	Glyma09g12198.1	gi|806310|gb|AAA66288.1|/3.31236e-108/proline-rich protein [Glycine max]	1473	77	12	183250711425396	0.282635164138836	-269680592398721	Down	3.68194e-08	1030.6
Glyma14g01850.6	Glyma14g01850.6	gi|255637923|gb|ACU19278.1|/1.52302e-152/unknown [Glycine max]	1372	51	8	130308803097289	0.202294264711616	-268740722598496	Down	0.000413192	7.92207e+06
Glyma12g18720.1	Glyma12g18720.1	gi|255639145|gb|ACU19872.1|/1.34293e-82/unknown [Glycine max]	980	38	6	135929967152466	0.212408977947196	-26779468967359	Down	0.0455412	6.75051e+08
Glyma16g31560.2	Glyma16g31560.2	gi|571531757|ref|XP_006600078.1|/0/PREDICTED: leucine-rich repeat receptor-like protein kinase PEPR1-like [Glycine max]	2770	44	7	0.556840222650042	0.0876730197784457	-266705858059316	Down	0.00057111	9.5333e+07
Glyma02g03640.2	Glyma02g03640.2	gi|571438522|ref|XP_006574591.1|/0/PREDICTED: protein YLS7-like isoform X2 [Glycine max]	1624	25	4	0.539649370500943	0.0854518876799066	-265883807378819	Down	5.29482	0.000530554203380877
Glyma01g27720.1	Glyma01g27720.1	gi|358248436|ref|NP_001240137.1|/4.1498e-160/MYB transcription factor MYB51 [Glycine max]	1602	285	46	623648725699517	0.996191919044904	-264623803700856	Down	5.0346e-40	5.01741e-29
Glyma04g03130.1	Glyma04g03130.1	gi|571448881|ref|XP_006577980.1|/0/PREDICTED: cytokinin dehydrogenase 5-like [Glycine max]	1802	49	8	0.953232814805396	0.154022048381985	-262969172812867	Down	0.0125932	228294
Glyma18g46080.1	Glyma18g46080.1	gi|225016142|gb|ACN78966.1|/0/unknown [Glycine max]	2237	644	107	100920077252505	165945503110885	-260443177572694	Down	1.02658e-89	2.49647e-79
Glyma12g17390.2	Glyma12g17390.2	gi|356545199|ref|XP_003541032.1|/0/PREDICTED: probable terpene synthase 2-like [Glycine max]	1726	36	6	0.731171745005033	0.120603011812429	-259994438473462	Down	0.138957	1.90447e+09
Glyma10g33240.1	Glyma10g33240.1	gi|255576860|ref|XP_002529316.1|/0/ethylene receptor, putative [Ricinus communis]	2214	24	4	0.380006754555461	0.0626801560940237	-259994438473462	Down	9.28082	0.000878597674430211
Glyma10g31480.3	Glyma10g31480.3	gi|296083403|emb|CBI23358.3|/0/unnamed protein product [Vitis vinifera]	4178	24	4	0.20137265547769	0.0332153819033433	-259994438473462	Down	9.28082	0.000878890101680812
Glyma03g39480.1	Glyma03g39480.1	gi|351723903|ref|NP_001237039.1|/2.53161e-40/uncharacterized protein LOC100305556 [Glycine max]	1085	24	4	0.775423921277227	0.12790218026928	-259994438473462	Down	9.28082	0.000878743863727122
Glyma06g36571.1	Glyma06g36571.1	gi|351721728|ref|NP_001237731.1|/1.32898e-69/uncharacterized protein LOC100527808 [Glycine max]	468	30	5	224715532741931	0.370656692286775	-259994438473462	Down	11.2575	0.000130417177442997
Glyma04g32886.1	Glyma04g32886.1	gi|84514177|gb|ABC59097.1|/4.45055e-14/cytochrome P450 monooxygenase CYP710A15 [Medicago truncatula]	2711	819	137	105903929639395	175322939746653	-259466944269394	Down	9.73374e-116	3.23917e-104
Glyma14g06981.2	Glyma14g06981.2	gi|571512572|ref|XP_006596615.1|/0/PREDICTED: cucumisin-like [Glycine max]	2308	131	22	198972557500611	0.330700286289829	-258897326691362	Down	1.44834e-14	6.52038e-06
Glyma17g16100.2	Glyma17g16100.2	gi|571536705|ref|XP_006600881.1|/1.57065e-158/PREDICTED: uncharacterized protein LOC100816049 isoform X2 [Glycine max]	2872	41	7	0.500445873056195	0.0845592843963422	-256517896657394	Down	0.0301462	4.58682e+08
Glyma08g16130.2	Glyma08g16130.2	gi|356525632|ref|XP_003531428.1|/4.42702e-72/PREDICTED: 60S ribosomal protein L6-like [Glycine max]	1115	29	5	0.911760601008518	0.155576082502431	-255103478425367	Down	19.5945	0.000215007192190513
Glyma17g07970.2	Glyma17g07970.2	gi|351721148|ref|NP_001235920.1|/6.86515e-95/uncharacterized protein LOC100305475 [Glycine max]	979	110	19	393883405704958	0.673315486785291	-254841408409454	Down	3.28884e-12	0.121685
Glyma13g11570.4	Glyma13g11570.4	gi|351726260|ref|NP_001235073.1|/2.71275e-87/uncharacterized protein LOC100306440 [Glycine max]	1071	46	8	150565701489832	0.259148208388736	-253854384007048	Down	0.00657108	1.09144e+08
Glyma11g29561.2	Glyma11g29561.2	gi|571543425|ref|XP_003551211.2|/1.61656e-81/PREDICTED: probable protein phosphatase 2C 26 isoform X1 [Glycine max]	1046	74	13	248003452196258	0.431180748732837	-252399553150132	Down	6.73746e-07	17062.5
Glyma03g05758.1	Glyma03g05758.1	gi|571557041|ref|XP_006604350.1|/1.12258e-169/PREDICTED: disease resistance protein RGA2-like isoform X2 [Glycine max]	1182	51	9	151255226607006	0.264163449731285	-251748222454265	Down	0.0143801	2.5953e+07
Glyma08g26100.1	Glyma08g26100.1	gi|351721862|ref|NP_001236456.1|/6.64011e-117/seed maturation protein PM27 precursor [Glycine max]	1470	45	8	107313131962473	0.188807980397508	-250683498034314	Down	0.113337	1.82446e+08
Glyma03g29070.1	Glyma03g29070.1	gi|356504767|ref|XP_003521166.1|/9.75173e-162/PREDICTED: transcription initiation factor IIB-2-like [Glycine max]	1295	163	29	441240661510566	0.7769193247438	-250572904311697	Down	2.2456e-20	1.18102e-08
Glyma08g46596.1	Glyma08g46596.1	gi|571474484|ref|XP_006586235.1|/5.17296e-108/PREDICTED: uncharacterized protein LOC102667671 [Glycine max]	1138	28	5	0.862528512317009	0.152431750430765	-250040871118371	Down	3.39612	0.000353366627537027
Glyma13g25940.1	Glyma13g25940.1	-	1243	94	17	265102861796274	0.474488277366626	-248210789444076	Down	1.66649e-08	51.539
Glyma06g20100.1	Glyma06g20100.1	gi|254971801|gb|ACT98136.1|/0/TNP1 [Glycine max]	2872	33	6	0.402797897825718	0.0724793866254361	-247441350265076	Down	0.072147	8.70737e+09
Glyma0349s50.1	Glyma0349s50.1	gi|571572393|ref|XP_006607057.1|/1.71686e-90/PREDICTED: receptor-like protein 12-like [Glycine max]	558	33	6	207318201174814	0.373048025785399	-247441350265076	Down	0.072147	8.70552e+09
Glyma16g07051.1	Glyma16g07051.1	gi|571572148|ref|XP_006607007.1|/0/PREDICTED: probable leucine-rich repeat receptor-like protein kinase At1g35710-like [Glycine max]	3828	33	6	0.302203647480528	0.0543784739781224	-247441350265076	Down	0.072147	8.70922e+09
Glyma14g24030.1	Glyma14g24030.1	gi|388495834|gb|AFK35983.1|/2.6595e-145/unknown [Lotus japonicus]	1498	109	20	25507763142482	0.463197148171457	-246123811390303	Down	1.86729e-10	0.655509
Glyma15g06302.2	Glyma15g06302.2	gi|571516262|ref|XP_006597363.1|/1.48508e-93/PREDICTED: MADS-box protein JOINTLESS-like isoform X1 [Glycine max]	1074	38	7	124032930921245	0.226121289372714	-245555447539945	Down	1.54706	2.10611e+09
Glyma04g32290.4	Glyma04g32290.4	gi|571450771|ref|XP_006578533.1|/0/PREDICTED: protein LONGIFOLIA 2-like isoform X6 [Glycine max]	4777	27	5	0.198137287818508	0.0363130274210196	-244794129128957	Down	5.85968	0.000579602103945767
Glyma11g19585.2	Glyma11g19585.2	gi|358347512|ref|XP_003637800.1|/1.4672e-71/hypothetical protein MTR_103s0024 [Medicago truncatula]	3163	37	7	0.410072100849329	0.0767797232963309	-241708032758481	Down	0.026501	3.46516e+09
Glyma02g34481.1	Glyma02g34481.1	gi|431984733|gb|AGA95981.1|/1.36781e-48/argonaute 4 [Brassica rapa subsp. pekinensis]	639	121	23	663807573714663	124874761683094	-241028316523104	Down	1.03276e-11	0.0395487
Glyma04g06295.1	Glyma04g06295.1	gi|571459130|ref|XP_006581324.1|/3.5168e-81/PREDICTED: peroxidase 18-like [Glycine max]	1519	368	70	849273818541724	1598777253366	-240926082312551	Down	8.50308e-46	9.91532e-35
Glyma09g03970.1	Glyma09g03970.1	gi|224111990|ref|XP_002316045.1|/5.3053e-34/DNA-binding enhancer family protein [Populus trichocarpa]	993	252	48	889629106057483	16770255660685	-240729930679223	Down	2.97172e-30	2.32928e-19
Glyma16g31461.1	Glyma16g31461.1	gi|571529555|ref|XP_006599585.1|/0/PREDICTED: LRR receptor-like serine/threonine-protein kinase GSO1-like [Glycine max]	3531	47	9	0.466614071385964	0.0884285464690962	-239964573424879	Down	0.123787	1.9798e+08
Glyma09g26905.1	Glyma09g26905.1	gi|351725093|ref|NP_001238104.1|/1.28187e-53/polygalacturonase PG2 precursor [Glycine max]	621	26	5	146770724766711	0.279335478245105	-23934935072672	Down	0.000100621	0.00094485775660066
Glyma04g32890.1	Glyma04g32890.1	gi|358249046|ref|NP_001239728.1|/1.03244e-36/uncharacterized protein LOC100810003 [Glycine max]	360	26	5	253179500222576	0.481853699972807	-23934935072672	Down	0.000100621	0.000945013699455356
Glyma03g41200.5	Glyma03g41200.5	gi|357441339|ref|XP_003590947.1|/0/Serine/threonine protein phosphatase PP1 [Medicago truncatula]	1771	83	16	164292304796303	0.313436172991911	-239002131536039	Down	1.82406e-06	4850.39
Glyma14g09720.2	Glyma14g09720.2	gi|356553992|ref|XP_003545334.1|/0/PREDICTED: QWRF motif-containing protein 2-like [Glycine max]	2940	31	6	0.369634121204075	0.0708029926490655	-238421569367919	Down	2.12132	0.000231296636520406
Glyma04g00870.1	Glyma04g00870.1	gi|351725653|ref|NP_001236844.1|/1.4291e-36/uncharacterized protein LOC100500615 [Glycine max]	1159	31	6	0.937639617204469	0.17960379498555	-238421569367918	Down	2.12132	0.000231252326819923
Glyma16g28540.2	Glyma16g28540.2	gi|571529054|ref|XP_006599495.1|/0/PREDICTED: receptor-like protein 12-like isoform X3 [Glycine max]	2063	294	57	499580862514587	0.958568872849442	-238176421468509	Down	2.25106e-35	2.07276e-25
Glyma20g26381.1	Glyma20g26381.1	gi|356536178|ref|XP_003536616.1|/1.18567e-100/PREDICTED: uncharacterized protein LOC100779521 isoform 1 [Glycine max]	3215	412	80	449235356777276	0.863289988131685	-237955431630932	Down	7.20398e-51	9.25378e-40
Glyma17g04040.1	Glyma17g04040.1	gi|351721510|ref|NP_001235420.1|/1.43814e-94/uncharacterized protein LOC100306719 precursor [Glycine max]	1671	41	8	0.860131985288685	0.166096787064235	-237253388863155	Down	0.0972462	1.37077e+09
Glyma07g03910.1	Glyma07g03910.1	gi|351724717|ref|NP_001237323.1|/0/lipoxygenase-9 [Glycine max]	3304	20377	3989	216201099293718	418862704182173	-236782452210667	Down	0	0
Glyma14g01850.10	Glyma14g01850.10	gi|255637923|gb|ACU19278.1|/7.27832e-150/unknown [Glycine max]	1154	56	11	170113942290599	0.330700286289829	-236290518743377	Down	0.010009	1.8314e+07
Glyma04g16401.1	Glyma04g16401.1	gi|351721640|ref|NP_001237728.1|/4.56919e-39/uncharacterized protein LOC100527040 [Glycine max]	585	112	22	671150391122568	130471155684945	-236290518743377	Down	3.77832e-11	1.3007
Glyma18g40211.1	Glyma18g40211.1	gi|297740339|emb|CBI30521.3|/0/unnamed protein product [Vitis vinifera]	1668	126	25	264808663763513	0.5199860071649	-234840561773865	Down	7.14214e-13	0.0275728
Glyma12g35020.2	Glyma12g35020.2	gi|356546888|ref|XP_003541853.1|/0/PREDICTED: dentin sialophosphoprotein-like [Glycine max]	3264	40	8	0.429603224359575	0.0850330058775541	-233690997890083	Down	1.65047	2.23619e+09
Glyma15g19533.1	Glyma15g19533.1	-	915	40	8	153248625607612	0.303330853753373	-233690997890083	Down	1.65047	2.23566e+08
Glyma18g11170.1	Glyma18g11170.1	gi|388507382|gb|AFK41757.1|/2.90721e-86/unknown [Lotus japonicus]	1052	215	43	716440966555549	141807894972986	-233690997890083	Down	2.64816e-24	1.71437e-13
Glyma15g13510.1	Glyma15g13510.1	gi|363814583|ref|NP_001242766.1|/0/uncharacterized protein LOC100804829 precursor [Glycine max]	1474	59	12	140317623022845	0.282443417080397	-231266243265415	Down	0.000625738	1.169e+07
Glyma18g48940.1	Glyma18g48940.1	gi|571549010|ref|XP_006602888.1|/0/PREDICTED: probable leucine-rich repeat receptor-like protein kinase At1g35710-like [Glycine max]	2422	59	12	0.853956136811204	0.171891658454379	-231266243265415	Down	0.000625738	1.16938e+07
Glyma03g29420.2	Glyma03g29420.2	gi|571448060|ref|XP_006577677.1|/0/PREDICTED: polygalacturonase-like [Glycine max]	1748	44	9	0.882406988982046	0.178627687404107	-230448850120845	Down	0.0060273	8.79896e+07
Glyma03g36500.1	Glyma03g36500.1	gi|356503881|ref|XP_003520729.1|/1.21826e-156/PREDICTED: probable strigolactone esterase D14 homolog [Glycine max]	895	39	8	152756346503007	0.310109196854008	-230038410287571	Down	0.279102	3.63606e+09
Glyma12g32710.1	Glyma12g32710.1	gi|351727531|ref|NP_001236396.1|/1.94734e-35/uncharacterized protein LOC100305766 [Glycine max]	1353	63	13	163230174115869	0.333344466500035	-229182208937229	Down	0.000231212	4.55737e+06
Glyma03g04990.1	Glyma03g04990.1	gi|357506541|ref|XP_003623559.1|/0/Alanine glyoxylate aminotransferase-like protein [Medicago truncatula]	1951	225	47	404280635532639	0.835772896313674	-227417422355287	Down	1.18535e-23	7.77994e-14
Glyma10g03241.1	Glyma10g03241.1	gi|359806687|ref|NP_001241288.1|/6.76993e-99/uncharacterized protein LOC100794560 [Glycine max]	1137	452	95	139359205318373	289875049060158	-22653052380977	Down	1.08395e-51	1.46167e-41
Glyma14g02030.6	Glyma14g02030.6	gi|571506453|ref|XP_006595705.1|/0/PREDICTED: uncharacterized protein LOC100781587 isoform X1 [Glycine max]	2778	38	8	0.479522562308916	0.0999091904911219	-226290939745705	Down	0.470184	5.87395e+09
Glyma03g36250.2	Glyma03g36250.2	gi|571559176|ref|XP_006604667.1|/0/PREDICTED: micronuclear linker histone polyprotein-like isoform X1 [Glycine max]	1732	38	8	0.769118751786472	0.160246957958624	-226290939745705	Down	0.470184	5.87266e+09
Glyma18g52821.1	Glyma18g52821.1	-	993	52	11	183574259980115	0.384318358890698	-225598998351726	Down	0.00806076	1.31999e+08
Glyma0079s00290.1	Glyma0079s00290.1	gi|356517350|ref|XP_003527350.1|/0/PREDICTED: vignain-like [Glycine max]	3755	33	7	0.30807871173248	0.0646749040709174	-225202108131431	Down	2.19448	0.000238178303261492
Glyma18g11729.1	Glyma18g11729.1	gi|571544472|ref|XP_006602211.1|/0/PREDICTED: uncharacterized protein LOC100813041 isoform X1 [Glycine max]	2305	33	7	0.501880938201936	0.105359767803165	-225202108131431	Down	2.19448	0.000238132884057971
Glyma18g48900.1	Glyma18g48900.1	gi|571549032|ref|XP_006602894.1|/0/PREDICTED: probable LRR receptor-like serine/threonine-protein kinase At4g08850-like isoform X1 [Glycine max]	2867	61	13	0.745864321441304	0.157312543834861	-224527950343526	Down	0.000648688	1.20791e+07
Glyma06g09670.1	Glyma06g09670.1	gi|363814500|ref|NP_001242885.1|/1.81338e-166/uncharacterized protein LOC100784380 [Glycine max]	1652	28	6	0.594163103521039	0.126005325900879	-223737430534992	Down	0.0001033998	0.000968235250781636
Glyma14g14290.2	Glyma14g14290.2	gi|590572366|ref|XP_007011833.1|/1.08663e-169/Myosin heavy chain-related protein isoform 2 [Theobroma cacao]	2157	28	6	0.455056767277124	0.0965047744034551	-223737430534991	Down	0.0001033998	0.000968075949160908
Glyma13g39965.1	Glyma13g39965.1	gi|571502525|ref|XP_006594976.1|/0/PREDICTED: putative cyclic nucleotide-gated ion channel 15-like isoform X1 [Glycine max]	2743	28	6	0.357840848347341	0.0758880052454439	-223737430534991	Down	0.0001033998	0.00096791669995065
Glyma18g11870.1	Glyma18g11870.1	gi|571544517|ref|XP_006602221.1|/4.46019e-86/PREDICTED: probable calcium-binding protein CML20-like isoform X3 [Glycine max]	980	84	18	300476769494925	0.637226933841589	-223737430534991	Down	9.58958e-07	23923.5
Glyma19g24613.1	Glyma19g24613.1	-	432	37	8	300244920135747	0.642471599963742	-222443524964242	Down	0.788954	9.42389e+09
Glyma04g43000.1	Glyma04g43000.1	gi|359807110|ref|NP_001241603.1|/0/uncharacterized protein LOC100812537 [Glycine max]	1535	156	34	35626561594838	0.768454630314939	-221292126162537	Down	2.27092e-15	1.00958e-05
Glyma19g06911.1	Glyma19g06911.1	-	1656	246	54	520753821528041	113130868689268	-220260888718923	Down	4.35272e-26	2.95575e-15
Glyma13g38830.2	Glyma13g38830.2	gi|571502155|ref|XP_006594917.1|/0/PREDICTED: LOW QUALITY PROTEIN: probable inactive tRNA-specific adenosine deaminase-like protein 3-like [Glycine max]	2004	36	8	0.629741732474394	0.138496871848471	-218490688545578	Down	13.1837	0.000150585570132477
Glyma17g10060.3	Glyma17g10060.3	gi|356562767|ref|XP_003549640.1|/0/PREDICTED: probable alpha-mannosidase I MNS5-like [Glycine max]	2060	36	8	0.612622539746935	0.134731908341911	-218490688545578	Down	13.1837	0.000150555350270921
Glyma13g26650.1	Glyma13g26650.1	gi|357515227|ref|XP_003627902.1|/1.25116e-81/Resistance protein [Medicago truncatula]	2385	633	141	930407103865838	20510602776201	-218149222104301	Down	1.61428e-71	3.06202e-60
Glyma19g06751.1	Glyma19g06751.1	-	1345	40	9	104254641212613	0.232149589280579	-216698497745851	Down	0.473916	5914.08
Glyma08g07550.3	Glyma08g07550.3	gi|297741821|emb|CBI33134.3|/0/unnamed protein product [Vitis vinifera]	1917	62	14	113377602122064	0.253369081675842	-216182327234274	Down	0.010923	1.9903e+06
Glyma16g22502.1	Glyma16g22502.1	gi|357443329|ref|XP_003591942.1|/1.53866e-161/Undecaprenyl pyrophosphate synthetase [Medicago truncatula]	1841	62	14	11805804631613	0.263828641810206	-216182327234273	Down	0.010923	1.98966e+07
Glyma06g10241.1	Glyma06g10241.1	gi|357465219|ref|XP_003602891.1|/0/Serine/threonine protein kinase [Medicago truncatula]	1554	97	22	218815665473031	0.491155894952977	-215546310756329	Down	8.15936e-08	222.69
Glyma16g07060.1	Glyma16g07060.1	gi|571572148|ref|XP_006607007.1|/0/PREDICTED: probable leucine-rich repeat receptor-like protein kinase At1g35710-like [Glycine max]	3447	97	22	0.986479675500698	0.221426243329541	-215546310756329	Down	8.15936e-08	2227.97
Glyma02g21570.1	Glyma02g21570.1	gi|356500329|ref|XP_003518985.1|/0/PREDICTED: ABC transporter G family member 24-like isoform X1 [Glycine max]	4874	44	10	0.3164643858721	0.0711806860854372	-21524854077634	Down	0.170958	2.31297e+09
Glyma01g01500.1	Glyma01g01500.1	gi|571433589|ref|XP_006572947.1|/0/PREDICTED: uncharacterized protein LOC100806409 [Glycine max]	1639	35	8	0.748594758249509	0.16933967735469	-214426490095843	Down	0.21935	0.000238117355017169
Glyma16g31884.1	Glyma16g31884.1	-	652	48	11	258078206928157	0.585319218371876	-214051276609733	Down	0.0618554	9.00686e+08
Glyma04g08310.1	Glyma04g08310.1	gi|363806748|ref|NP_001242275.1|/0/uncharacterized protein LOC100781922 precursor [Glycine max]	1314	1465	338	390840851239277	892419455292103	-213078739704089	Down	1.27888e-163	6.73837e-153
Glyma08g28760.1	Glyma08g28760.1	gi|571477623|ref|XP_006587317.1|/5.08645e-14/PREDICTED: F-box/LRR-repeat protein At3g58980-like [Glycine max]	1055	39	9	12958950722293	0.295963220457231	-21304591014334	Down	0.786008	9.39265e+09
Glyma01g27005.1	Glyma01g27005.1	gi|356494914|ref|XP_003516326.1|/0/PREDICTED: uncharacterized protein At1g04910-like isoform X1 [Glycine max]	2878	208	48	253355441501396	0.578626263761647	-21304591014334	Down	1.69539e-19	9.33943e-10
Glyma02g34900.1	Glyma02g34900.1	gi|356498649|ref|XP_003518162.1|/0/PREDICTED: putative pentatricopeptide repeat-containing protein At5g06400, mitochondrial-like [Glycine max]	3236	47	11	0.50915150990848	0.117932055123134	-211013911705381	Down	1.02095	1.43415e+09
Glyma10g12130.1	Glyma10g12130.1	gi|255647819|gb|ACU24369.1|/7.56995e-180/unknown [Glycine max]	1252	767	180	214757691083367	498787855562906	-210621155518672	Down	2.15726e-83	4.83303e-72
Glyma02g16590.3	Glyma02g16590.3	gi|359806687|ref|NP_001241288.1|/9.90124e-98/uncharacterized protein LOC100794560 [Glycine max]	1294	34	8	0.921090560790729	0.214488200297014	-210244472526381	Down	3.63302	0.000376364469506645
Glyma19g31856.1	Glyma19g31856.1	gi|351726810|ref|NP_001237395.1|/9.2816e-173/NBS-LRR disease resistance protein [Glycine max]	1062	34	8	112230808442863	0.261344379646268	-210244472526381	Down	3.63302	0.000376432999089585
Glyma16g30326.1	Glyma16g30326.1	gi|571529555|ref|XP_006599585.1|/0/PREDICTED: LRR receptor-like serine/threonine-protein kinase GSO1-like [Glycine max]	2760	34	8	0.431844632486668	0.100560772168238	-21024447252638	Down	3.63302	0.000376227485168335
Glyma17g05530.7	Glyma17g05530.7	gi|255641747|gb|ACU21144.1|/0/unknown [Glycine max]	1599	34	8	0.745397864704943	0.173575816875758	-21024447252638	Down	3.63302	0.000376295964870768
Glyma01g33150.1	Glyma01g33150.1	gi|5915845|sp|O49859.1|C82A4_SOYBN/0/RecName: Full=Cytochrome P450 82A4; AltName: Full=Cytochrome P450 CP9	2027	34	8	0.588007491693736	0.136925373055914	-21024447252638	Down	3.63302	0.000376501553633218
Glyma07g19730.1	Glyma07g19730.1	gi|356523382|ref|XP_003530319.1|/9.40307e-171/PREDICTED: uncharacterized protein LOC100815805 [Glycine max]	1669	38	9	0.798150795742462	0.187082802625751	-209298439601474	Down	12.9821	0.00014843183893912
Glyma05g38351.1	Glyma05g38351.1	gi|356511520|ref|XP_003524473.1|/1.95067e-136/PREDICTED: bidirectional sugar transporter SWEET14-like [Glycine max]	1115	177	42	55648836682244	130683909302042	-20902700113177	Down	1.97805e-16	9.25666e-08
Glyma13g32280.2	Glyma13g32280.2	-	3009	42	10	0.489310791134973	0.115298991020412	-208537121190487	Down	0.466008	5.82561e+09
Glyma05g37240.2	Glyma05g37240.2	gi|255537643|ref|XP_002509888.1|/0/transcription factor, putative [Ricinus communis]	3111	92	22	103668187911032	0.245341131712287	-207911222143319	Down	9.68876e-07	24160.3
Glyma13g43430.2	Glyma13g43430.2	gi|351722113|ref|NP_001235697.1|/0/protein disulfide isomerase like protein precursor [Glycine max]	2180	455	109	73166552816616	17346733199021	-20765202943226	Down	3.2966e-48	3.97443e-36
Glyma03g28080.1	Glyma03g28080.1	gi|356504672|ref|XP_003521119.1|/0/PREDICTED: serine carboxypeptidase-like 45-like [Glycine max]	1936	58	14	105022011376498	0.250882504944519	-206560795708344	Down	0.00799288	1.30925e+08
Glyma02g42940.1	Glyma02g42940.1	gi|357492827|ref|XP_003616702.1|/0/Laccase [Medicago truncatula]	2179	58	14	0.93310056918265	0.222904327477095	-206560795708343	Down	0.00799288	1.30963e+08
Glyma14g36620.2	Glyma14g36620.2	gi|351723535|ref|NP_001238050.1|/6.27703e-114/uncharacterized protein LOC100305619 [Glycine max]	807	33	8	143350131667344	0.34392531745271	-205937600337192	Down	5.98864	0.000591227548924358
Glyma06g21406.1	Glyma06g21406.1	gi|571570711|ref|XP_006606627.1|/2.04211e-161/PREDICTED: uncharacterized protein LOC102660093 [Glycine max]	1239	33	8	0.933684876961632	0.22400946826823	-205937600337192	Down	5.98864	0.00059133013916363
Glyma05g32360.3	Glyma05g32360.3	-	1348	37	9	0.962209239604175	0.231632935891972	-205451024820011	Down	2.13488	0.000232418875837
Glyma06g47761.5	Glyma06g47761.5	gi|357455945|ref|XP_003598253.1|/0/Glucan 1,3-beta-glucosidase [Medicago truncatula]	1533	74	18	169218272013885	0.407359683734349	-205451024820011	Down	0.00141857	285647
Glyma07g19820.1	Glyma07g19820.1	gi|571495117|ref|XP_006593057.1|/0/PREDICTED: uncharacterized protein LOC102666932 [Glycine max]	2098	41	10	0.685071757586936	0.165364472821936	-205060579374418	Down	0.764844	9.17442e+08
Glyma06g04590.1	Glyma06g04590.1	gi|574584700|ref|NP_001276238.1|/2.65103e-163/probable isoaspartyl peptidase/L-asparaginase 2-like [Glycine max]	1431	49	12	120036724827346	0.290930535832638	-204472922740752	Down	0.0993164	1.39753e+09
Glyma09g11990.1	Glyma09g11990.1	gi|388504444|gb|AFK40288.1|/0/unknown [Lotus japonicus]	2279	73	18	11228874448728	0.274015969795857	-203488144145117	Down	2.3089e-05	4.5526e+06
Glyma06g45100.1	Glyma06g45100.1	gi|356517540|ref|XP_003527445.1|/0/PREDICTED: probable protein phosphatase 2C 52-like isoform X1 [Glycine max]	2345	40	10	0.597963720387911	0.147946551804017	-201498188401347	Down	12.501	0.000143392111852449
Glyma04g12716.1	Glyma04g12716.1	-	231	44	11	667726154433167	165206982847819	-201498188401347	Down	0.449108	5.63539e+09
Glyma06g05520.2	Glyma06g05520.2	gi|357465755|ref|XP_003603162.1|/0/Cytochrome P450 71B10 [Medicago truncatula]	1750	40	10	0.801271385319801	0.198248379417383	-201498188401347	Down	12.501	0.000143421021552419
Glyma04g42310.1	Glyma04g42310.1	gi|255647404|gb|ACU24167.1|/4.49133e-62/unknown [Glycine max]	978	40	10	143376781626754	0.354738920225379	-201498188401347	Down	12.501	0.000143363213804917
Glyma04g03620.1	Glyma04g03620.1	gi|363807457|ref|NP_001242646.1|/4.05776e-121/uncharacterized protein LOC100784573 [Glycine max]	1376	40	10	101905881127155	0.252132749985771	-201498188401347	Down	12.501	0.000143449942911877
Glyma14g23895.1	Glyma14g23895.1	gi|571510021|ref|XP_006596206.1|/6.59399e-98/PREDICTED: uncharacterized protein LOC102659375 [Glycine max]	1419	32	8	0.790542592986414	0.195593890898053	-201498188401346	Down	9.82242	0.000924334066644617
Glyma05g38010.1	Glyma05g38010.1	gi|356527620|ref|XP_003532406.1|/0/PREDICTED: uncharacterized protein LOC100809060 isoform X1 [Glycine max]	2115	1276	322	211493972035356	528193672821256	-200147761966371	Down	1.34766e-130	5.43892e-120
Glyma05g29110.1	Glyma05g29110.1	-	263	63	16	839735458474411	211062913448165	-199226180751338	Down	0.00455672	7.68752e+07
Glyma05g14791.1	Glyma05g14791.1	gi|359806154|ref|NP_001241452.1|/4.67045e-53/uncharacterized protein LOC100788700 [Glycine max]	408	1169	298	100441233855269	253398357515111	-198687257808297	Down	4.0996e-120	1.41387e-107
Glyma03g34120.1	Glyma03g34120.1	gi|255556894|ref|XP_002519480.1|/0/s-adenosylmethionine synthetase, putative [Ricinus communis]	1559	210	54	472205314472461	120169800224136	-197433989951611	Down	1.85488e-17	9.46652e-08
Glyma10g42260.1	Glyma10g42260.1	gi|358346740|ref|XP_003637423.1|/9.70189e-123/Arylacetamide deacetylase [Medicago truncatula]	951	136	35	501321213738466	127683630276706	-197316170831884	Down	1.07569e-09	3.62417
Glyma01g38190.1	Glyma01g38190.1	-	885	66	17	261431765549257	0.666428168097984	-197191316212158	Down	0.00268478	4.67781e+07
Glyma11g37920.4	Glyma11g37920.4	gi|356540251|ref|XP_003538603.1|/1.19204e-162/PREDICTED: homeobox-leucine zipper protein ATHB-6-like [Glycine max]	2019	62	16	107649758924218	0.274935840697709	-196917819440034	Down	0.00736352	1.21209e+08
Glyma17g12010.1	Glyma17g12010.1	-	962	58	15	211354068632952	0.540958415769887	-196607228353252	Down	0.0202336	3.1545e+08
Glyma02g13850.2	Glyma02g13850.2	gi|357488575|ref|XP_003614575.1|/7.6099e-154/SRG1-like protein [Medicago truncatula]	2503	915	237	128149800813357	328499861619496	-196386656828661	Down	4.41064e-91	1.08653e-79
Glyma19g25680.1	Glyma19g25680.1	-	3927	54	14	0.482048293307367	0.123684372185533	-196251446411933	Down	0.0557154	8.16084e+08
Glyma07g31080.2	Glyma07g31080.2	gi|571463867|ref|XP_006582834.1|/0/PREDICTED: uncharacterized protein LOC100306018 isoform X1 [Glycine max]	1804	81	21	157400525040302	0.403859642105812	-196251446411933	Down	7.75622e-05	1.60381e+06
Glyma17g11940.1	Glyma17g11940.1	gi|255628113|gb|ACU14401.1|/6.27442e-93/unknown [Glycine max]	1403	3281	859	819796859704199	212414024489794	-194838744139342	Down	0	0
Glyma10g05290.2	Glyma10g05290.2	gi|118488640|gb|ABK96132.1|/2.19997e-134/unknown [Populus trichocarpa]	1117	42	11	131811653583271	0.341654548234971	-194786768815493	Down	11.8219	0.000136372665234137
Glyma20g35950.1	Glyma20g35950.1	gi|255555711|ref|XP_002518891.1|/4.42243e-48/fad NAD binding oxidoreductases, putative [Ricinus communis]	795	168	44	740798073220193	192014153649541	-194786768815493	Down	9.42456e-14	0.00383349
Glyma17g16160.1	Glyma17g16160.1	gi|356565407|ref|XP_003550932.1|/3.20099e-92/PREDICTED: putative invertase inhibitor-like [Glycine max]	835	103	27	432422656299084	112182466197262	-194659490903321	Down	4.95684e-07	12688.7
Glyma07g33010.2	Glyma07g33010.2	gi|356519670|ref|XP_003528493.1|/0/PREDICTED: something about silencing protein 10-like isoform X1 [Glycine max]	2556	38	10	0.521171235561099	0.135733436612058	-194098130256969	Down	3.29578	0.00034418491631492
Glyma08g26150.1	Glyma08g26150.1	gi|571472877|ref|XP_006585750.1|/0/PREDICTED: patellin-3-like isoform X2 [Glycine max]	2413	136	36	197578315070568	0.517598338304814	-193251972382149	Down	2.62264e-10	8.62667
Glyma09g04370.1	Glyma09g04370.1	gi|357449051|ref|XP_003594801.1|/9.85626e-104/R2R3-MYB transcription factor [Medicago truncatula]	1358	56	15	144559270547387	0.383212073616076	-191544621046255	Down	0.0523584	7.6909e+08
Glyma20g27550.1	Glyma20g27550.1	gi|571567093|ref|XP_006606016.1|/0/PREDICTED: cysteine-rich receptor-like protein kinase 29-like [Glycine max]	2404	97	26	141447397730903	0.375220518448043	-19144550080595	Down	3.43854e-06	81359.7
Glyma04g05280.6	Glyma04g05280.6	gi|357465647|ref|XP_003603108.1|/9.8878e-121/Protein EARLY FLOWERING [Medicago truncatula]	2264	67	18	10374234753616	0.275831446627543	-191114607302892	Down	0.00406458	6.89198e+07
Glyma15g08350.3	Glyma15g08350.3	gi|356557713|ref|XP_003547157.1|/0/PREDICTED: putative leucine-rich repeat receptor-like serine/threonine-protein kinase At2g14440-like isoform X1 [Glycine max]	2493	52	14	0.731204332772783	0.194828932840991	-190806668009695	Down	1.44173	1.96837e+09
Glyma17g12940.4	Glyma17g12940.4	gi|388556560|ref|NP_001254000.1|/0/myristoyl-acyl carrier protein thioesterase, chloroplastic-like [Glycine max]	1972	37	10	0.657737350398797	0.175930356988043	-190250715475505	Down	5.31422	0.00053221698187258
Glyma13g18410.1	Glyma13g18410.1	-	1547	85	23	192613313778798	0.515804607081427	-190081086409415	Down	6.88212e-05	1.42982e+06
Glyma01g04122.1	Glyma01g04122.1	gi|593788898|ref|XP_007157488.1|/0/hypothetical protein PHAVU_002G073800g [Phaseolus vulgaris]	1698	48	13	0.990971677957351	0.265615467122819	-189950466659353	Down	0.039795	5.04688e+09
Glyma14g04741.1	Glyma14g04741.1	gi|351724905|ref|NP_001235538.1|/0/disease resistance protein [Glycine max]	1948	192	52	345517435148169	0.926108959290651	-189950466659353	Down	1.43471e-14	6.46413e-05
Glyma17g14930.1	Glyma17g14930.1	gi|351724121|ref|NP_001235511.1|/5.18871e-42/uncharacterized protein LOC100500518 precursor [Glycine max]	982	365	99	130298395461564	349761015621809	-189737791770124	Down	1.1743e-31	9.944e-22
Glyma05g32001.1	Glyma05g32001.1	-	830	44	12	18583703816152	0.501592285272898	-188945100192961	Down	11.0149	0.000127762744109254
Glyma15g17360.1	Glyma15g17360.1	gi|351724607|ref|NP_001238599.1|/2.01454e-165/protein kinase family protein [Glycine max]	1659	44	12	0.929745278324663	0.250947315718207	-188945100192961	Down	11.0149	0.000127788791559633
Glyma03g28870.1	Glyma03g28870.1	gi|1403675|gb|AAB03501.1|/5.84488e-154/beta-1,3-glucanase [Glycine max]	1312	150	41	400788373945213	108417082493882	-188624856989126	Down	3.0004e-12	1.03792
Glyma13g25920.2	Glyma13g25920.2	-	3717	384	106	362156558336633	0.989375151518015	-187202393017142	Down	7.53734e-34	6.60882e-23
Glyma04g12490.1	Glyma04g12490.1	gi|356508163|ref|XP_003522829.1|/0/PREDICTED: actin-related protein 8-like [Glycine max]	2474	72	20	102021215188253	0.280464562635749	-186297879056842	Down	0.00220688	3.89282e+07
Glyma10g05680.1	Glyma10g05680.1	-	487	72	20	518276152722253	142478301429331	-186297879056842	Down	0.00220688	3.89162e+07
Glyma02g14595.1	Glyma02g14595.1	gi|590701253|ref|XP_007046351.1|/0/Phosphoenolpyruvate carboxylase 4 isoform 1 [Theobroma cacao]	1671	90	25	188809460185321	0.519052459575735	-186297879056841	Down	3.75202e-05	800558
Glyma13g03510.1	Glyma13g03510.1	-	1502	154	43	359425163687893	0.993221741089088	-185550367000627	Down	2.60362e-11	0.90396
Glyma08g27490.1	Glyma08g27490.1	gi|351722801|ref|NP_001238536.1|/0/receptor-like kinase [Glycine max]	2271	118	33	182147227067964	0.504132272626768	-185323081401685	Down	8.28336e-08	2258.57
Glyma13g31090.1	Glyma13g31090.1	gi|388497156|gb|AFK36644.1|/2.27175e-47/unknown [Lotus japonicus]	951	336	94	123855829276562	34292174988601	-185271045511459	Down	9.71296e-29	7.27258e-25
Glyma07g13790.1	Glyma07g13790.1	gi|363807467|ref|NP_001242136.1|/4.16795e-115/uncharacterized protein LOC100802114 precursor [Glycine max]	1631	393	110	844687914245391	233984138797341	-185200767274741	Down	3.60964e-34	3.20948e-25
Glyma04g41140.1	Glyma04g41140.1	gi|356507574|ref|XP_003522539.1|/0/PREDICTED: oligopeptide transporter 9-like [Glycine max]	2816	50	14	0.622436489839156	0.172481722149357	-185148315173059	Down	0.367684	4.70075e+09
Glyma09g30650.4	Glyma09g30650.4	gi|356531144|ref|XP_003534138.1|/4.73491e-155/PREDICTED: phosphoethanolamine N-methyltransferase-like [Glycine max]	1213	39	11	112709752778393	0.314615111606317	-184095248423842	Down	4.88632	0.000494058350390903
Glyma10g16741.1	Glyma10g16741.1	gi|356536883|ref|XP_003536962.1|/8.12208e-120/PREDICTED: probable 125 kDa kinesin-related protein-like [Glycine max]	1434	39	11	0.953395607532713	0.266128403332262	-184095248423841	Down	4.88632	0.000493970580209629
Glyma05g25460.1	Glyma05g25460.1	-	1869	99	28	185687891260909	0.519752305588646	-183698358203547	Down	7.4941e-07	171335
Glyma15g10050.1	Glyma15g10050.1	gi|363807670|ref|NP_001241907.1|/0/uncharacterized protein LOC100790277 [Glycine max]	2021	154	44	267123501167351	0.755325344638225	-182233680607107	Down	5.96928e-11	2.02795
Glyma02g14545.1	Glyma02g14545.1	gi|590701253|ref|XP_007046351.1|/0/Phosphoenolpyruvate carboxylase 4 isoform 1 [Theobroma cacao]	3330	315	90	331607245613769	0.937661254001138	-182233680607107	Down	4.67288e-26	3.16937e-15
Glyma13g26450.1	Glyma13g26450.1	gi|357515227|ref|XP_003627902.1|/1.07859e-110/Resistance protein [Medicago truncatula]	2050	84	24	143642553221964	0.406167411489273	-182233680607107	Down	0.000253996	4.98058e+06
Glyma08g20120.1	Glyma08g20120.1	gi|357445393|ref|XP_003592974.1|/0/MLO-like protein [Medicago truncatula]	1997	52	15	0.912815423937179	0.260591885814037	-180853100654604	Down	0.033635	4.32738e+09
Glyma13g08810.2	Glyma13g08810.2	gi|571510441|ref|XP_006596280.1|/0/PREDICTED: probable inactive receptor kinase At4g23740-like isoform X1 [Glycine max]	1830	45	13	0.862023519042818	0.246456318674616	-180639526220205	Down	16.0785	0.000179930364680433
Glyma20g33800.1	Glyma20g33800.1	gi|351727921|ref|NP_001237945.1|/6.56949e-112/uncharacterized protein LOC100306125 [Glycine max]	2304	38	11	0.578174339450594	0.165637209365652	-180347777881976	Down	7.76804	0.000748459729427701
Glyma01g32103.1	Glyma01g32103.1	-	948	86	25	31801514633605	0.914912088555962	-179739044894084	Down	0.000232484	0.458085
Glyma13g23680.1	Glyma13g23680.1	gi|357478055|ref|XP_003609313.1|/0/Nitrate transporter [Medicago truncatula]	2351	110	32	164020354821418	0.47222072511159	-179634159753812	Down	1.36798e-05	33582.8
Glyma15g09500.1	Glyma15g09500.1	gi|351722555|ref|NP_001237504.1|/2.18813e-106/MADS-box protein [Glycine max]	1388	264	77	666764013000267	192463754513634	-179258946267702	Down	9.95e-26	5.54559e-10
Glyma03g11580.1	Glyma03g11580.1	-	1067	951	278	312445150660375	903915994250769	-178934234215052	Down	3.67724e-83	8.20601e-72
Glyma20g16920.1	Glyma20g16920.1	gi|351726443|ref|NP_001235847.1|/3.864e-118/uncharacterized protein LOC100305726 [Glycine max]	1070	793	232	259804758172326	752232168630445	-178817794458988	Down	9.52186e-69	1.73667e-58
Glyma01g42695.1	Glyma01g42695.1	gi|351723711|ref|NP_001235241.1|/2.23064e-80/uncharacterized protein LOC100305683 [Glycine max]	1005	81	24	282537857883288	0.828500690102498	-176986938617693	Down	0.000983874	1.80139e+07
Glyma04g08070.1	Glyma04g08070.1	gi|357466531|ref|XP_003603550.1|/7.86661e-167/Sarcosine oxidase [Medicago truncatula]	1611	333	99	724613438539904	21320007283713	-176500363100512	Down	2.14296e-26	1.47633e-15
Glyma13g24590.1	Glyma13g24590.1	-	1033	94	28	318995989557375	0.94038437477752	-17622158136335	Down	7.13808e-05	148029
Glyma19g34310.1	Glyma19g34310.1	gi|351722993|ref|NP_001237007.1|/9.07934e-72/uncharacterized protein LOC100306066 [Glycine max]	1052	47	14	156617327572608	0.461700123167861	-176221581363349	Down	14.5408	0.000164436225337838
Glyma03g04920.1	Glyma03g04920.1	gi|358248118|ref|NP_001240073.1|/1.25421e-48/uncharacterized protein LOC100815185 precursor [Glycine max]	712	2257	675	111124355834511	328905755880315	-17564288952671	Down	2.1179e-197	1.48789e-184
Glyma19g37700.3	Glyma19g37700.3	gi|351723393|ref|NP_001238045.1|/7.4073e-70/uncharacterized protein LOC100499923 [Glycine max]	1272	40	12	11023780851491	0.327296852811718	-175194747817968	Down	6.99792	0.000680595859853017
Glyma08g04290.1	Glyma08g04290.1	gi|255644820|gb|ACU22911.1|/1.55832e-118/unknown [Glycine max]	1453	90	27	217137376441618	0.644682445111587	-175194747817967	Down	0.00191849	3.81585e+06
Glyma18g48415.1	Glyma18g48415.1	gi|571548866|ref|XP_006602861.1|/1.40405e-147/PREDICTED: uncharacterized protein LOC102660528 isoform X1 [Glycine max]	2522	406	122	564337152329221	16782723634263	-174958046363576	Down	1.75204e-31	1.47485e-21
Glyma11g35950.1	Glyma11g35950.1	gi|356540050|ref|XP_003538504.1|/0/PREDICTED: gamma-glutamyltranspeptidase 1-like [Glycine max]	2498	143	43	200678707141994	0.597205386355408	-174858846608976	Down	3.62536e-09	109.91
Glyma01g29394.1	Glyma01g29394.1	gi|593488613|ref|XP_007141174.1|/1.69046e-99/hypothetical protein PHAVU_008G173500g [Phaseolus vulgaris]	3217	73	22	0.795480412454185	0.23725715286196	-174537482425619	Down	0.00716798	1.1823e+08
Glyma14g08190.1	Glyma14g08190.1	gi|363807766|ref|NP_001242431.1|/6.11731e-11/uncharacterized protein LOC100797833 [Glycine max]	2751	14847	4503	189193324711245	567883239514299	-173619494925978	Down	0	0
Glyma14g01810.1	Glyma14g01810.1	gi|363814420|ref|NP_001242847.1|/4.60116e-175/uncharacterized protein LOC100775411 [Glycine max]	1610	56	17	121932602113883	0.366328527184295	-173487396482074	Down	0.274642	3.58123e+09
Glyma03g34740.1	Glyma03g34740.1	gi|356505306|ref|XP_003521432.1|/0/PREDICTED: pyruvate kinase, cytosolic isozyme-like [Glycine max]	2254	46	14	0.715420879749822	0.215487368931938	-173118891801288	Down	2.28026	0.000246829361422865
Glyma09g36411.1	Glyma09g36411.1	gi|571491518|ref|XP_006591966.1|/1.1984e-12/PREDICTED: prefoldin subunit 6-like isoform X2 [Glycine max]	1436	49	15	119618769657334	0.362396933127181	-172280113252015	Down	13.0423	0.000149030995522088
Glyma12g08450.1	Glyma12g08450.1	-	655	52	16	278304183450771	0.84747398834912	-171542160215456	Down	0.074685	8.9813e+09
Glyma05g33000.1	Glyma05g33000.1	gi|357520193|ref|XP_003630385.1|/0/Plasma membrane receptor-like kinase [Medicago truncatula]	3144	52	16	0.579800382189105	0.176557080906067	-171542160215455	Down	0.074685	8.9832e+09
Glyma18g35410.2	Glyma18g35410.2	gi|571546474|ref|XP_003551383.2|/3.56567e-161/PREDICTED: uncharacterized protein LOC100795449 isoform X1 [Glycine max]	1542	142	44	322820913184129	0.989956239632848	-170529738488085	Down	1.21376e-07	352.753
Glyma02g14790.1	Glyma02g14790.1	gi|566183431|ref|XP_002312371.2|/1.21377e-138/hypothetical protein POPTR_0008s11330g [Populus trichocarpa]	1632	58	18	124584935064277	0.382648526448994	-170303787769873	Down	0.245662	3.23223e+09
Glyma19g24540.2	Glyma19g24540.2	-	1254	87	27	243208868450837	0.746988510962629	-170303787769873	Down	0.000718924	1.33389e+07
Glyma11g36900.2	Glyma11g36900.2	gi|351723351|ref|NP_001236508.1|/7.44256e-56/uncharacterized protein LOC100526959 [Glycine max]	1326	132	41	34897000378747	107272407414761	-170182399875383	Down	9.51896e-08	2579.41
Glyma09g05886.1	Glyma09g05886.1	gi|571476442|ref|XP_006586964.1|/0/PREDICTED: uncharacterized protein LOC100808366 isoform X1 [Glycine max]	2877	103	32	125503273552219	0.385884923440162	-170148241119668	Down	3.02698e-05	651476
Glyma07g07100.5	Glyma07g07100.5	gi|571465150|ref|XP_003528829.2|/0/PREDICTED: uncharacterized protein LOC100783381 isoform X1 [Glycine max]	7960	45	14	0.198178773850296	0.0610186594940439	-169948005828553	Down	3.56004	0.000369544101058008
Glyma16g31873.1	Glyma16g31873.1	gi|388493398|gb|AFK34765.1|/2.18788e-77/unknown [Lotus japonicus]	1162	528	165	159288889852731	492635280178739	-16930537891261	Down	3.82006e-41	4.02557e-30
Glyma05g28810.2	Glyma05g28810.2	gi|357518835|ref|XP_003629706.1|/0/Neutral amino acid transport protein [Medicago truncatula]	2298	83	26	126615174845193	0.392528340447822	-16895815972193	Down	0.00192316	34199.2
Glyma11g35990.2	Glyma11g35990.2	gi|571490145|ref|XP_003537501.2|/0/PREDICTED: gamma-glutamyltranspeptidase 1-like isoform X1 [Glycine max]	2117	217	68	359332556182327	111438626125029	-16890702752076	Down	7.8341e-16	0.000335692
Glyma20g34670.1	Glyma20g34670.1	gi|359806316|ref|NP_001241224.1|/0/uncharacterized protein LOC100794293 [Glycine max]	2519	335	105	466202212826254	144613496299898	-168875365169247	Down	8.99324e-25	5.92315e-14
Glyma17g04050.1	Glyma17g04050.1	gi|351721611|ref|NP_001237215.1|/3.88038e-87/uncharacterized protein LOC100500640 precursor [Glycine max]	1388	89	28	224780292261453	0.699868198231397	-168336039292226	Down	0.000642228	1.19666e+07
Glyma15g08281.2	Glyma15g08281.2	gi|571500071|ref|XP_006594579.1|/4.92836e-162/PREDICTED: glyoxysomal processing protease, glyoxysomal-like isoform X2 [Glycine max]	2012	108	34	188171336761236	0.58627130096095	-16824065449266	Down	0.000156883	347776
Glyma18g16490.1	Glyma18g16490.1	gi|357486541|ref|XP_003613558.1|/0/Peptide transporter PTR1 [Medicago truncatula]	2358	581	183	863753902697103	269249548381752	-168167639913395	Down	3.85398e-45	4.45754e-34
Glyma10g05240.3	Glyma10g05240.3	gi|571481667|ref|XP_006588731.1|/0/PREDICTED: uncharacterized protein LOC100797413 isoform X2 [Glycine max]	3362	57	18	0.594339832582169	0.185747291839607	-167794689673589	Down	0.380942	4.85064e+09
Glyma01g41126.1	Glyma01g41126.1	gi|571504583|ref|XP_006595317.1|/3.0461e-47/PREDICTED: protein FAR1-RELATED SEQUENCE 5-like [Glycine max]	1676	379	120	792725606076011	24840190738455	-167414532657604	Down	4.40706e-28	3.21518e-17
Glyma06g12940.1	Glyma06g12940.1	gi|357463755|ref|XP_003602159.1|/0/Receptor-like protein kinase [Medicago truncatula]	3767	350	111	325709266995207	102229221401186	-167177712949569	Down	1.29183e-24	8.66881e-16
Glyma10g07160.1	Glyma10g07160.1	gi|357487791|ref|XP_003614183.1|/0/Cytokinin-O-glucosyltransferase [Medicago truncatula]	2042	85	27	145922035463174	0.458728497917305	-16694853179877	Down	0.0171285	3.06702e+06
Glyma18g45175.1	Glyma18g45175.1	gi|571548051|ref|XP_006602744.1|/0/PREDICTED: cysteine-rich receptor-like protein kinase 25-like [Glycine max]	2838	676	215	8350106138419	262829290894258	-166766847070619	Down	2.16428e-52	2.89104e-41
Glyma01g07160.1	Glyma01g07160.1	gi|571434280|ref|XP_003517834.2|/0/PREDICTED: putative pentatricopeptide repeat-containing protein At1g12700, mitochondrial-like [Glycine max]	1824	44	14	0.845640031107794	0.266287571037604	-166705858059316	Down	0.55326	0.000551853817703769
Glyma10g01700.1	Glyma10g01700.1	gi|357442283|ref|XP_003591419.1|/1.90787e-66/Multidrug resistance protein ABC transporter family protein [Medicago truncatula]	1871	44	14	0.824397336579699	0.259598358937782	-166705858059316	Down	0.55326	0.000551757103049422
Glyma04g36980.3	Glyma04g36980.3	gi|356518897|ref|XP_003528113.1|/0/PREDICTED: probable inactive leucine-rich repeat receptor-like protein kinase At3g03770-like isoform X1 [Glycine max]	2062	376	120	639229596920986	201901841307713	-166268014008259	Down	1.57462e-26	1.11587e-16
Glyma08g45520.1	Glyma08g45520.1	gi|351723751|ref|NP_001236522.1|/7.17357e-116/uncharacterized protein LOC100527728 precursor [Glycine max]	1188	285	91	840980857382682	265749616348639	-166200535286687	Down	5.02624e-20	2.71107e-09
Glyma20g27410.1	Glyma20g27410.1	gi|571567072|ref|XP_006606013.1|/0/PREDICTED: cysteine-rich receptor-like protein kinase 26-like [Glycine max]	2340	72	23	107863455716127	0.341004156903833	-166134492939876	Down	0.0238556	3.68686e+08
Glyma02g00640.1	Glyma02g00640.1	gi|357452341|ref|XP_003596447.1|/0/Pho1-like protein [Medicago truncatula]	2772	50	16	0.632316434122318	0.200250888300387	-165883807378819	Down	17.9932	0.000198661604171517
Glyma18g47520.2	Glyma18g47520.2	gi|357507669|ref|XP_003624123.1|/0/Alpha-1,4-glucan-protein synthase [Medicago truncatula]	1976	50	16	0.887034997665518	0.28091875625945	-165883807378819	Down	17.9932	0.000198623066517944
Glyma08g23590.2	Glyma08g23590.2	gi|571472594|ref|XP_006585654.1|/0/PREDICTED: uncharacterized protein LOC100808512 isoform X2 [Glycine max]	2307	50	16	0.759766430596907	0.240613551091753	-165883807378819	Down	17.9932	0.000198700156782457
Glyma04g12770.2	Glyma04g12770.2	gi|319759274|gb|ADV71373.1|/6.83377e-92/glycosyltransferase GT19J14 [Pueraria montana var. lobata]	1292	78	25	211636114737138	0.67131320429648	-165652791310099	Down	0.00079168	1.29866e+08
Glyma02g37710.2	Glyma02g37710.2	gi|363808312|ref|NP_001242246.1|/6.68477e-144/uncharacterized protein LOC100812124 [Glycine max]	1892	106	34	196400425445062	0.623455527237543	-165543949732632	Down	3.70484e-05	7907.87
Glyma20g34780.5	Glyma20g34780.5	gi|358248926|ref|NP_001239708.1|/0/uncharacterized protein LOC100797456 [Glycine max]	1683	56	18	116643784553388	0.3710531165566	-165241180462876	Down	0.588502	7.23142e+09
Glyma13g27520.1	Glyma13g27520.1	gi|571517703|ref|XP_006597582.1|/1.403e-132/PREDICTED: uncharacterized protein C10orf118 homolog [Glycine max]	1814	59	19	114017737781518	0.363382503617861	-164969741993172	Down	0.337166	4.33592e+09
Glyma02g13250.1	Glyma02g13250.1	gi|363807590|ref|NP_001242664.1|/4.95875e-136/uncharacterized protein LOC100809411 [Glycine max]	1483	59	19	139466066308613	0.444488106245988	-164969741993172	Down	0.337166	4.3369e+09
Glyma13g07360.1	Glyma13g07360.1	gi|571481399|ref|XP_006588644.1|/0/PREDICTED: intracellular protein transport protein USO1-like isoform X4 [Glycine max]	1717	96	31	196001154242467	0.626381746266339	-164574807434775	Down	0.000293178	5.71933e+06
Glyma14g38210.1	Glyma14g38210.1	gi|5002344|gb|AAD37428.1|AF149278_1/5.04676e-143/peroxidase 3 precursor [Phaseolus vulgaris]	1399	1644	532	411947422366881	131929407603705	-164269403219396	Down	4.385e-131	1.73284e-117
Glyma03g11610.1	Glyma03g11610.1	-	1433	2073	672	507120074684911	162693715418592	-164016886234412	Down	3.38048e-163	1.76483e-151
Glyma08g40420.6	Glyma08g40420.6	gi|571473650|ref|XP_006585986.1|/0/PREDICTED: paired amphipathic helix protein Sin3-like 3-like isoform X2 [Glycine max]	2475	74	24	104812772120115	0.336421492344651	-163947274892125	Down	0.0211068	3.28434e+08
Glyma02g10620.1	Glyma02g10620.1	gi|357502991|ref|XP_003621784.1|/4.91714e-34/Plant-specific domain TIGR01589 family protein [Medicago truncatula]	1377	1307	425	332735652881756	107078599993957	-163570627878383	Down	2.3998e-102	6.79406e-90
Glyma13g05080.1	Glyma13g05080.1	-	3275	61	20	0.652944430403731	0.21186849708728	-162379112668899	Down	0.029703	3.85198e+09
Glyma15g36990.1	Glyma15g36990.1	gi|571520974|ref|XP_003546705.2|/0/PREDICTED: putative disease resistance protein At3g14460-like [Glycine max]	3784	211	70	195474008343906	0.641792454509235	-160679805577568	Down	4.24286e-13	0.0166167
Glyma08g23540.1	Glyma08g23540.1	gi|359806152|ref|NP_001241196.1|/2.89564e-44/uncharacterized protein LOC100804784 [Glycine max]	1313	1838	612	490725325758023	161709074147767	-160151509260984	Down	2.29656e-139	1.00527e-127
Glyma10g33320.2	Glyma10g33320.2	gi|356535448|ref|XP_003536257.1|/3.61946e-134/PREDICTED: heterogeneous nuclear ribonucleoprotein 1-like isoform X1 [Glycine max]	2327	48	16	0.723106965694706	0.238545536041544	-159994438473462	Down	0.42615	0.000436623438062658
Glyma12g36330.1	Glyma12g36330.1	gi|351723039|ref|NP_001236241.1|/3.47569e-112/uncharacterized protein LOC100305754 precursor [Glycine max]	1142	357	119	109587193077615	361516856511997	-159994438473462	Down	2.17618e-24	1.41688e-13
Glyma18g40690.1	Glyma18g40690.1	gi|363808266|ref|NP_001242750.1|/6.51111e-156/uncharacterized protein LOC100788951 [Glycine max]	1662	54	18	113899136451145	0.375741513336196	-159994438473462	Down	13.8814	0.000157857472182254
Glyma08g42710.1	Glyma08g42710.1	gi|358248628|ref|NP_001239913.1|/0/uncharacterized protein LOC100783413 [Glycine max]	2853	63	21	0.774098932978514	0.255367260553412	-159994438473462	Down	0.260596	3.41294e+09
Glyma02g00415.1	Glyma02g00415.1	gi|571442572|ref|XP_006575769.1|/2.34908e-38/PREDICTED: vegetative cell wall protein gp1-like [Glycine max]	1078	57	19	185359046116999	0.611480391060111	-159994438473462	Down	0.793906	9.48105e+09
Glyma10g34741.1	Glyma10g34741.1	gi|590701077|ref|XP_007046310.1|/4.84785e-10/Serine/threonine-protein kinase STN7 [Theobroma cacao]	135	54	18	140222492430965	462579551973895	-159994438473462	Down	13.8814	0.000157889024745153
Glyma03g41140.1	Glyma03g41140.1	gi|356504125|ref|XP_003520849.1|/3.7774e-67/PREDICTED: uncharacterized protein LOC100803965 [Glycine max]	1494	51	17	119667789725221	0.394771706001818	-159994438473462	Down	2.43038	0.000261388724059724
Glyma14g09420.3	Glyma14g09420.3	gi|255635645|gb|ACU18172.1|/3.20355e-131/unknown [Glycine max]	931	8937	2990	336511389596008	111421551589845	-159462702389868	Down	0	0
Glyma10g12290.2	Glyma10g12290.2	gi|571482305|ref|XP_006588913.1|/0/PREDICTED: vacuolar amino acid transporter 1-like isoform X1 [Glycine max]	1587	218	73	481545421391783	159585573223508	-159334164991037	Down	1.92102e-12	0.00766589
Glyma17g07120.1	Glyma17g07120.1	gi|357479693|ref|XP_003610132.1|/0/Mitochondrial chaperone BCS1 [Medicago truncatula]	3402	170	57	175175071379072	0.581283828538624	-159148280598643	Down	1.10863e-08	34.8739
Glyma16g30253.1	Glyma16g30253.1	gi|255630857|gb|ACU15791.1|/3.22549e-76/unknown [Glycine max]	1030	170	57	578587954205439	191992969387223	-159148280598643	Down	1.10863e-08	34.8546
Glyma15g06327.1	Glyma15g06327.1	gi|571516277|ref|XP_003545727.2|/0/PREDICTED: probable ubiquitin-like-specific protease 2B-like [Glycine max]	3170	204	69	22559454618231	0.755157470493661	-157888276920679	Down	3.80954e-12	0.14013
Glyma03g04200.1	Glyma03g04200.1	gi|62632825|gb|AAX89383.1|/0/NB-LRR type disease resistance protein Rps1-k-2 [Glycine max]	3561	59	20	0.580814873169541	0.194852380780916	-157569683848794	Down	0.693168	8.39249e+08
Glyma09g35390.1	Glyma09g35390.1	gi|356525665|ref|XP_003531444.1|/2.84695e-36/PREDICTED: indole-3-acetic acid-induced protein ARG7-like [Glycine max]	592	53	18	313842571741603	105486891075128	-157297733713435	Down	2.11898	0.000231130068813494
Glyma15g08120.1	Glyma15g08120.1	gi|574584591|ref|NP_001276176.1|/1.42403e-171/uncharacterized protein LOC100797510 [Glycine max]	1112	53	18	167081656898407	0.561584887738091	-157297733713435	Down	2.11898	0.000231085774051361
Glyma06g18110.7	Glyma06g18110.7	gi|351727206|ref|NP_001236129.1|/0/glyceraldehyde-3-phosphate dehydrogenase [Glycine max]	1600	88	30	192805927092577	0.650502494963289	-156752290704224	Down	0.00416036	7.04599e+07
Glyma03g06420.2	Glyma03g06420.2	-	1716	67	23	136872188124631	0.465005668505226	-155750911841423	Down	1.98468	2.65113e+09
Glyma08g04661.1	Glyma08g04661.1	gi|356527821|ref|XP_003532505.1|/7.15269e-143/PREDICTED: transcription factor BEE 3-like [Glycine max]	1020	131	45	450224179128834	153059410579597	-155655178922125	Down	2.59162e-06	62226.2
Glyma13g25600.3	Glyma13g25600.3	-	2035	58	20	0.99912832444668	0.340967728727686	-155103478425368	Down	10.5288	0.00012275018238066
Glyma01g21530.2	Glyma01g21530.2	-	1768	81	28	160605513106733	0.549444037978042	-154747696484048	Down	0.189126	2.95665e+08
Glyma18g07060.2	Glyma18g07060.2	gi|357490695|ref|XP_003615635.1|/4.58212e-145/Vacuolar cation/proton exchanger [Medicago truncatula]	1868	121	42	2270733616722	0.780045818371396	-15415276985093	Down	2.0002e-06	437438
Glyma08g44750.1	Glyma08g44750.1	gi|319759262|gb|ADV71367.1|/0/glycosyltransferase GT12D15 [Pueraria montana var. lobata]	1826	72	25	138225896153197	0.474992694387214	-154105069568106	Down	0.0991148	1.39504e+09
Glyma14g06100.2	Glyma14g06100.2	gi|356551373|ref|XP_003544050.1|/1.34982e-110/PREDICTED: abscisic acid receptor PYL4-like [Glycine max]	1305	95	33	255194191205779	0.877306046847041	-154044337298596	Down	0.00182442	3.25348e+07
Glyma12g10620.2	Glyma12g10620.2	gi|357471259|ref|XP_003605914.1|/0/Transparent testa 12 protein [Medicago truncatula]	2084	2499	869	420364693600026	144667093569571	-153890470328577	Down	1.27353e-178	7.79251e-168
Glyma16g24640.1	Glyma16g24640.1	gi|255561000|ref|XP_002521512.1|/1.20037e-123/Peroxidase 72 precursor, putative [Ricinus communis]	1429	46	16	112845252831078	0.3884502885715	-153854384007048	Down	9.91062	0.000931863567580965
Glyma16g16415.1	Glyma16g16415.1	gi|357517451|ref|XP_003629014.1|/0/GMC-type oxidoreductase, putative [Medicago truncatula]	2708	161	56	208417847870988	0.717442436591712	-153854384007048	Down	2.22922e-08	635.54
Glyma02g18151.4	Glyma02g18151.4	gi|358248257|ref|NP_001239849.1|/5.39353e-46/uncharacterized protein LOC100805161 [Glycine max]	2033	46	16	0.793191668940531	0.273042529448438	-153854384007048	Down	9.91062	0.00093170961688419
Glyma11g06960.2	Glyma11g06960.2	gi|351727162|ref|NP_001237919.1|/8.93748e-168/G-box binding factor [Glycine max]	2181	46	16	0.739366649681843	0.254514196409296	-153854384007048	Down	9.91062	0.000932017569162122
Glyma05g06050.3	Glyma05g06050.3	gi|356511449|ref|XP_003524439.1|/0/PREDICTED: probable methyltransferase PMT14-like isoform X1 [Glycine max]	2697	46	16	0.597908291789432	0.205819600433324	-153854384007047	Down	9.91062	0.000932171621652893
Glyma09g32870.2	Glyma09g32870.2	gi|296088515|emb|CBI37506.3|/0/unnamed protein product [Vitis vinifera]	2706	378	132	489690522347605	169236421453864	-153283018887608	Down	3.05326e-24	1.97214e-13
Glyma10g01690.1	Glyma10g01690.1	gi|351727997|ref|NP_001236412.1|/4.32295e-88/uncharacterized protein LOC100306535 [Glycine max]	1326	1313	459	347119405282536	120092768300915	-153128274149254	Down	3.23128e-92	8.06474e-81
Glyma18g50681.1	Glyma18g50681.1	gi|571549490|ref|XP_003552594.2|/0/PREDICTED: receptor-like protein kinase FERONIA-like [Glycine max]	3307	333	117	35299433005376	122743742623856	-152399553150132	Down	9.62944e-21	5.37746e-10
Glyma13g24330.1	Glyma13g24330.1	gi|356548662|ref|XP_003542719.1|/0/PREDICTED: serine/threonine-protein kinase-like protein ACR4-like [Glycine max]	1002	71	25	248398127809344	0.865605449052946	-152087281374342	Down	1.49382	2.03705e+09
Glyma02g14521.1	Glyma02g14521.1	gi|571434735|ref|XP_006573282.1|/0/PREDICTED: phosphoenolpyruvate carboxylase 4-like [Glycine max]	2247	68	24	106087332947326	0.370557718537165	-151748222454265	Down	0.259844	3.40387e+09
Glyma08g03680.1	Glyma08g03680.1	gi|351724703|ref|NP_001235531.1|/1.01544e-63/uncharacterized protein LOC100527399 [Glycine max]	1691	133	47	275718383993471	0.964277303789461	-151567546783702	Down	4.42656e-06	103489
Glyma05g35940.1	Glyma05g35940.1	gi|351724793|ref|NP_001235790.1|/1.19836e-61/uncharacterized protein LOC100526906 [Glycine max]	1111	79	28	249270407336774	0.874362789509612	-151140771013296	Down	0.0428398	6.38334e+08
Glyma19g31380.1	Glyma19g31380.1	-	1090	115	41	369852904347729	130498359845846	-150291993033976	Down	0.00116073	235561
Glyma08g44071.1	Glyma08g44071.1	gi|255639624|gb|ACU20106.1|/2.61398e-29/unknown [Glycine max]	1306	112	40	300630152225653	106258702597372	-150040871118371	Down	0.000200238	3.97854e+06
Glyma08g43576.1	Glyma08g43576.1	gi|571544192|ref|XP_006602176.1|/3.65148e-175/PREDICTED: uncharacterized protein LOC100803073 isoform X1 [Glycine max]	1116	137	49	430342326681053	152327943862371	-149830412285878	Down	3.3279e-07	78938.8
Glyma14g01800.1	Glyma14g01800.1	gi|255639624|gb|ACU20106.1|/1.46073e-80/unknown [Glycine max]	1081	95	34	308074393638799	109119135757024	-149737465109407	Down	0.00035584	6.08446e+07
Glyma13g27630.2	Glyma13g27630.2	gi|351722502|ref|NP_001238014.1|/0/protein kinase [Glycine max]	1768	162	58	321211026213467	11381340786688	-149685089177052	Down	5.61742e-08	1554.01
Glyma10g29195.1	Glyma10g29195.1	-	337	81	29	842583226031764	298549117371876	-149685089177052	Down	0.0370136	5.57506e+08
Glyma18g52590.1	Glyma18g52590.1	gi|357503143|ref|XP_003621860.1|/2.95789e-79/Carnitinyl-CoA dehydratase [Medicago truncatula]	1139	520	187	160043231045	569594224445467	-149045523715429	Down	4.48496e-33	3.84942e-23
Glyma10g34540.1	Glyma10g34540.1	gi|388521313|gb|AFK48718.1|/0/unknown [Lotus japonicus]	1811	50	18	0.967852653443989	0.344827385513395	-148891307234588	Down	7.34468	0.000711402579404255
Glyma04g03240.1	Glyma04g03240.1	gi|356510124|ref|XP_003523790.1|/0/PREDICTED: inositol-pentakisphosphate 2-kinase-like [Glycine max]	2334	94	34	141183743450201	0.505388970665566	-148210789444077	Down	0.00053105	8.89591e+06
Glyma12g12400.2	Glyma12g12400.2	gi|571493033|ref|XP_006592428.1|/0/PREDICTED: ankyrin repeat-containing protein At3g12360-like isoform X2 [Glycine max]	2213	188	68	297806468335082	106604415502344	-148210789444076	Down	1.2334e-08	38.649
Glyma19g02450.1	Glyma19g02450.1	gi|363808032|ref|NP_001241954.1|/0/uncharacterized protein LOC100803092 precursor [Glycine max]	1479	105	38	248873592042788	0.891380475406085	-1481299888236	Down	8.8898e-05	1.63713e+07
Glyma18g47580.1	Glyma18g47580.1	gi|351723195|ref|NP_001238294.1|/3.31073e-148/uncharacterized protein LOC100527586 [Glycine max]	1216	251	91	723598799345647	259630381761664	-147873079776554	Down	5.49462e-14	0.00225919
Glyma09g04530.1	Glyma09g04530.1	gi|351726932|ref|NP_001237911.1|/4.38247e-83/uncharacterized protein LOC100305867 [Glycine max]	949	226	82	83483359561112	299774946748098	-147760884181057	Down	3.16214e-12	0.117073
Glyma12g08915.1	Glyma12g08915.1	gi|297734865|emb|CBI17099.3|/0/unnamed protein product [Vitis vinifera]	3039	55	20	0.634438720278306	0.228321595248714	-147441350265076	Down	3.60206	0.000373633292562887
Glyma20g38090.1	Glyma20g38090.1	-	866	85	31	344079441588685	124191392417934	-147017650976429	Down	0.0274784	4.21244e+08
Glyma14g14290.3	Glyma14g14290.3	gi|356562046|ref|XP_003549286.1|/0/PREDICTED: flagellar attachment zone protein 1-like [Glycine max]	3041	698	255	804630875672589	290918577162142	-146771167336426	Down	2.00416e-44	2.27638e-33
Glyma07g31071.1	Glyma07g31071.1	gi|255640616|gb|ACU20593.1|/3.79389e-29/unknown [Glycine max]	711	101	37	497977205890558	18054265214171	-146374000113631	Down	0.00228086	4.01337e+07
Glyma06g04220.1	Glyma06g04220.1	gi|356518087|ref|XP_003527715.1|/8.07599e-133/PREDICTED: BRI1 kinase inhibitor 1-like [Glycine max]	1401	382	140	955834976956258	346687030387287	-146312769510425	Down	1.12957e-21	6.85271e-12
Glyma04g38850.1	Glyma04g38850.1	gi|363807030|ref|NP_001242323.1|/0/uncharacterized protein LOC100777070 [Glycine max]	1500	150	55	350556231077413	127209376792821	-146244086098469	Down	9.31474e-07	23268.4
Glyma18g53340.2	Glyma18g53340.2	gi|356567270|ref|XP_003551844.1|/4.9125e-121/PREDICTED: uncharacterized protein LOC100813565 [Glycine max]	1296	60	22	162294551424728	0.588932299966764	-146244086098469	Down	17.6973	0.00019566010885953
Glyma03g04300.1	Glyma03g04300.1	gi|62632825|gb|AAX89383.1|/0/NB-LRR type disease resistance protein Rps1-k-2 [Glycine max]	4470	239	88	187433868517901	0.683003365330583	-145641707335692	Down	8.8855e-14	0.0342567
Glyma06g38130.1	Glyma06g38130.1	gi|388493168|gb|AFK34650.1|/2.16632e-19/unknown [Lotus japonicus]	846	152	56	629840982550434	229649422965763	-145555447539945	Down	8.02548e-07	20136.2
Glyma13g07220.1	Glyma13g07220.1	gi|1752734|dbj|BAA11407.1|/0/beta-glucan-elicitor receptor [Glycine max]	2407	141	52	20535283997472	0.749505713626169	-145409351827116	Down	4.71838e-06	10986.1
Glyma04g37140.1	Glyma04g37140.1	gi|357477101|ref|XP_003608836.1|/0/SNF1-related protein kinase regulatory subunit gamma [Medicago truncatula]	1236	387	143	109761538371326	40138881026861	-145130030337949	Down	1.07184e-22	6.5094e-12
Glyma12g08490.1	Glyma12g08490.1	gi|217072520|gb|ACJ84620.1|/1.52401e-138/unknown [Medicago truncatula]	1977	54	20	0.957513226008108	0.350970828508266	-144794129128957	Down	5.38214	0.00053816671358285
Glyma17g10910.1	Glyma17g10910.1	gi|571453479|ref|XP_003524765.2|/1.18468e-54/PREDICTED: uncharacterized protein LOC100819493 [Glycine max]	981	54	20	192966732703163	0.707308183446322	-144794129128957	Down	5.38214	0.000538261294727592
Glyma15g39710.1	Glyma15g39710.1	gi|351727431|ref|NP_001235113.1|/8.34627e-77/uncharacterized protein LOC100527626 [Glycine max]	1165	151	56	454369020538106	166766877106468	-144603170128094	Down	1.18533e-05	29313.8
Glyma06g19870.1	Glyma06g19870.1	gi|351725781|ref|NP_001238384.1|/1.25188e-93/uncharacterized protein LOC100306152 [Glycine max]	1146	140	52	428253685434885	157422360619388	-144382518281734	Down	6.96972e-06	160053
Glyma20g34500.1	Glyma20g34500.1	gi|255640646|gb|ACU20608.1|/2.87791e-56/unknown [Glycine max]	1190	193	72	5685491814953	209910048794877	-143751391983923	Down	2.20064e-09	67.7271
Glyma10g26024.1	Glyma10g26024.1	gi|571482833|ref|XP_003535972.2|/9.89322e-19/PREDICTED: uncharacterized protein LOC100791775 [Glycine max]	242	134	50	194109648613113	716807156984341	-143721488469651	Down	2.05484e-05	44921.5
Glyma03g17300.1	Glyma03g17300.1	-	2305	1238	462	18828139439212	695374467500887	-143702844181167	Down	1.17945e-77	2.46753e-67
Glyma06g05780.1	Glyma06g05780.1	gi|590574392|ref|XP_007012389.1|/5.83235e-76/Uncharacterized protein TCM_037363 [Theobroma cacao]	1851	294	110	556799200090542	206174030458381	-143329451532517	Down	4.7748e-17	2.1983e-06
Glyma03g01900.1	Glyma03g01900.1	gi|558695712|gb|AHA84210.1|/1.06706e-147/F-box protein PP2-A13 [Phaseolus vulgaris]	1996	64	24	11240279954386	0.417155908593693	-143001938329231	Down	12.9384	0.000148021414133494
Glyma20g32260.2	Glyma20g32260.2	gi|357443167|ref|XP_003591861.1|/0/Amino acid transporter [Medicago truncatula]	2484	56	21	0.790303902589981	0.293302252157361	-143001938329231	Down	0.04592	0.000467372133786443
Glyma05g32920.1	Glyma05g32920.1	gi|357520147|ref|XP_003630362.1|/0/Filament-like plant protein [Medicago truncatula]	3026	64	24	0.741427587209333	0.275162985311636	-143001938329231	Down	12.9384	0.000148051179147396
Glyma13g01300.1	Glyma13g01300.1	gi|356550768|ref|XP_003543756.1|/0/PREDICTED: probable receptor-like serine/threonine-protein kinase At5g57670-like isoform X1 [Glycine max]	2903	96	36	115926276897801	0.430232445859289	-143001938329231	Down	0.00862428	1.4058e+08
Glyma11g18401.1	Glyma11g18401.1	gi|571488899|ref|XP_006591066.1|/0/PREDICTED: transcription factor E2FB-like [Glycine max]	2286	168	63	257626626513584	0.956119152701947	-143001938329231	Down	1.28357e-06	3448.61
Glyma14g37250.1	Glyma14g37250.1	gi|357490695|ref|XP_003615635.1|/3.57688e-169/Vacuolar cation/proton exchanger [Medicago truncatula]	1916	96	36	175644040623338	0.651860537750269	-143001938329231	Down	0.00862428	1.4054e+08
Glyma18g05050.1	Glyma18g05050.1	gi|110931762|gb|ABH02880.1|/4.60237e-154/MYB transcription factor MYB174 [Glycine max]	2568	1185	446	161763681396703	60254229024637	-142475332787878	Down	3.80428e-74	7.51676e-63
Glyma10g33060.1	Glyma10g33060.1	gi|356535422|ref|XP_003536244.1|/5.50537e-80/PREDICTED: ethylene-responsive transcription factor 1B-like [Glycine max]	1592	146	55	321490010912703	119858081149015	-142344672936882	Down	4.40974e-06	103139
Glyma17g12080.2	Glyma17g12080.2	gi|358248378|ref|NP_001239616.1|/2.79508e-91/uncharacterized protein LOC100804096 [Glycine max]	999	138	52	484251850737567	180586611881701	-142306662265054	Down	1.51238e-05	335655
Glyma15g02880.1	Glyma15g02880.1	gi|356556788|ref|XP_003546704.1|/7.80394e-122/PREDICTED: uncharacterized protein F23B12.7-like isoform X1 [Glycine max]	1625	199	75	429296553750186	160123691067887	-142278781406123	Down	1.39557e-08	43.5866
Glyma15g15400.2	Glyma15g15400.2	gi|357449051|ref|XP_003594801.1|/1.92787e-101/R2R3-MYB transcription factor [Medicago truncatula]	1291	61	23	165638498030381	0.618086543109968	-142215726551934	Down	2.24854	0.000243442101788432
Glyma20g26340.1	Glyma20g26340.1	-	506	114	43	78979071823765	294825900220516	-142160714347611	Down	6.1638e-05	1.15341e+07
Glyma10g37820.1	Glyma10g37820.1	gi|357443977|ref|XP_003592266.1|/0/Calmodulin-binding heat shock protein [Medicago truncatula]	2368	151	57	223538812891425	0.835104554344763	-142049660917381	Down	2.20606e-06	53328.7
Glyma10g04210.1	Glyma10g04210.1	gi|359806593|ref|NP_001241014.1|/2.28292e-77/uncharacterized protein LOC100784784 [Glycine max]	1457	143	54	344059993439053	128582511015393	-141996571862838	Down	7.55944e-06	172551
Glyma10g39510.2	Glyma10g39510.2	gi|357480831|ref|XP_003610701.1|/0/Hexose transporter [Medicago truncatula]	1949	235	89	422681961535105	158425782936159	-141576539961207	Down	7.7061e-13	0.277542
Glyma13g29000.1	Glyma13g29000.1	gi|363807670|ref|NP_001241907.1|/0/uncharacterized protein LOC100790277 [Glycine max]	2030	87	33	150238384747463	0.563982458687384	-141353126050374	Down	0.0442504	6.57975e+08
Glyma05g37440.1	Glyma05g37440.1	gi|356511470|ref|XP_003524449.1|/0/PREDICTED: uncharacterized protein LOC100817717 [Glycine max]	1426	71	27	174540619961405	0.656888914969942	-140984150135468	Down	0.542524	6.70118e+09
Glyma13g31850.1	Glyma13g31850.1	-	1950	210	80	377522095006445	142332169838121	-140729930679223	Down	4.42012e-10	14.2832
Glyma15g00590.1	Glyma15g00590.1	gi|356557217|ref|XP_003546914.1|/0/PREDICTED: metal transporter Nramp6-like [Glycine max]	2530	210	80	290975527771766	109702660547169	-140729930679222	Down	4.42012e-10	14.2751
Glyma10g07500.1	Glyma10g07500.1	gi|92870924|gb|ABE80124.1|/0/Protein kinase [Medicago truncatula]	2629	84	32	112007316129717	0.422286392064415	-140729930679222	Down	0.0763582	1.09367e+09
Glyma13g31230.1	Glyma13g31230.1	gi|363808042|ref|NP_001241955.1|/5.10495e-175/uncharacterized protein LOC100803860 [Glycine max]	1422	123	47	303223744180885	114668981765681	-140290753767507	Down	0.000224632	4.43535e+06
Glyma13g42370.1	Glyma13g42370.1	gi|351724229|ref|NP_001235259.1|/4.66092e-54/uncharacterized protein LOC100305940 [Glycine max]	1002	68	26	237902432268105	0.900229667015064	-140200500712272	Down	0.939648	0.000110659498013245
Glyma19g43815.1	Glyma19g43815.1	gi|356571196|ref|XP_003553765.1|/4.75767e-72/PREDICTED: ethylene-responsive transcription factor 1B-like [Glycine max]	1169	68	26	203916370515518	0.771625428870055	-140200500712271	Down	0.939648	0.000110636601365611
Glyma11g27480.1	Glyma11g27480.1	gi|351723573|ref|NP_001235492.1|/0/asparagine synthetase [Glycine max]	2270	494	189	762884485252167	288857495560791	-140110669137707	Down	3.44462e-28	2.52924e-17
Glyma04g07330.6	Glyma04g07330.6	gi|571449501|ref|XP_006578162.1|/2.9401e-175/PREDICTED: uncharacterized protein LOC100812171 isoform X8 [Glycine max]	1728	65	25	131864323032592	0.501930937471674	-13934935072672	Down	16.2822	0.000181924379972511
Glyma19g30230.1	Glyma19g30230.1	gi|356571845|ref|XP_003554082.1|/3.09571e-156/PREDICTED: ABSCISIC ACID-INSENSITIVE 5-like protein 2-like [Glycine max]	2172	182	70	293744171528956	111811355794795	-13934935072672	Down	4.35058e-08	1211.2
Glyma14g35650.2	Glyma14g35650.2	gi|356552935|ref|XP_003544817.1|/0/PREDICTED: probable 2-oxoglutarate/Fe(II)-dependent dioxygenase-like [Glycine max]	1446	197	76	477590439296337	182344636670207	-138910619002626	Down	5.47184e-09	163.366
Glyma15g04150.1	Glyma15g04150.1	-	1071	171	66	559711629451331	213797271920708	-138844027954091	Down	2.53386e-07	6675.43
Glyma10g28230.1	Glyma10g28230.1	gi|388499944|gb|AFK38038.1|/0/unknown [Medicago truncatula]	2279	194	75	298411183979895	114173320748274	-138607603570471	Down	9.33248e-09	273.745
Glyma13g25950.2	Glyma13g25950.2	-	3555	494	191	487130177643437	186398089508468	-138592028756239	Down	1.13388e-26	8.08566e-17
Glyma04g09710.1	Glyma04g09710.1	gi|356507995|ref|XP_003522748.1|/2.02456e-121/PREDICTED: putative DNA-binding protein ESCAROLA-like [Glycine max]	2294	437	169	667798923194548	255588309558375	-138559191723188	Down	4.4388e-25	2.84448e-13
Glyma08g36681.1	Glyma08g36681.1	gi|356523884|ref|XP_003530564.1|/9.5994e-07/PREDICTED: glycine-rich cell wall structural protein 1.0-like [Glycine max]	1207	80	31	232348786132502	0.891050089759159	-138271366851395	Down	1.93556	2.58795e+09
Glyma09g22330.1	Glyma09g22330.1	gi|358248574|ref|NP_001240160.1|/3.49996e-88/uncharacterized protein LOC100799842 [Glycine max]	1142	98	38	300827588840512	115442357541646	-138176421468509	Down	0.135754	2.15966e+08
Glyma05g25860.1	Glyma05g25860.1	gi|255638161|gb|ACU19394.1|/1.08581e-34/unknown [Glycine max]	1009	98	38	340480779440897	130659239160119	-138176421468509	Down	0.135754	2.16026e+07
Glyma11g06230.1	Glyma11g06230.1	gi|356540699|ref|XP_003538823.1|/3.33645e-168/PREDICTED: uncharacterized protein LOC100817326 [Glycine max]	1664	67	26	141149444003526	0.542085412469408	-138063135633015	Down	13.8271	0.00015736668034
Glyma06g17371.1	Glyma06g17371.1	gi|571451412|ref|XP_006578725.1|/0/PREDICTED: dual specificity protein phosphatase PHS1-like [Glycine max]	3123	126	49	14143479063642	0.544341931957753	-137755196339817	Down	0.000239218	4.70865e+06
Glyma04g12742.1	Glyma04g12742.1	gi|571450187|ref|XP_006578353.1|/0/PREDICTED: uncharacterized protein LOC102669517 [Glycine max]	3938	92	36	0.818973419479989	0.317157133146144	-136861883862817	Down	0.0400968	5.99661e+08
Glyma15g40510.1	Glyma15g40510.1	gi|351728023|ref|NP_001235901.1|/9.24297e-169/transcriptional factor NAC35 [Glycine max]	1412	1050	411	260682749738869	100984523297417	-136816091288527	Down	3.0221e-62	4.95598e-50
Glyma13g16810.1	Glyma13g16810.1	-	1579	56	22	124326465739931	0.483379519162081	-136290518743377	Down	8.49724	0.000811709656202787
Glyma07g39870.1	Glyma07g39870.1	gi|571468033|ref|XP_006584106.1|/0/PREDICTED: probable acetyl-CoA acetyltransferase, cytosolic 2 isoform X2 [Glycine max]	1837	132	52	251896692989758	0.982068727652798	-135893628523083	Down	0.00147611	2.9629e+06
Glyma02g00490.3	Glyma02g00490.3	gi|255638395|gb|ACU19508.1|/3.31919e-58/unknown [Glycine max]	1045	66	26	221403935417313	0.863186723779038	-135893628523082	Down	0.20271	0.000221873678592037
Glyma02g11860.1	Glyma02g11860.1	gi|363807540|ref|NP_001242146.1|/7.96997e-146/uncharacterized protein LOC100777539 [Glycine max]	1358	71	28	183280503729722	0.715329204083342	-135737408146054	Down	0.099378	0.000116216709617756
Glyma16g34700.1	Glyma16g34700.1	gi|388517971|gb|AFK47047.1|/2.94234e-97/unknown [Lotus japonicus]	1087	114	45	367648669207222	143625205879659	-135601880184853	Down	0.00205358	3.6382e+07
Glyma02g09510.1	Glyma02g09510.1	gi|359807351|ref|NP_001240868.1|/5.14881e-160/uncharacterized protein LOC100812665 [Glycine max]	1543	76	30	172665415177468	0.674532723228297	-135601880184853	Down	0.488208	6.08043e+09
Glyma18g40070.1	Glyma18g40070.1	gi|356567953|ref|XP_003552179.1|/0/PREDICTED: laccase-17-like [Glycine max]	2269	157	62	242562046184019	0.947992470991014	-135540632251822	Down	4.54614e-06	106067
Glyma02g28612.1	Glyma02g28612.1	gi|571440576|ref|XP_006575201.1|/1.00277e-64/PREDICTED: uncharacterized protein LOC102669418 isoform X1 [Glycine max]	733	291	115	139170345489123	544304043079787	-135436717597738	Down	2.93096e-14	0.000122188
Glyma16g05580.1	Glyma16g05580.1	gi|356560448|ref|XP_003548504.1|/0/PREDICTED: acyltransferase-like protein At3g26840, chloroplastic-like [Glycine max]	2292	86	34	131535060526429	0.514650025101846	-135378379746523	Down	1.18445	1.64273e+09
Glyma20g00230.2	Glyma20g00230.2	gi|118486005|gb|ABK94846.1|/0/unknown [Populus trichocarpa]	1746	86	34	172668017598267	0.675588692745379	-135378379746522	Down	1.18445	1.64313e+09
Glyma06g06400.2	Glyma06g06400.2	gi|571459135|ref|XP_006581325.1|/0/PREDICTED: uncharacterized protein LOC100777826 [Glycine max]	1656	139	55	294247078017877	115225884776106	-135256324321231	Down	6.25166e-05	1.30599e+06
Glyma04g35080.3	Glyma04g35080.3	gi|356508649|ref|XP_003523067.1|/0/PREDICTED: nucleobase-ascorbate transporter 6-like isoform X1 [Glycine max]	2569	96	38	130998046646289	0.513177003941456	-135201687129104	Down	0.0289034	4.41069e+08
Glyma02g17351.1	Glyma02g17351.1	gi|255631386|gb|ACU16060.1|/1.62273e-30/unknown [Glycine max]	573	297	118	18170192082023	714455328964916	-134665795545239	Down	1.81394e-13	0.00076179
Glyma13g35220.1	Glyma13g35220.1	gi|359806743|ref|NP_001241042.1|/3.50184e-81/uncharacterized protein LOC100777109 precursor [Glycine max]	1226	229	91	654791002583422	257512678810916	-134639103191171	Down	2.38966e-10	7.88311
Glyma03g04260.1	Glyma03g04260.1	gi|62632825|gb|AAX89383.1|/0/NB-LRR type disease resistance protein Rps1-k-2 [Glycine max]	4132	83	33	0.70416667907612	0.277077538996948	-134562719600194	Down	0.203576	2.71554e+09
Glyma13g21540.1	Glyma13g21540.1	gi|363807140|ref|NP_001242086.1|/0/uncharacterized protein LOC100795446 [Glycine max]	1550	83	33	187717207609195	0.73863509105509	-134562719600193	Down	0.203576	2.7149e+09
Glyma12g35020.3	Glyma12g35020.3	gi|571494640|ref|XP_006592902.1|/0/PREDICTED: dentin sialophosphoprotein-like [Glycine max]	4634	542	216	410016135614928	161713179585177	-134224342320387	Down	4.61816e-29	3.48075e-18
Glyma15g02710.1	Glyma15g02710.1	gi|357454681|ref|XP_003597621.1|/0/Phospholipase D epsilon [Medicago truncatula]	2592	198	79	267786009850801	105740117494033	-134055775591596	Down	2.1833e-09	622.76
Glyma04g00900.1	Glyma04g00900.1	gi|351727258|ref|NP_001235363.1|/1.07036e-44/uncharacterized protein LOC100306459 [Glycine max]	1147	75	30	229221598350532	0.907414116775295	-133690997890083	Down	0.711526	8.59465e+09
Glyma02g13960.2	Glyma02g13960.2	gi|351721340|ref|NP_001236950.1|/1.06157e-106/bZIP transcription factor bZIP35 [Glycine max]	856	60	24	245716984400056	0.972714011160059	-133690997890083	Down	6.06044	0.000597383229170275
Glyma05g23950.1	Glyma05g23950.1	-	1625	80	32	172581529145803	0.683194415222983	-133690997890083	Down	0.349886	4.48429e+09
Glyma20g26332.1	Glyma20g26332.1	gi|357440885|ref|XP_003590720.1|/8.91482e-09/RRP12-like protein [Medicago truncatula]	1323	134	54	355060732912875	141605985298131	-132618357230777	Down	2.2335e-05	4.41463e+06
Glyma19g25070.1	Glyma19g25070.1	-	874	191	77	766089704070776	30565182066925	-132562417135431	Down	9.08052e-08	2465.3
Glyma03g14440.1	Glyma03g14440.1	-	1759	377	152	751334275816854	299795730102467	-132547508383855	Down	9.49582e-19	4.899e-08
Glyma18g37410.1	Glyma18g37410.1	gi|571468405|ref|XP_006584261.1|/2.34796e-84/PREDICTED: uncharacterized protein LOC102659554 [Glycine max]	2656	176	71	2322962977019	0.927423235791035	-132466638314608	Down	7.26262e-07	18351.7
Glyma14g01430.1	Glyma14g01430.1	gi|357495237|ref|XP_003617907.1|/0/Alkaline alpha galactosidase I [Medicago truncatula]	2772	178	72	225104650547545	0.901128997351743	-132079031353755	Down	6.1624e-08	15669
Glyma02g46020.11	Glyma02g46020.11	gi|358249018|ref|NP_001239979.1|/1.88629e-138/uncharacterized protein LOC100792638 [Glycine max]	1254	84	34	234822355745635	0.940652198989977	-131983646554188	Down	0.250012	3.28415e+09
Glyma15g18380.1	Glyma15g18380.1	gi|356556282|ref|XP_003546455.1|/4.44092e-164/PREDICTED: putative GATA transcription factor 22-like [Glycine max]	1524	1104	448	253946246134819	101986042954874	-131615141873404	Down	1.21113e-60	1.96351e-49
Glyma13g39050.1	Glyma13g39050.1	gi|593699156|ref|XP_007150043.1|/1.74639e-21/hypothetical protein PHAVU_005G121400g [Phaseolus vulgaris]	1440	204	83	496621327359668	199969285488715	-131236779463803	Down	2.35604e-08	670.017
Glyma02g34508.1	Glyma02g34508.1	gi|357442295|ref|XP_003591425.1|/0/Patatin-like phospholipase domain-containing protein [Medicago truncatula]	3618	71	29	0.687935113501833	0.278084722372366	-130674800839058	Down	1.77585	0.000196260913284133
Glyma01g03980.2	Glyma01g03980.2	gi|593794819|ref|XP_007160448.1|/0/hypothetical protein PHAVU_002G323100g [Phaseolus vulgaris]	4960	296	121	209202912094585	0.846352708500624	-130557201236782	Down	1.41754e-12	0.00570475
Glyma08g02600.1	Glyma08g02600.1	gi|351726876|ref|NP_001238165.1|/8.41807e-117/uncharacterized protein LOC100527322 [Glycine max]	985	66	27	234890469554409	0.950988419032626	-130448850120845	Down	0.36261	0.000375921334487156
Glyma10g06730.2	Glyma10g06730.2	gi|388491734|gb|AFK33933.1|/2.95761e-88/unknown [Medicago truncatula]	1227	166	68	474265153698863	192270229426802	-130255847411005	Down	5.1025e-07	118417
Glyma05g05010.6	Glyma05g05010.6	gi|357476765|ref|XP_003608668.1|/1.91628e-147/Protein-tyrosine phosphatase mitochondrial [Medicago truncatula]	2083	68	28	11443986420194	0.466354805158511	-12950898032062	Down	3.05126	0.000321005639304862
Glyma18g16160.5	Glyma18g16160.5	gi|296086416|emb|CBI32005.3|/9.17243e-87/unnamed protein product [Vitis vinifera]	1190	68	28	20031784632995	0.81631685642452	-12950898032062	Down	3.05126	0.000321064996856509
Glyma17g06560.1	Glyma17g06560.1	gi|356548321|ref|XP_003542551.1|/3.88192e-36/PREDICTED: uncharacterized protein LOC100527565 [Glycine max]	1108	102	42	322714219944911	131509529667669	-12950898032062	Down	0.0309936	4.70945e+08
Glyma02g40670.1	Glyma02g40670.1	gi|255636220|gb|ACU18451.1|/4.35238e-60/unknown [Glycine max]	999	114	47	400034137565816	163222514585383	-129328304650057	Down	0.00642822	1.06833e+08
Glyma17g19973.1	Glyma17g19973.1	gi|590704863|ref|XP_007047277.1|/2.1708e-138/Alpha/beta-Hydrolases superfamily protein, putative isoform 2 [Theobroma cacao]	1709	104	43	213328543195149	0.872919283274318	-128915684745246	Down	0.0026151	4.02087e+08
Glyma17g13730.1	Glyma17g13730.1	gi|1170878|sp|P45458.1|MASY_SOYBN/0/RecName: Full=Malate synthase, glyoxysomal; Short=MS	2360	1410	583	209442493991166	857046225002481	-128910925809912	Down	9.41288e-76	1.88606e-64
Glyma03g32220.2	Glyma03g32220.2	gi|193850549|gb|ACF22878.1|/7.13181e-108/alcohol oxidase [Glycine max]	1434	364	151	889835900363865	365321717301559	-128437178488708	Down	5.76964e-17	2.75207e-06
Glyma13g26630.1	Glyma13g26630.1	gi|351724265|ref|NP_001236028.1|/5.04177e-81/uncharacterized protein LOC100305482 [Glycine max]	1095	390	162	12485564394538	51327320150528	-128246219487845	Down	2.25988e-18	1.14513e-07
Glyma07g04010.6	Glyma07g04010.6	gi|358248636|ref|NP_001239659.1|/4.96182e-96/uncharacterized protein LOC100779783 [Glycine max]	1208	195	81	565881333278936	232630031311375	-128246219487845	Down	1.98144e-06	5254.15
Glyma09g03211.1	Glyma09g03211.1	gi|115432146|gb|ABI97350.1|/5.39897e-146/cold-induced wall associated kinase, partial [Ammopiptanthus mongolicus]	1239	72	30	203713064064356	0.840035506005862	-127801628984726	Down	2.15696	0.00023464310609826
Glyma05g28820.1	Glyma05g28820.1	gi|525313849|ref|NP_001265895.1|/8.64501e-140/F-box/kelch-repeat protein At2g44130-like [Cicer arietinum]	1675	96	40	200915810050338	0.828500690102498	-127801628984726	Down	0.0900004	1.27527e+09
Glyma13g32470.1	Glyma13g32470.1	-	627	355	148	198480800689763	818920737944215	-127720373277656	Down	2.74398e-16	1.2757e-06
Glyma05g25270.1	Glyma05g25270.1	-	2058	67	28	114126664150567	0.47201995099377	-127371615241364	Down	0.44014	0.000449661879712747
Glyma11g01170.6	Glyma11g01170.6	gi|255647612|gb|ACU24269.1|/2.48901e-143/unknown [Glycine max]	2320	67	28	101238221905977	0.418714249631543	-127371615241363	Down	0.44014	0.000449581164961407
Glyma19g03620.1	Glyma19g03620.1	gi|356573536|ref|XP_003554914.1|/0/PREDICTED: UDP-glycosyltransferase 83A1-like isoform X1 [Glycine max]	5856	165	69	0.987735282236563	0.40878572087857	-127277964148111	Down	1.26476e-05	282906
Glyma09g38570.1	Glyma09g38570.1	gi|255645883|gb|ACU23431.1|/1.3827e-178/unknown [Glycine max]	1224	98	41	280674106581589	116211774699324	-127213972351059	Down	0.0757932	1.08613e+08
Glyma04g39596.2	Glyma04g39596.2	gi|358248518|ref|NP_001239895.1|/7.41181e-169/uncharacterized protein LOC100800306 [Glycine max]	1803	86	36	167209294912133	0.692714803288694	-127132163727325	Down	0.369014	4.71564e+09
Glyma15g07990.2	Glyma15g07990.2	gi|255637671|gb|ACU19159.1|/1.0748e-129/unknown [Glycine max]	2119	117	49	193558655196118	0.802255711894319	-127063675948167	Down	0.00655686	1.0894e+08
Glyma20g29460.1	Glyma20g29460.1	gi|358248400|ref|NP_001240131.1|/1.2484e-169/uncharacterized protein LOC100796509 [Glycine max]	1565	105	44	235197471329894	0.975407361989682	-126979578304229	Down	0.0316076	4.79763e+08
Glyma02g45336.1	Glyma02g45336.1	gi|351723125|ref|NP_001236500.1|/9.22439e-119/glutathione S-transferase GST 24 [Glycine max]	1202	62	26	180819353800329	0.750441036896085	-126873847625925	Down	9.00298	0.000854427246330887
Glyma15g26790.1	Glyma15g26790.1	gi|358248196|ref|NP_001239837.1|/4.09321e-178/polygalacturonase inhibitor 1-like precursor [Glycine max]	1514	112	47	259328255486593	107700985515719	-126774795439342	Down	0.132049	2.10541e+08
Glyma13g26591.1	Glyma13g26591.1	gi|571444547|ref|XP_006576542.1|/6.20166e-111/PREDICTED: GPI transamidase component PIG-T-like isoform X2 [Glycine max]	918	81	34	309314321538894	128494319992748	-126736904564776	Down	0.007488	9.00094e+09
Glyma05g38490.3	Glyma05g38490.3	-	1574	81	34	180400601761566	0.749414140745509	-126736904564775	Down	0.007488	9.00284e+09
Glyma20g11291.1	Glyma20g11291.1	gi|571562870|ref|XP_006605366.1|/6.98485e-139/PREDICTED: uncharacterized protein LOC100800802 isoform X1 [Glycine max]	2011	100	42	174319359063855	0.724577617462838	-126652065100943	Down	0.0638064	9.25778e+08
Glyma07g18060.1	Glyma07g18060.1	gi|351727543|ref|NP_001238188.1|/6.66935e-89/uncharacterized protein LOC100499932 [Glycine max]	1326	133	56	351613715937375	146518410127478	-126290939745705	Down	0.000971542	1.77996e+07
Glyma09g06760.2	Glyma09g06760.2	gi|356556242|ref|XP_003546435.1|/0/PREDICTED: DNA ligase 4-like isoform X1 [Glycine max]	2919	95	40	114089900487681	0.475415777979337	-126290939745704	Down	1.28945	1.7758e+08
Glyma18g03450.1	Glyma18g03450.1	gi|356569321|ref|XP_003552851.1|/4.20783e-161/PREDICTED: uncharacterized protein At2g39920-like isoform X1 [Glycine max]	1424	64	27	157553362281983	0.65781151176063	-126009438184999	Down	7.54702	0.000729635020557255
Glyma08g28750.1	Glyma08g28750.1	gi|363808072|ref|NP_001242726.1|/9.36399e-143/allene oxide cyclase 4, chloroplastic-like [Glycine max]	1220	71	30	204012232840134	0.853118026181363	-125783840790963	Down	3.09918	0.000325265285687938
Glyma01g03150.2	Glyma01g03150.2	gi|574584724|ref|NP_001276270.1|/5.81672e-90/uncharacterized protein LOC100810685 [Glycine max]	3113	939	397	105741182454767	442444785095493	-125696803452428	Down	2.40528e-47	2.92463e-36
Glyma16g07520.1	Glyma16g07520.1	gi|571526346|ref|XP_006599086.1|/3.14942e-112/PREDICTED: protein LURP-one-related 15-like [Glycine max]	1573	243	103	541545862376423	22717272975196	-125329386043603	Down	1.18551e-08	37.2303
Glyma17g16020.1	Glyma17g16020.1	gi|351726184|ref|NP_001236350.1|/0/beta-amylase [Glycine max]	2182	7951	3372	127739348913681	536142844611356	-125251366779248	Down	0	0
Glyma05g01845.1	Glyma05g01845.1	gi|351727857|ref|NP_001237175.1|/2.92894e-53/uncharacterized protein LOC100306333 precursor [Glycine max]	832	99	42	41712820765221	175135287105501	-125202108131431	Down	0.0911782	1.29163e+08
Glyma13g39950.1	Glyma13g39950.1	gi|351725463|ref|NP_001237605.1|/2.61118e-129/protein kinase family protein precursor [Glycine max]	1005	73	31	254632884265185	107014672471573	-12506101325066	Down	2.59914	0.000277806276671675
Glyma09g15281.1	Glyma09g15281.1	gi|571477092|ref|XP_006587162.1|/2.28091e-104/PREDICTED: WAT1-related protein At3g28050-like isoform X1 [Glycine max]	4789	80	34	0.585602390607497	0.246309847052293	-124944713765049	Down	10.7232	0.000124786264642127
Glyma17g12450.1	Glyma17g12450.1	gi|357478051|ref|XP_003609311.1|/1.94711e-154/Mitochondrial substrate carrier family protein V [Medicago truncatula]	1947	108	46	194453379334158	0.819671008890568	-124630743011992	Down	0.0319514	4.84593e+08
Glyma14g34340.1	Glyma14g34340.1	gi|351721744|ref|NP_001236196.1|/4.51721e-42/uncharacterized protein LOC100500310 [Glycine max]	1290	216	92	586977875292412	247426271986037	-124630743011992	Down	4.39406e-08	1222.71
Glyma11g06590.1	Glyma11g06590.1	gi|356540710|ref|XP_003538828.1|/1.40961e-88/PREDICTED: uncharacterized protein LOC100776171 [Glycine max]	666	96	41	505306279030505	213578396744704	-124239238011654	Down	1.54728	2.10591e+08
Glyma15g00460.2	Glyma15g00460.2	gi|356557203|ref|XP_003546907.1|/0/PREDICTED: protein ASPARTIC PROTEASE IN GUARD CELL 2-like [Glycine max]	2859	341	146	418117085685197	177168453799026	-123878525415762	Down	1.26176e-13	0.000534627
Glyma08g24750.1	Glyma08g24750.1	gi|351727066|ref|NP_001236380.1|/6.88241e-88/uncharacterized protein LOC100500325 [Glycine max]	882	98	42	389506923419348	165206982847819	-123737430534992	Down	1.29931	1.78809e+09
Glyma01g04241.1	Glyma01g04241.1	gi|357486075|ref|XP_003613325.1|/2.44661e-176/Resistance protein [Medicago truncatula]	1314	119	51	317474821143167	134655006567743	-123737430534992	Down	9.436e-05	1.53066e+08
Glyma14g36660.1	Glyma14g36660.1	gi|590570602|ref|XP_007011385.1|/1.67824e-176/Serine/threonine protein kinase 2 isoform 1 [Theobroma cacao]	2285	70	30	107391405581702	0.45549408837692	-123737430534991	Down	0.44363	0.000452902137603158
Glyma17g31800.2	Glyma17g31800.2	gi|571538408|ref|XP_006601148.1|/3.1033e-51/PREDICTED: uncharacterized protein LOC100781088 isoform X1 [Glycine max]	3954	480	206	425561433781381	180749976681757	-123537195243876	Down	7.05558e-22	4.1477e-11
Glyma13g38080.2	Glyma13g38080.2	gi|357453549|ref|XP_003597052.1|/0/GRAS family transcription factor [Medicago truncatula]	2166	121	52	195832428256542	0.832899470313107	-123340540314697	Down	0.00793202	1.30041e+08
Glyma19g02591.1	Glyma19g02591.1	gi|356573480|ref|XP_003554887.1|/0/PREDICTED: uncharacterized protein LOC100778657 [Glycine max]	3077	335	144	381658555121655	162361363708744	-123307416791629	Down	3.5307e-15	0.00146439
Glyma08g23590.1	Glyma08g23590.1	gi|356526292|ref|XP_003531752.1|/0/PREDICTED: uncharacterized protein LOC100808512 isoform X1 [Glycine max]	2304	186	80	28300112404687	120463424993202	-123221260023413	Down	2.75328e-06	0.0659686
Glyma18g41310.1	Glyma18g41310.1	gi|351722410|ref|NP_001237499.1|/4.50147e-57/uncharacterized protein LOC100306610 [Glycine max]	1465	516	222	123472365348768	525730344052242	-123179327308661	Down	1.19374e-22	7.5394e-13
Glyma09g37430.1	Glyma09g37430.1	gi|356531786|ref|XP_003534457.1|/0/PREDICTED: O-acyltransferase WSD1-like [Glycine max]	1946	811	349	146095119940278	622200399430457	-123145676202108	Down	4.62652e-39	4.61881e-28
Glyma01g03710.1	Glyma01g03710.1	gi|356497755|ref|XP_003517724.1|/2.96752e-169/PREDICTED: AMSH-like ubiquitin thiolesterase 2-like isoform X1 [Glycine max]	1643	79	34	168557165277636	0.717941483586994	-123129979094023	Down	15.3045	0.000172046680422758
Glyma17g12420.1	Glyma17g12420.1	gi|357478055|ref|XP_003609313.1|/0/Nitrate transporter [Medicago truncatula]	2175	2605	1122	419861600899614	178970433556796	-123019258057055	Down	2.68036e-132	1.09731e-120
Glyma13g20760.4	Glyma13g20760.4	gi|356548325|ref|XP_003542553.1|/0/PREDICTED: uncharacterized protein LOC100810255 isoform X1 [Glycine max]	2970	67	29	0.790817086942312	0.338757752708155	-122309007934367	Down	7.56726	0.000731343291949728
Glyma10g33130.1	Glyma10g33130.1	gi|388500472|gb|AFK38302.1|/3.88109e-146/unknown [Medicago truncatula]	1775	164	71	323894207868708	138773865592168	-122278676912687	Down	5.1844e-06	1.09307e+06
Glyma13g34970.3	Glyma13g34970.3	gi|356549701|ref|XP_003543230.1|/0/PREDICTED: serine/threonine-protein kinase dst2-like isoform X1 [Glycine max]	2666	97	42	127546715733342	0.546558735453026	-122257730342183	Down	1.84635	2.47973e+09
Glyma10g13450.1	Glyma10g13450.1	gi|289465309|gb|ADC94422.1|/3.92679e-147/lectin [Glycine max]	1064	615	267	202624137323881	870597324086207	-121872855255252	Down	2.6895e-29	1.9902e-18
Glyma20g28700.2	Glyma20g28700.2	gi|571515845|ref|XP_006597315.1|/0/PREDICTED: carbamoyl-phosphate synthase large chain, chloroplastic-like [Glycine max]	1464	99	43	237056467736775	101900208682774	-121807374939098	Down	1.54834	2.10684e+08
Glyma07g37142.1	Glyma07g37142.1	gi|357478879|ref|XP_003609725.1|/3.56587e-110/R2R3-MYB transcription factor [Medicago truncatula]	1014	400	174	138286481687342	595331671919066	-121589457793946	Down	3.85186e-17	1.85597e-06
Glyma08g06010.2	Glyma08g06010.2	gi|255646412|gb|ACU23685.1|/5.25562e-133/unknown [Glycine max]	2954	85	37	100870953424442	0.434549172893554	-121491945452222	Down	0.899326	0.000106284830799585
Glyma11g21650.1	Glyma11g21650.1	gi|255647513|gb|ACU24220.1|/5.01007e-76/unknown [Glycine max]	1101	124	54	394813557253399	170158690780588	-121429069223687	Down	0.00079264	1.29986e+08
Glyma13g37750.1	Glyma13g37750.1	gi|351722593|ref|NP_001234946.1|/1.16845e-44/uncharacterized protein LOC100500480 [Glycine max]	1216	188	82	541978383573632	233952651697323	-121201873107302	Down	3.88518e-06	9143.35
Glyma02g34080.1	Glyma02g34080.1	gi|351727306|ref|NP_001237924.1|/1.10746e-97/CC-NBS-LRR class disease resistance protein [Glycine max]	621	119	52	671758317201484	29050889737491	-120935992918032	Down	0.0158991	2.5062e+08
Glyma08g18470.1	Glyma08g18470.1	gi|351722075|ref|NP_001238255.1|/4.05078e-169/NAC domain protein [Glycine max]	1386	797	349	201582479198195	873594500210439	-120633457179429	Down	5.34912e-37	5.11583e-26
Glyma04g39860.1	Glyma04g39860.1	gi|255634488|gb|ACU17608.1|/2.82008e-180/unknown [Glycine max]	1326	121	53	319889170138514	138669209584934	-120592466672487	Down	0.133391	2.12622e+08
Glyma03g28640.1	Glyma03g28640.1	-	833	89	39	374543872339613	162430394900797	-120531309611762	Down	0.630402	7.71463e+09
Glyma18g02240.1	Glyma18g02240.1	gi|357463441|ref|XP_003602002.1|/0/Sulfate/bicarbonate/oxalate exchanger and transporter sat-1 [Medicago truncatula]	2444	415	182	595257102688733	258355600836484	-120415477004905	Down	1.37577e-17	6.72579e-07
Glyma07g04000.1	Glyma07g04000.1	-	557	91	40	572722029228807	249145180596353	-12008484293248	Down	0.527692	6.52931e+09
Glyma03g05351.1	Glyma03g05351.1	gi|571444311|ref|XP_006576466.1|/0/PREDICTED: putative disease resistance protein At3g14460-like isoform X1 [Glycine max]	5577	486	214	305487409545674	133125368642299	-11983274012181	Down	5.40224e-21	3.05278e-10
Glyma15g16780.1	Glyma15g16780.1	gi|359807319|ref|NP_001241120.1|/0/isoflavone 2'-hydroxylase-like [Glycine max]	2081	143	63	240891595598607	105030676745634	-119757329729195	Down	0.00116269	2.11451e+06
Glyma11g20730.1	Glyma11g20730.1	gi|357472237|ref|XP_003606403.1|/0/Beta-galactosidase [Medicago truncatula]	3309	177	78	187514212453013	0.817797032048136	-119718521523421	Down	2.166e-07	471884
Glyma20g02250.7	Glyma20g02250.7	gi|359807259|ref|NP_001241624.1|/1.15629e-79/uncharacterized protein LOC100777981 [Glycine max]	1038	95	42	320836627672006	140378187737743	-119252006956565	Down	0.369626	4.7224e+09
Glyma20g37440.1	Glyma20g37440.1	gi|571569990|ref|XP_006606499.1|/0/PREDICTED: myosin-7-like [Glycine max]	2162	2458	1088	398550978717984	174590617211239	-119078824313579	Down	3.00084e-118	1.02869e-106
Glyma10g41490.1	Glyma10g41490.1	gi|593625910|ref|XP_007142978.1|/2.33327e-13/hypothetical protein PHAVU_007G033400g [Phaseolus vulgaris]	640	140	62	766841755481841	336092955731033	-119006859057156	Down	0.0194834	3.46145e+07
Glyma09g37370.1	Glyma09g37370.1	gi|359806909|ref|NP_001241066.1|/1.18497e-41/uncharacterized protein LOC100784537 [Glycine max]	1000	88	39	308489483348123	135304518952364	-118901128378851	Down	0.890892	0.00010533182892167
Glyma20g36740.3	Glyma20g36740.3	gi|571569814|ref|XP_006606460.1|/6.44238e-152/PREDICTED: GDP-mannose 3,5-epimerase-like isoform X2 [Glycine max]	2289	142	63	217470444792454	0.954866047652535	-118744908001823	Down	0.0163416	2.93258e+07
Glyma03g14615.1	Glyma03g14615.1	-	3974	259	115	228470216026799	100396291791013	-118630012075564	Down	2.34102e-09	71.8144
Glyma16g02280.1	Glyma16g02280.1	gi|571524881|ref|XP_003548406.2|/0/PREDICTED: L-gulonolactone oxidase-like [Glycine max]	2046	144	64	246725793133663	108523062046661	-118490688545578	Down	0.00137054	2.47904e+07
Glyma19g04240.1	Glyma19g04240.1	gi|359807614|ref|NP_001241418.1|/0/uncharacterized protein LOC100803287 [Glycine max]	1817	171	76	329912578504335	145113013002267	-118490688545578	Down	6.04774e-05	1.26758e+06
Glyma13g25470.2	Glyma13g25470.2	-	1936	99	44	179261709073677	0.788487872682775	-118490688545578	Down	0.025881	3.39267e+08
Glyma05g04590.2	Glyma05g04590.2	-	1992	234	104	411797982289732	181130547459658	-118490688545577	Down	4.33224e-08	1206.69
Glyma03g11680.1	Glyma03g11680.1	-	1344	391	174	101984736868503	449156484617509	-118306318547209	Down	7.9796e-17	3.64429e-05
Glyma06g40151.1	Glyma06g40151.1	gi|571463618|ref|XP_006582721.1|/0/PREDICTED: G-type lectin S-receptor-like serine/threonine-protein kinase At4g27290-like [Glycine max]	1806	166	74	322216690802052	142154845706263	-118056794973144	Down	0.00120316	2.4391e+06
Glyma02g07040.1	Glyma02g07040.1	gi|359807317|ref|NP_001240864.1|/1.79617e-124/uncharacterized protein LOC100796281 [Glycine max]	960	139	62	507576209580837	224061970487355	-11797266463501	Down	0.00273456	4.75872e+07
Glyma18g52381.1	Glyma18g52381.1	gi|351724203|ref|NP_001235002.1|/7.97319e-44/uncharacterized protein LOC100527107 [Glycine max]	1050	139	62	464069677331051	204856658731296	-11797266463501	Down	0.00273456	4.75726e+07
Glyma03g40181.1	Glyma03g40181.1	gi|351726317|ref|NP_001238402.1|/3.74011e-43/uncharacterized protein LOC100306665 [Glycine max]	2276	94	42	144781571710355	0.640213351809213	-117725331291234	Down	0.052068	6.44956e+09
Glyma10g29190.2	Glyma10g29190.2	gi|351724055|ref|NP_001237812.1|/2.12875e-69/uncharacterized protein LOC100306373 [Glycine max]	813	521	233	224649196053299	994289996401452	-117593530163769	Down	5.58928e-22	3.30278e-11
Glyma05g34810.1	Glyma05g34810.1	gi|571456620|ref|XP_006580437.1|/0/PREDICTED: probable pectinesterase/pectinesterase inhibitor 6-like isoform X1 [Glycine max]	2096	181	81	302722699546812	134073033313044	-117497776821205	Down	2.51724e-05	545274
Glyma14g05360.1	Glyma14g05360.1	gi|363814392|ref|NP_001242835.1|/2.2543e-158/uncharacterized protein LOC100819184 [Glycine max]	1588	96	43	211923162364179	0.939432654355044	-117367963003252	Down	0.435282	5.47276e+09
Glyma13g44520.1	Glyma13g44520.1	gi|356506668|ref|XP_003522098.1|/9.36299e-179/PREDICTED: GPI transamidase component PIG-T-like isoform X1 [Glycine max]	1443	96	43	233218282629464	10338316390269	-117367963003252	Down	0.435282	5.47397e+09
Glyma16g08170.2	Glyma16g08170.2	gi|356560607|ref|XP_003548582.1|/0/PREDICTED: uncharacterized protein LOC100809061 isoform X1 [Glycine max]	2268	321	144	496157628641312	220275977130426	-117148636969346	Down	4.00706e-12	0.146921
Glyma18g46170.1	Glyma18g46170.1	gi|388493390|gb|AFK34761.1|/3.09803e-86/unknown [Lotus japonicus]	1325	387	174	102388876548648	455597219113911	-116822814430915	Down	3.00872e-15	0.000132722
Glyma18g13790.2	Glyma18g13790.2	gi|255642584|gb|ACU21555.1|/2.06947e-137/unknown [Glycine max]	3776	160	72	14854077588026	0.661527960979616	-116698497745852	Down	0.000334688	6.48907e+06
Glyma10g27910.2	Glyma10g27910.2	gi|571482968|ref|XP_006589091.1|/0/PREDICTED: transcription factor PIL1-like isoform X1 [Glycine max]	2137	160	72	262466059767834	116889545187601	-116698497745852	Down	0.000334688	6.48686e+06
Glyma16g26280.1	Glyma16g26280.1	gi|351723373|ref|NP_001235485.1|/2.83696e-56/uncharacterized protein LOC100306468 [Glycine max]	719	131	59	638704676928249	284689084490192	-116576183618908	Down	0.00912038	1.48242e+08
Glyma12g32910.1	Glyma12g32910.1	gi|356542133|ref|XP_003539525.1|/0/PREDICTED: probable indole-3-acetic acid-amido synthetase GH3.5-like isoform X1 [Glycine max]	2504	111	50	155398329271537	0.692760910504035	-116554156058885	Down	0.0887114	1.25888e+09
Glyma07g05840.2	Glyma07g05840.2	gi|544207470|gb|AGW17262.1|/3.92903e-42/TAC1 [Prunus persica]	1423	71	32	174908590347831	0.780176335022732	-116472900351815	Down	8.82776	0.000840320647039144
Glyma05g20340.1	Glyma05g20340.1	gi|356511885|ref|XP_003524652.1|/0/PREDICTED: uncharacterized protein LOC100801357 isoform X1 [Glycine max]	1882	142	64	264500450653521	117979906985903	-116472900351815	Down	0.00268762	4.6799e+07
Glyma19g01810.1	Glyma19g01810.1	gi|356571933|ref|XP_003554125.1|/0/PREDICTED: cytochrome P450 82A4-like [Glycine max]	2107	548	247	911745679309076	406705562426027	-116464673538932	Down	6.91306e-23	4.22543e-12
Glyma14g01670.3	Glyma14g01670.3	gi|571506307|ref|XP_006595686.1|/0/PREDICTED: cellulose synthase-like protein E2-like isoform X2 [Glycine max]	1721	173	78	352389471100479	157239417725002	-116420789278794	Down	8.3224e-06	1.71714e+06
Glyma14g19970.1	Glyma14g19970.1	gi|217074022|gb|ACJ85371.1|/3.11071e-116/unknown [Medicago truncatula]	1161	82	37	24759354822005	11056487999376	-11630805230026	Down	0.25312	0.000271308977208514
Glyma01g35780.1	Glyma01g35780.1	gi|255640716|gb|ACU20642.1|/2.11059e-38/unknown [Glycine max]	853	84	38	34521363904458	154554715489519	-115937179334864	Down	2.11204	0.000230461430872483
Glyma01g02390.1	Glyma01g02390.1	gi|363807994|ref|NP_001241949.1|/5.12499e-176/uncharacterized protein LOC100784145 [Glycine max]	1542	84	38	1909644838554	0.854962206955642	-115937179334864	Down	2.11204	0.000230505631377062
Glyma09g07223.1	Glyma09g07223.1	gi|571476584|ref|XP_006587010.1|/0/PREDICTED: LRR receptor-like serine/threonine-protein kinase GSO2-like [Glycine max]	3723	128	58	120524301847727	0.540483763386098	-115700088888589	Down	0.0152276	2.40568e+08
Glyma07g15070.1	Glyma07g15070.1	gi|358248390|ref|NP_001240129.1|/1.62563e-74/uncharacterized protein LOC100775516 [Glycine max]	1117	203	92	637089658985809	285747440341976	-115675584514163	Down	3.64326e-06	859.534
Glyma06g45950.1	Glyma06g45950.1	gi|358248362|ref|NP_001239869.1|/0/isocitrate lyase 1 [Glycine max]	2682	364	165	475773557465243	213438551665807	-115645430996635	Down	7.45806e-14	0.00304448
Glyma19g39480.3	Glyma19g39480.3	gi|351723175|ref|NP_001235478.1|/1.97391e-51/uncharacterized protein LOC100499748 [Glycine max]	805	75	34	326605184233614	146531410873718	-115633773325901	Down	6.13104	0.000603923889908257
Glyma03g29173.1	Glyma03g29173.1	gi|356548226|ref|XP_003542504.1|/7.44981e-28/PREDICTED: dolichyldiphosphatase 1-like [Glycine max]	3605	218	99	211986847087035	0.952747066132085	-115380958871078	Down	7.64674e-07	19245.4
Glyma04g39021.1	Glyma04g39021.1	gi|357464689|ref|XP_003602626.1|/1.3772e-150/U-box domain-containing protein [Medicago truncatula]	2034	99	45	170624714241219	0.767554566328365	-11524854077634	Down	0.426038	5.36959e+09
Glyma09g18531.1	Glyma09g18531.1	gi|255647050|gb|ACU23993.1|/1.01647e-43/unknown [Glycine max]	756	132	60	612082308230403	275344971413032	-11524854077634	Down	0.106629	1.72135e+08
Glyma13g04670.1	Glyma13g04670.1	-	2067	132	60	223867549599509	100706723942067	-11524854077634	Down	0.106629	1.72086e+08
Glyma13g11570.3	Glyma13g11570.3	gi|351726260|ref|NP_001235073.1|/2.92734e-87/uncharacterized protein LOC100306440 [Glycine max]	1132	112	51	346840087285073	156304486422274	-114991146409958	Down	1.03728	1.45492e+09
Glyma18g49158.1	Glyma18g49158.1	gi|571549093|ref|XP_006602903.1|/0/PREDICTED: uncharacterized protein LOC102669266 [Glycine max]	1902	204	93	37599091030385	169636823081909	-114824841487693	Down	4.24792e-06	99517.5
Glyma03g16563.1	Glyma03g16563.1	-	2754	388	177	493884595708192	222975437634475	-11472891761176	Down	9.20272e-15	0.000393449
Glyma02g15360.1	Glyma02g15360.1	gi|363807213|ref|NP_001242609.1|/0/uncharacterized protein LOC100808372 [Glycine max]	1739	230	105	463645389004054	209477514191744	-114622641729172	Down	2.66154e-07	7005.32
Glyma09g09390.1	Glyma09g09390.1	gi|357450315|ref|XP_003595434.1|/0/Aspartic proteinase [Medicago truncatula]	2286	1178	538	180645336924406	816495403418489	-11456433452873	Down	1.50961e-50	1.97937e-40
Glyma12g30420.1	Glyma12g30420.1	gi|590587637|ref|XP_007016017.1|/0/Serine carboxypeptidase S28 family protein [Theobroma cacao]	2203	190	87	302340825713611	137010057949599	-114189399649568	Down	2.36342e-05	513126
Glyma17g04540.1	Glyma17g04540.1	gi|363807952|ref|NP_001242199.1|/0/uncharacterized protein LOC100805710 [Glycine max]	2104	120	55	199937013922479	0.906910956222583	-114051276609733	Down	0.0506222	7.45511e+07
Glyma05g05076.1	Glyma05g05076.1	gi|571475199|ref|XP_006586516.1|/1.65577e-48/PREDICTED: serine/threonine-protein phosphatase 7 long form homolog, partial [Glycine max]	1366	72	33	184773416087655	0.838129129674516	-114051276609732	Down	0.0001032522	0.000967171430617284
Glyma10g40531.1	Glyma10g40531.1	gi|255640602|gb|ACU20586.1|/2.11669e-46/unknown [Glycine max]	822	109	50	464849503496813	211030817506339	-113931001901567	Down	1.73156	2.33882e+09
Glyma05g35060.1	Glyma05g35060.1	gi|356513103|ref|XP_003525253.1|/2.04989e-140/PREDICTED: transcription factor BEE 1-like [Glycine max]	1053	294	135	978760987053745	444788030744129	-1137838631799	Down	3.70372e-10	12.0434
Glyma14g04960.2	Glyma14g04960.2	gi|571507167|ref|XP_006595818.1|/8.74936e-87/PREDICTED: pollen-specific leucine-rich repeat extensin-like protein 1-like [Glycine max]	1399	148	68	370852910646584	168631573628796	-113697240839208	Down	2.562e-05	4.47348e+07
Glyma08g28000.1	Glyma08g28000.1	gi|356523664|ref|XP_003530456.1|/0/PREDICTED: uncharacterized protein At1g04910-like [Glycine max]	2216	74	34	117063001352566	0.532300477226278	-113697240839208	Down	0.08595	0.000820084632796781
Glyma08g21190.2	Glyma08g21190.2	gi|571474980|ref|XP_006586416.1|/0/PREDICTED: LOW QUALITY PROTEIN: probable LRR receptor-like serine/threonine-protein kinase At1g51860-like [Glycine max]	2846	74	34	0.911495470826723	0.414468677980826	-113697240839208	Down	0.08595	0.000819947150041911
Glyma04g42070.1	Glyma04g42070.1	gi|356509338|ref|XP_003523407.1|/0/PREDICTED: transcriptional corepressor SEUSS-like isoform X1 [Glycine max]	3522	87	40	0.865939582729555	0.394020061306554	-113599728497483	Down	2.05612	0.000224833798232129
Glyma03g41550.2	Glyma03g41550.2	gi|571447256|ref|XP_006577335.1|/0/PREDICTED: uncharacterized protein At5g41620-like [Glycine max]	2286	87	40	133413788730249	0.6070597794933	-113599728497483	Down	2.05612	0.000224877010570825
Glyma01g00930.1	Glyma01g00930.1	-	1108	276	127	873226712792111	397659768280807	-113482165401947	Down	2.89136e-09	88.1269
Glyma16g27510.1	Glyma16g27510.1	-	1927	102	47	185556489724422	0.846182107269319	-113281837430732	Down	0.414424	5.23713e+09
Glyma01g37360.1	Glyma01g37360.1	-	968	197	91	713425387626553	326147256427875	-112923906327115	Down	0.000161301	356736
Glyma15g43200.4	Glyma15g43200.4	gi|358248512|ref|NP_001239894.1|/0/uncharacterized protein LOC100796978 [Glycine max]	1577	184	85	409019318441623	186997123895598	-112915290393278	Down	6.4741e-06	1.34948e+06
Glyma13g37111.1	Glyma13g37111.1	gi|571495117|ref|XP_006593057.1|/0/PREDICTED: uncharacterized protein LOC102666932 [Glycine max]	3016	119	55	138316284808396	0.63267262993777	-112843993379675	Down	0.0070404	1.01401e+09
Glyma13g26630.2	Glyma13g26630.2	gi|351724265|ref|NP_001236028.1|/4.50504e-69/uncharacterized protein LOC100305482 [Glycine max]	1228	134	62	382528786354832	175162452498258	-112687476408437	Down	0.144285	2.28705e+08
Glyma03g13366.2	Glyma03g13366.2	-	916	108	50	413319573759395	189374816583199	-112601319640221	Down	0.240958	3.17695e+09
Glyma11g15400.2	Glyma11g15400.2	gi|363807383|ref|NP_001242379.1|/2.91491e-78/uncharacterized protein LOC100789886 [Glycine max]	1268	367	170	101462253001112	465133224579429	-112522720071897	Down	3.01676e-13	0.0118884
Glyma16g22680.1	Glyma16g22680.1	gi|312179422|gb|ADQ39593.1|/7.35684e-127/class II chitinase [Malus domestica]	1243	287	133	809409801441814	371217299351536	-112460637518797	Down	1.38919e-08	43.4112
Glyma02g15370.1	Glyma02g15370.1	gi|363814530|ref|NP_001242388.1|/0/uncharacterized protein LOC100807298 [Glycine max]	1424	82	38	201865245423791	0.925808794329775	-112460637518796	Down	0.04131	0.00042439890774508
Glyma14g03810.1	Glyma14g03810.1	gi|255647466|gb|ACU24197.1|/9.88626e-75/unknown [Glycine max]	1142	97	45	297757919566629	136708054983528	-112304162987092	Down	0.828562	9.868e+09
Glyma20g24970.1	Glyma20g24970.1	gi|255638350|gb|ACU19487.1|/1.32059e-42/unknown [Glycine max]	1719	551	256	112365609845058	516668260494402	-112089039258463	Down	1.85743e-20	1.07634e-11
Glyma13g35480.1	Glyma13g35480.1	gi|255646509|gb|ACU23732.1|/1.21798e-138/unknown [Glycine max]	1342	1338	622	349511354084634	160799821904487	-112007351452433	Down	9.07446e-57	1.35179e-45
Glyma18g00970.1	Glyma18g00970.1	gi|357462995|ref|XP_003601779.1|/7.28729e-163/Alkylated DNA repair protein alkB-like protein [Medicago truncatula]	1373	86	40	219576371978569	101073463650523	-11193185438282	Down	2.86558	0.00030388712243757
Glyma04g07900.1	Glyma04g07900.1	gi|571449604|ref|XP_006578197.1|/1.81355e-71/PREDICTED: E3 ubiquitin-protein ligase ATL6-like [Glycine max]	1425	404	188	993857665651051	457710293532064	-111860451508762	Down	9.29384e-15	0.000396749
Glyma17g34740.3	Glyma17g34740.3	gi|359806587|ref|NP_001241013.1|/4.60925e-130/uncharacterized protein LOC100779664 [Glycine max]	1636	88	41	188563253880271	0.869457287481495	-111686149803268	Down	2.38702	0.00025716276618705
Glyma14g04640.1	Glyma14g04640.1	gi|351724905|ref|NP_001235538.1|/0/disease resistance protein [Glycine max]	2676	530	247	694300457664532	32022743648417	-111646320187935	Down	2.33466e-20	1.27744e-09
Glyma08g36400.1	Glyma08g36400.1	gi|590698609|ref|XP_007045763.1|/1.47696e-124/Flavonol 4'-sulfotransferase, putative [Theobroma cacao]	1008	75	35	260830529075456	120463424993202	-111451755756438	Down	9.98288	0.000938192875970273
Glyma01g22260.1	Glyma01g22260.1	-	1757	1026	479	20470728120969	945826431682536	-111391505388434	Down	2.2777e-43	2.47352e-31
Glyma18g43520.2	Glyma18g43520.2	gi|351723287|ref|NP_001235482.1|/0/disease resistance protein [Glycine max]	3822	304	142	278830701851213	128897755848299	-111316227795237	Down	3.91652e-10	12.7281
Glyma18g38560.1	Glyma18g38560.1	gi|356566447|ref|XP_003551443.1|/1.09225e-119/PREDICTED: dof zinc finger protein DOF2.4-like [Glycine max]	1813	92	43	177888434964821	0.822845590245896	-111227908536838	Down	16.5677	0.000184678294280118
Glyma17g09930.1	Glyma17g09930.1	gi|357477319|ref|XP_003608945.1|/1.08918e-70/RING finger protein [Medicago truncatula]	2050	92	43	157322796385961	0.727716612251615	-111227908536838	Down	16.5677	0.000184750674563982
Glyma07g14410.2	Glyma07g14410.2	gi|356523052|ref|XP_003530156.1|/0/PREDICTED: UPF0481 protein At3g47200 [Glycine max]	1735	92	43	185885724836438	0.859838072112859	-111227908536838	Down	16.5677	0.000184714477331505
Glyma20g28590.1	Glyma20g28590.1	gi|17978590|gb|AAL48316.1|/8.00188e-158/adenylosuccinate-AMP lyase [Vigna unguiculata]	1236	139	65	394233949189	182449459213005	-111155514370852	Down	0.116605	1.87441e+08
Glyma03g04080.2	Glyma03g04080.2	gi|356506439|ref|XP_003521990.1|/0/PREDICTED: putative disease resistance protein At3g14460-like [Glycine max]	4842	419	196	303352046306146	14043617129319	-111107847359761	Down	3.13546e-15	0.000138099
Glyma19g01720.2	Glyma19g01720.2	gi|357496121|ref|XP_003618349.1|/1.74422e-80/Interstitial collagenase [Medicago truncatula]	1230	94	44	2679047619616	124106709066167	-11101391170538	Down	13.8046	0.000157173249519808
Glyma12g01780.1	Glyma12g01780.1	gi|363807586|ref|NP_001242408.1|/0/uncharacterized protein LOC100798341 [Glycine max]	2616	126	59	168845891115268	0.782459677937494	-110961875815154	Down	0.0474658	7.01569e+08
Glyma15g02800.2	Glyma15g02800.2	gi|571515020|ref|XP_006597189.1|/0/PREDICTED: receptor-like serine/threonine-protein kinase ALE2-like isoform X2 [Glycine max]	3361	351	165	36609710535011	170319010880004	-110398689007221	Down	4.93042e-12	0.17939
Glyma10g04550.1	Glyma10g04550.1	gi|351721136|ref|NP_001238479.1|/6.74363e-51/uncharacterized protein LOC100305902 [Glycine max]	1266	87	41	240903571119549	112356407766171	-110037337524411	Down	3.31312	0.000345805380777696
Glyma06g15441.1	Glyma06g15441.1	gi|357445601|ref|XP_003593078.1|/1.71769e-22/hypothetical protein MTR_2g007560 [Medicago truncatula]	1109	157	74	496278884392731	231498333043743	-110014926727615	Down	0.00023173	4.07245e+07
Glyma01g01260.1	Glyma01g01260.1	-	1322	4053	1915	107473858135912	502556642604014	-109662766724799	Down	3.58386e-172	2.08102e-166
Glyma17g14910.1	Glyma17g14910.1	gi|351724923|ref|NP_001235027.1|/5.27278e-50/uncharacterized protein LOC100500229 precursor [Glycine max]	841	146	69	608575621133202	284643184478586	-109628198611531	Down	0.00783668	1.28589e+08
Glyma09g21740.1	Glyma09g21740.1	gi|351724569|ref|NP_001237574.1|/0/protein kinase family protein [Glycine max]	1681	330	156	688182964042512	321961972521985	-109590187939703	Down	6.2327e-12	2.11366
Glyma02g41770.1	Glyma02g41770.1	gi|356499127|ref|XP_003518394.1|/0/PREDICTED: probable methyltransferase PMT11-like [Glycine max]	2619	3173	1500	424709782821165	198702556689817	-109586690454786	Down	5.52892e-134	2.29652e-123
Glyma20g35760.1	Glyma20g35760.1	gi|590709604|ref|XP_007048599.1|/0/TCP-1/cpn60 chaperonin family protein [Theobroma cacao]	2321	93	44	140464151185693	0.657696045460514	-10947090764842	Down	19.1201	0.00021020680614374
Glyma15g09380.1	Glyma15g09380.1	gi|357447035|ref|XP_003593793.1|/3.27815e-157/Seipin [Medicago truncatula]	1983	541	256	956383867941908	447883378613151	-109446666784028	Down	4.38992e-20	2.37913e-09
Glyma02g15380.1	Glyma02g15380.1	gi|89574456|gb|ABD77419.1|/1.61019e-176/senescence-associated nodulin 1A [Glycine max]	1436	224	106	546828661290672	256093832743208	-109441635150787	Down	2.93632e-06	70147.5
Glyma09g35500.2	Glyma09g35500.2	gi|571478791|ref|XP_006587672.1|/1.45871e-41/PREDICTED: auxin-induced protein 15A-like [Glycine max]	709	97	46	47960443461931	225091601454152	-109133277014358	Down	13.2613	0.000151410914987961
Glyma14g02281.1	Glyma14g02281.1	gi|357509959|ref|XP_003625268.1|/2.35513e-09/Metal tolerance protein [Medicago truncatula]	790	122	58	541365318879043	25471152545398	-108773822644878	Down	1.08284	1.51398e+09
Glyma05g25780.1	Glyma05g25780.1	gi|356512163|ref|XP_003524790.1|/0/PREDICTED: CAS1 domain-containing protein 1-like [Glycine max]	2660	122	58	160781429291144	0.756474079355805	-108773822644878	Down	1.08284	1.51361e+09
Glyma16g28340.1	Glyma16g28340.1	gi|255642251|gb|ACU21390.1|/2.31547e-105/unknown [Glycine max]	1106	347	165	109984640310906	517578838668802	-108745152234591	Down	1.73804e-10	0.611645
Glyma02g43230.1	Glyma02g43230.1	gi|356499215|ref|XP_003518437.1|/0/PREDICTED: taxadien-5-alpha-ol O-acetyltransferase-like [Glycine max]	1807	479	228	929255310935699	437748220185589	-108597371558491	Down	3.95386e-17	1.90351e-07
Glyma20g34470.1	Glyma20g34470.1	gi|356576460|ref|XP_003556349.1|/0/PREDICTED: actin-related protein 9-like isoform X1 [Glycine max]	1896	210	100	388274306573084	182982417711192	-108537121190487	Down	0.000160959	356120
Glyma16g34250.2	Glyma16g34250.2	gi|571530322|ref|XP_003549184.2|/0/PREDICTED: uncharacterized protein At4g15970-like isoform X1 [Glycine max]	2551	126	60	173148118838706	0.815996857656811	-108537121190486	Down	0.0753652	1.08108e+09
Glyma11g12186.1	Glyma11g12186.1	gi|351723943|ref|NP_001238576.1|/0/receptor protein kinase-like protein precursor [Glycine max]	3680	214	102	203856069159148	0.961612383858775	-108402352844312	Down	0.000112636	253642
Glyma13g33950.3	Glyma13g33950.3	-	1680	174	83	363076096473035	171402244704613	-108288594851527	Down	0.000633562	1.18245e+07
Glyma02g43351.1	Glyma02g43351.1	-	399	241	115	211739477918939	999937001447329	-108238116929905	Down	8.10496e-07	20326.7
Glyma15g10340.1	Glyma15g10340.1	gi|388502022|gb|AFK39077.1|/2.37391e-46/unknown [Lotus japonicus]	785	132	63	589470350346732	278431641156261	-1082096079872	Down	0.0437822	6.51353e+08
Glyma16g24720.2	Glyma16g24720.2	gi|357518225|ref|XP_003629401.1|/0/Abscisic acid 8'-hydroxylase [Medicago truncatula]	2062	88	42	149606926938954	0.706656444576997	-1082096079872	Down	3.81282	0.000393629394230769
Glyma02g14160.3	Glyma02g14160.3	gi|571439896|ref|XP_006574993.1|/0/PREDICTED: protein NSP-INTERACTING KINASE 2-like isoform X1 [Glycine max]	3188	111	53	122056906052675	0.576773437608604	-108147729580037	Down	0.369726	4.72262e+09
Glyma15g04510.1	Glyma15g04510.1	-	1872	1166	557	218348592647577	103227888801867	-108080043987393	Down	4.03594e-46	4.78469e-35
Glyma02g37261.1	Glyma02g37261.1	gi|255637688|gb|ACU19167.1|/5.03311e-50/unknown [Glycine max]	821	360	172	153715277938939	726830233917569	-108057022564105	Down	6.88552e-12	0.249567
Glyma17g15690.1	Glyma17g15690.1	gi|255648310|gb|ACU24607.1|/4.11349e-100/unknown [Glycine max]	1166	542	259	162951524222948	770635317074863	-108032263768078	Down	1.23118e-18	6.5355e-09
Glyma02g08910.1	Glyma02g08910.1	gi|115791|sp|P09755.1|CB22_SOYBN/1.75212e-125/RecName: Full=Chlorophyll a-b binding protein 2, chloroplastic; AltName: Full=LHCII type I CAB-2; Short=LHCP; Flags: Precursor	735	159	76	758346132534811	358735162755265	-107993732585424	Down	0.00305596	5.27447e+06
Glyma20g37290.2	Glyma20g37290.2	gi|351727024|ref|NP_001238426.1|/6.26423e-135/cysteine synthase [Glycine max]	978	274	131	982130954143263	464707985495247	-107959096543654	Down	3.44112e-08	966.52
Glyma02g08980.2	Glyma02g08980.2	gi|571439232|ref|XP_006574799.1|/0/PREDICTED: titin-like isoform X2 [Glycine max]	7507	92	44	0.429614669763181	0.203345214002112	-107911222143318	Down	2.63994	0.000281690953872117
Glyma15g08100.1	Glyma15g08100.1	gi|357446605|ref|XP_003593578.1|/0/LRR receptor-like serine/threonine-protein kinase FEI [Medicago truncatula]	2560	92	44	125981145543445	0.596293953716349	-107911222143318	Down	2.63994	0.000281743784133533
Glyma09g06310.1	Glyma09g06310.1	gi|255640316|gb|ACU20446.1|/2.02259e-111/unknown [Glycine max]	1937	94	45	170120215391207	0.805991733563188	-107771763936143	Down	2.19714	0.000238376075691134
Glyma08g44050.2	Glyma08g44050.2	gi|255635291|gb|ACU17999.1|/0/unknown [Glycine max]	1658	447	214	945106364846825	447792630228046	-107764591879564	Down	1.62037e-14	7.26611e-05
Glyma16g28500.2	Glyma16g28500.2	gi|571529056|ref|XP_003548994.2|/0/PREDICTED: receptor-like protein 12-like [Glycine max]	3391	850	407	878716592202303	416403445119526	-107741593077228	Down	1.50526e-31	1.27087e-21
Glyma19g27580.1	Glyma19g27580.1	gi|351724543|ref|NP_001238085.1|/2.15381e-109/uncharacterized protein LOC100306389 precursor [Glycine max]	968	144	69	521488608214333	247298469159598	-107638242867761	Down	0.148008	2.34151e+08
Glyma11g02081.1	Glyma11g02081.1	gi|356540402|ref|XP_003538678.1|/3.99159e-105/PREDICTED: uncharacterized protein LOC100777768 [Glycine max]	2062	196	94	333215428182216	158156442357709	-107510287645104	Down	8.82132e-05	1.81547e+06
Glyma06g05100.2	Glyma06g05100.2	gi|571458963|ref|XP_006581279.1|/0/PREDICTED: uncharacterized protein KIAA0930 homolog [Glycine max]	1944	102	49	183933824948025	0.874475233283983	-107269738186975	Down	10.5562	0.000123018517898833
Glyma07g15250.2	Glyma07g15250.2	gi|351721498|ref|NP_001237467.1|/1.332e-117/transcription factor MYBJ6 [Glycine max]	1204	81	39	235839324894273	112379168565087	-106942966803584	Down	9.14628	0.000867448439
Glyma18g02330.1	Glyma18g02330.1	gi|357463465|ref|XP_003602014.1|/1.70128e-123/Dehydrogenase/reductase SDR family protein 7-like protein [Medicago truncatula]	1874	745	359	139362002215941	664618699941148	-106823846553994	Down	1.10776e-26	7.90931e-18
Glyma06g07240.4	Glyma06g07240.4	gi|388517559|gb|AFK46841.1|/3.53065e-72/unknown [Lotus japonicus]	1709	85	41	174355059342189	0.832318386377838	-106682081553308	Down	6.31878	0.000621019302072539
Glyma16g33800.1	Glyma16g33800.1	gi|351725233|ref|NP_001237597.1|/3.28065e-114/uncharacterized protein LOC100527288 precursor [Glycine max]	1049	145	70	484562950488321	23151026195071	-106560795708343	Down	0.169222	2.66085e+08
Glyma13g23300.2	Glyma13g23300.2	gi|356546146|ref|XP_003541492.1|/0/PREDICTED: uncharacterized membrane protein YMR155W-like [Glycine max]	2798	238	115	298185786263132	142592874759644	-106430959637704	Down	2.06502e-06	50004.2
Glyma18g48930.2	Glyma18g48930.2	gi|571549016|ref|XP_006602890.1|/0/PREDICTED: probable LRR receptor-like serine/threonine-protein kinase At4g08850-like isoform X1 [Glycine max]	2699	124	60	161055845326414	0.771251568685634	-106228759879182	Down	0.141949	1.94267e+09
Glyma17g16970.4	Glyma17g16970.4	gi|356563480|ref|XP_003549990.1|/0/PREDICTED: putative nuclear matrix constituent protein 1-like protein-like isoform X1 [Glycine max]	4048	95	46	0.822698664830885	0.394243936341387	-10612755362874	Down	0.25145	0.00026977304392911
Glyma17g03480.2	Glyma17g03480.2	gi|357478879|ref|XP_003609725.1|/6.90275e-112/R2R3-MYB transcription factor [Medicago truncatula]	1053	287	139	955457154028656	45796693535877	-106094773796565	Down	2.1037e-09	601.563
Glyma05g36840.1	Glyma05g36840.1	gi|351721824|ref|NP_001235175.1|/0/dynamin-related protein 12A [Glycine max]	2502	1519	737	212827703839564	102194583274808	-105836722942048	Down	6.73338e-59	1.04689e-47
Glyma12g06760.3	Glyma12g06760.3	gi|358248046|ref|NP_001240055.1|/0/protein kinase APK1A, chloroplastic-like [Glycine max]	2315	284	138	430056024302312	206812024316622	-105620454673998	Down	3.41902e-08	960.787
Glyma08g12340.1	Glyma08g12340.1	gi|359806985|ref|NP_001241331.1|/0/uncharacterized protein LOC100811719 precursor [Glycine max]	1410	656	319	163095664955165	784908920636555	-105512127486668	Down	1.98685e-22	1.237e-13
Glyma11g12230.1	Glyma11g12230.1	gi|356538741|ref|XP_003537859.1|/0/PREDICTED: coatomer subunit delta-like [Glycine max]	2111	115	56	190970945399822	0.92033828436303	-105311701290024	Down	0.402564	5.09858e+09
Glyma04g03170.1	Glyma04g03170.1	gi|255538754|ref|XP_002510442.1|/0/glycosyltransferase, putative [Ricinus communis]	1365	119	58	305613124529027	147415461618054	-105181865219384	Down	0.279474	3.64007e+08
Glyma14g07890.1	Glyma14g07890.1	gi|358348466|ref|XP_003638267.1|/2.8891e-126/Jasmonate O-methyltransferase [Medicago truncatula]	1556	205	100	461851075648262	222965722352456	-105060579374418	Down	7.63682e-05	1.58027e+06
Glyma14g35530.1	Glyma14g35530.1	gi|351725353|ref|NP_001238369.1|/1.16308e-48/uncharacterized protein LOC100306407 precursor [Glycine max]	1101	307	150	977481952232205	472663029946078	-104825803888776	Down	5.48252e-09	163.599
Glyma19g44150.2	Glyma19g44150.2	gi|571560571|ref|XP_006604875.1|/0/PREDICTED: uncharacterized protein At5g41620-like [Glycine max]	2330	133	65	200102913018437	0.967843483207183	-10478965064862	Down	0.0007816	1.11835e+09
Glyma03g23390.1	Glyma03g23390.1	gi|590721475|ref|XP_007051623.1|/5.21803e-28/Uncharacterized protein TCM_005198 [Theobroma cacao]	243	135	66	194753461709674	942291679946822	-104740336170584	Down	0.0651766	9.44214e+08
Glyma02g00650.1	Glyma02g00650.1	gi|356502279|ref|XP_003519947.1|/0/PREDICTED: uncharacterized protein LOC100785231 [Glycine max]	2593	90	44	121673971449931	0.588705176056248	-104740336170584	Down	4.98442	0.000502905000177305
Glyma13g29190.1	Glyma13g29190.1	gi|45271576|gb|AAS57526.1|/0/serine/threonine protein kinase [Pisum sativum]	1849	139	68	263533348403247	127590898597451	-104646011548663	Down	0.0045333	6.72315e+08
Glyma09g20580.1	Glyma09g20580.1	gi|525507419|ref|NP_001267499.1|/0/uncharacterized protein LOC100791394 [Glycine max]	2971	419	205	494389299298001	239386085883495	-104630821820737	Down	1.71265e-12	0.00685843
Glyma13g09742.1	Glyma13g09742.1	gi|351725323|ref|NP_001238112.1|/0/stress-induced receptor-like kinase precursor [Glycine max]	2334	956	468	143586870998289	695653053739662	-104548397241081	Down	4.35022e-35	3.9735e-24
Glyma05g32950.1	Glyma05g32950.1	gi|357520155|ref|XP_003630366.1|/0/cyclase/dehydrase family protein [Medicago truncatula]	2464	98	48	139425773723971	0.675846748013807	-104472922740752	Down	2.38456	0.000256995050757576
Glyma15g18360.1	Glyma15g18360.1	gi|255645885|gb|ACU23432.1|/2.91381e-175/unknown [Glycine max]	1394	4203	2059	105694966945363	512437929078685	-104445751053318	Down	8.84164e-165	4.70218e-153
Glyma12g33360.1	Glyma12g33360.1	gi|356542162|ref|XP_003539539.1|/0/PREDICTED: reticulon-like protein B17-like [Glycine max]	1776	100	49	197385265246291	0.957195863459495	-104412822967298	Down	1.98397	0.000217529504527938
Glyma04g13670.1	Glyma04g13670.1	gi|357455879|ref|XP_003598220.1|/0/Monocopper oxidase-like protein SKS1 [Medicago truncatula]	2339	153	75	229307838199419	1112445480912	-104355103621023	Down	0.127525	2.03672e+08
Glyma08g18980.1	Glyma08g18980.1	gi|356525866|ref|XP_003531542.1|/6.73077e-170/PREDICTED: uncharacterized protein LOC100785002 [Glycine max]	1202	665	326	193943339156805	940937607800476	-104346426017094	Down	2.62824e-23	1.63454e-12
Glyma13g24270.1	Glyma13g24270.1	gi|356548660|ref|XP_003542718.1|/0/PREDICTED: cellulose synthase A catalytic subunit 4 [UDP-forming]-like isoform X1 [Glycine max]	3231	104	51	112837660266329	0.547622032281073	-104299626018306	Down	13.74	0.000156468365779468
Glyma02g37710.1	Glyma02g37710.1	gi|363808312|ref|NP_001242246.1|/0/uncharacterized protein LOC100812124 [Glycine max]	1571	265	130	59132655146731	287087882351717	-104246262043557	Down	3.56286e-07	927.044
Glyma09g41440.1	Glyma09g41440.1	gi|363807156|ref|NP_001242089.1|/0/uncharacterized protein LOC100815671 precursor [Glycine max]	1369	171	84	437875204632853	212874446854312	-10405169761206	Down	0.00250892	4.38618e+07
Glyma14g05663.1	Glyma14g05663.1	gi|359807143|ref|NP_001241096.1|/6.91736e-08/uncharacterized protein LOC100817054 precursor [Glycine max]	875	458	225	183491147238234	892117707378225	-104040448089337	Down	6.70412e-15	2.88795e-05
Glyma15g39666.1	Glyma15g39666.1	gi|358248774|ref|NP_001239682.1|/7.06235e-56/uncharacterized protein LOC100820235 [Glycine max]	764	118	58	541435016585533	263379718728592	-103964393824773	Down	0.381426	4.85572e+09
Glyma11g03300.1	Glyma11g03300.1	gi|356540355|ref|XP_003538655.1|/1.05866e-138/PREDICTED: protein ODORANT1-like [Glycine max]	1475	122	60	289951594518267	141125965008985	-103882862596783	Down	0.264762	3.46272e+09
Glyma06g15411.1	Glyma06g15411.1	gi|296088647|emb|CBI37638.3|/4.26937e-99/unnamed protein product [Vitis vinifera]	936	620	305	232206050499996	113050291147466	-103844085683746	Down	2.6404e-22	1.51923e-11
Glyma12g01905.1	Glyma12g01905.1	gi|356543280|ref|XP_003540090.1|/0/PREDICTED: zinc finger CCCH domain-containing protein 16-like [Glycine max]	1752	134	66	268119491805784	130694565198104	-103667695511278	Down	0.0088772	1.25943e+09
Glyma04g35320.1	Glyma04g35320.1	gi|356508665|ref|XP_003523075.1|/2.86256e-127/PREDICTED: CASP-like protein At5g62820-like [Glycine max]	2604	341	168	459061731172803	223828815471239	-103629239025888	Down	4.09034e-10	13.2779
Glyma13g03770.3	Glyma13g03770.3	-	4009	182	90	159145008870265	0.778850580150608	-103092342788249	Down	0.0115421	2.09975e+07
Glyma13g37720.1	Glyma13g37720.1	gi|255626567|gb|ACU13628.1|/1.1904e-34/unknown [Glycine max]	770	275	136	125198653956219	612767718199185	-103080685117515	Down	2.23748e-07	5905.56
Glyma05g34410.1	Glyma05g34410.1	gi|351727138|ref|NP_001238430.1|/1.27354e-57/uncharacterized protein LOC100500203 [Glycine max]	885	93	46	368381124183044	180327621955925	-103057873906448	Down	4.70866	0.000478134006602427
Glyma06g04490.2	Glyma06g04490.2	gi|238535496|gb|ACR44231.1|/2.05091e-67/drought responsive element binding protein 2 [Glycine max]	1737	97	48	195762547003506	0.958714097355222	-102993222547943	Down	3.25558	0.000340424071848585
Glyma01g37670.1	Glyma01g37670.1	-	2114	612	303	101485531418816	497262077512145	-102919574323317	Down	1.24575e-20	6.9093e-10
Glyma05g38290.1	Glyma05g38290.1	gi|255540141|ref|XP_002511135.1|/1.44092e-166/Taxadien-5-alpha-ol O-acetyltransferase, putative [Ricinus communis]	2127	2456	1216	404779550317878	198341585049456	-102914921594006	Down	1.12821e-91	2.84075e-81
Glyma06g47670.1	Glyma06g47670.1	gi|357455879|ref|XP_003598220.1|/0/Monocopper oxidase-like protein SKS1 [Medicago truncatula]	2352	103	51	153517397112983	0.752281796896321	-102905706922519	Down	18.7402	0.000206389269827753
Glyma10g00720.1	Glyma10g00720.1	gi|357452341|ref|XP_003596447.1|/0/Pho1-like protein [Medicago truncatula]	2832	103	51	127497499297223	0.62477640759186	-102905706922519	Down	18.7402	0.000206349333823529
Glyma10g05720.1	Glyma10g05720.1	gi|356537501|ref|XP_003537265.1|/0/PREDICTED: protein IQ-DOMAIN 1-like isoform X1 [Glycine max]	2151	105	52	171122288531513	0.838707695350158	-10287876835385	Down	15.5941	0.000175026311360947
Glyma18g01600.1	Glyma18g01600.1	gi|590695425|ref|XP_007044886.1|/1.48383e-139/Terminal EAR1-like 1, putative isoform 1 [Theobroma cacao]	2096	121	60	202372633398697	0.993133580096625	-102695452567954	Down	0.360246	4.6098e+09
Glyma07g03920.2	Glyma07g03920.2	gi|126409|sp|P27480.1|LOXA_PHAVU/0/RecName: Full=Linoleate 9S-lipoxygenase 1; AltName: Full=Lipoxygenase 1	2969	558	277	658842630317266	323681043861828	-102536102979346	Down	2.24054e-18	1.13635e-07
Glyma09g07330.1	Glyma09g07330.1	gi|356530375|ref|XP_003533757.1|/0/PREDICTED: tryptophan aminotransferase-related protein 4 [Glycine max]	1658	175	87	370008084671576	182046536588038	-102324949999706	Down	0.00268532	4.67732e+07
Glyma12g35290.1	Glyma12g35290.1	gi|359806743|ref|NP_001241042.1|/2.79143e-80/uncharacterized protein LOC100777109 precursor [Glycine max]	1425	191	95	469868351830076	231289775986947	-102255510371827	Down	6.3491e-05	1.18419e+07
Glyma11g01850.1	Glyma11g01850.1	gi|357481373|ref|XP_003610972.1|/3.95732e-166/GRAS family transcription factor [Medicago truncatula]	2538	229	114	316301721500109	155833537012482	-102129565794567	Down	2.0911e-06	456791
Glyma18g48880.1	Glyma18g48880.1	gi|587847232|gb|EXB37628.1|/1.66601e-63/Homeobox-leucine zipper protein HAT3 [Morus notabilis]	1632	1208	602	259480347513183	127974673845719	-101976694657884	Down	2.94034e-43	3.24893e-32
Glyma03g32540.2	Glyma03g32540.2	gi|571445997|ref|XP_006576968.1|/0/PREDICTED: pleiotropic drug resistance protein 1-like [Glycine max]	4626	535	267	405420630407298	20024114847119	-101768103361442	Down	3.20364e-17	1.55152e-06
Glyma02g12220.1	Glyma02g12220.1	gi|351728011|ref|NP_001238204.1|/1.50377e-164/NAC domain protein [Glycine max]	1501	713	356	166520048473148	822843040486541	-101700671949096	Down	4.73486e-24	3.02399e-13
Glyma01g39960.1	Glyma01g39960.1	gi|357453661|ref|XP_003597111.1|/0/Ribonuclease [Medicago truncatula]	2486	865	432	121975518858392	602879223007007	-101665070437408	Down	7.13758e-30	5.51104e-19
Glyma13g22840.1	Glyma13g22840.1	gi|255633434|gb|ACU17075.1|/6.34725e-27/unknown [Glycine max]	1201	152	76	443668169223703	219542335241565	-101498188401347	Down	0.0265694	4.07969e+08
Glyma05g27400.1	Glyma05g27400.1	gi|356512323|ref|XP_003524869.1|/0/PREDICTED: probable inositol transporter 2-like [Glycine max]	2052	316	158	539842928949622	267132928405977	-101498188401347	Down	1.0856e-07	316.477
Glyma06g18390.1	Glyma06g18390.1	gi|351721126|ref|NP_001237199.1|/0/cysteine proteinase precursor [Glycine max]	1861	238	119	448320166557895	221844304211016	-101498188401347	Down	1.15166e-05	25893
Glyma07g34370.1	Glyma07g34370.1	gi|356521546|ref|XP_003529415.1|/0/PREDICTED: probable sulfate transporter 3.3-like isoform X1 [Glycine max]	2777	244	122	308014837532909	152416381006883	-101498188401347	Down	6.72912e-06	154653
Glyma08g48310.1	Glyma08g48310.1	gi|359807610|ref|NP_001240906.1|/8.80775e-38/uncharacterized protein LOC100778880 [Glycine max]	769	132	66	60173501303275	297759269476044	-101498188401347	Down	1.6355	2.21801e+09
Glyma19g08510.2	Glyma19g08510.2	-	2092	92	46	154164308121998	0.762858247758096	-101498188401347	Down	6.41256	0.000629258021727884
Glyma13g33780.1	Glyma13g33780.1	-	1189	124	62	365592705244737	18090789879551	-101498188401346	Down	0.339248	4.35875e+09
Glyma08g44230.1	Glyma08g44230.1	gi|571474159|ref|XP_006586140.1|/8.85458e-170/PREDICTED: nudix hydrolase 10-like isoform X2 [Glycine max]	1472	196	98	466773242467207	230975523573922	-101498188401346	Down	4.9987e-05	9.45963e+06
Glyma18g12110.1	Glyma18g12110.1	gi|255637255|gb|ACU18958.1|/0/unknown [Glycine max]	1637	528	265	113068839345677	561623005221818	-100952745392135	Down	1.10689e-15	5.24895e-10
Glyma08g16190.1	Glyma08g16190.1	gi|543177471|gb|AGV54757.1|/0/transcription factor bHLH130-like protein [Phaseolus vulgaris]	1990	1046	525	184262219953253	915279892410658	-100947540770692	Down	2.37876e-36	2.23741e-25
Glyma18g47500.1	Glyma18g47500.1	gi|357507659|ref|XP_003624118.1|/0/Cytochrome P450 [Medicago truncatula]	2622	1183	594	1581647678736	78596182457807	-100889712155249	Down	1.69344e-41	1.79786e-30
Glyma06g01430.1	Glyma06g01430.1	gi|388504626|gb|AFK40379.1|/1.03139e-95/unknown [Medicago truncatula]	2145	229	115	374253505439289	18600226740209	-100869562116604	Down	3.17858e-05	683071
Glyma06g00400.1	Glyma06g00400.1	gi|363807836|ref|NP_001242184.1|/8.96022e-109/uncharacterized protein LOC100807755 [Glycine max]	1502	167	84	389766248934274	194024712212752	-100636875370876	Down	0.00842938	1.37561e+08
Glyma12g36310.2	Glyma12g36310.2	gi|571494818|ref|XP_003539630.2|/0/PREDICTED: probable sodium/metabolite cotransporter BASS1, chloroplastic-like [Glycine max]	1602	149	75	326047930277993	162422595496452	-100533171397974	Down	0.0430392	6.41138e+08
Glyma16g31930.2	Glyma16g31930.2	gi|255635254|gb|ACU17981.1|/5.00337e-139/unknown [Glycine max]	1044	542	273	181993752149385	907214207535009	-100437378444749	Down	4.8348e-18	2.31197e-06
Glyma01g01080.1	Glyma01g01080.1	-	3586	405	204	395915431082968	197363835616302	-100433463981396	Down	7.37306e-12	0.266221
Glyma11g20020.2	Glyma11g20020.2	gi|545693882|gb|AGW47873.1|/0/4-coumarate:coenzyme A ligase 8 [Phaseolus vulgaris]	2378	389	196	573449848145978	285951194870322	-100389838488445	Down	3.05286e-11	1.05478
Glyma19g34110.1	Glyma19g34110.1	gi|356572210|ref|XP_003554263.1|/0/PREDICTED: type I inositol 1,4,5-trisphosphate 5-phosphatase CVP2-like isoform X1 [Glycine max]	2992	345	174	404217579283782	201760132127651	-100249093983027	Down	1.52594e-09	47.528
Glyma08g43583.1	Glyma08g43583.1	gi|571475327|ref|XP_006586576.1|/0/PREDICTED: uncharacterized protein LOC100811715 [Glycine max]	1242	113	57	318944074973814	15922122259971	-100227083226391	Down	1.14672	0.000132711209273948
Glyma09g37680.1	Glyma09g37680.1	gi|356531808|ref|XP_003534468.1|/1.38651e-105/PREDICTED: homeobox-leucine zipper protein HAT3-like isoform X1 [Glycine max]	1669	1679	847	352656627908314	176065704248901	-10021502396183	Down	1.50075e-58	2.37222e-48
Glyma18g47330.1	Glyma18g47330.1	gi|357507581|ref|XP_003624079.1|/5.7762e-160/Diacylglycerol kinase [Medicago truncatula]	1688	220	111	456886083157766	228138315769116	-100192573118802	Down	8.76834e-05	1.80522e+06
Glyma11g14200.2	Glyma11g14200.2	gi|571488533|ref|XP_006590966.1|/2.40324e-180/PREDICTED: transcription factor MYB46-like [Glycine max]	1771	103	52	203880811976135	101866756222371	-100104269305559	Down	2.87408	0.000304674967213115
Glyma10g39451.1	Glyma10g39451.1	gi|27527030|emb|CAD57680.1|/3.31705e-130/putative phosphatase [Glycine max]	762	295	149	135714026466977	678389303583763	-10003845078005	Down	1.31287e-06	352.566
