# Supplementary material for: Identification of Functional Genetic Variations Underlying Flooding Tolerance in Brazilian Soybean Genotypes
Source: Int J Mol Sci. 2022 Sep 13;23(18):10611. doi: 10.3390/ijms231810611 (PMC9502317; doi:10.3390/ijms231810611)
Supplement: Supplementary file 1 [file ijms-23-10611-s001.zip › Supplemetary Table S3.xlsx]

## Sheet: Plan1
geneID	Symbol	annotation	geneLength	1A-Expression	3C-Expression	1A-RPKM	3C-RPKM	log2 Ratio(3C/1A)	Up-Down-Regulation(3C/1A)	P-value	FDR
Glyma11g05517.1	Glyma11g05517.1	gi|255632506|gb|ACU16603.1|/7.13359e-06/unknown [Glycine max]	195	0	18	0.001	318603203623712	116375450582071	Up	0.441868	3.15669e+09
Glyma03g36870.1	Glyma03g36870.1	gi|319428667|gb|ADV56690.1|/8.31278e-50/glutaredoxin [Phaseolus vulgaris]	309	0	15	0.001	167550228442891	107103779382185	Up	3.45386	0.000215737374626866
Glyma06g34980.1	Glyma06g34980.1	gi|116788104|gb|ABK24758.1|/2.93974e-09/unknown [Picea sitchensis]	331	0	14	0.001	145986362184078	105116178857647	Up	6.85448	0.000405750997067083
Glyma02g17210.1	Glyma02g17210.1	gi|319428667|gb|ADV56690.1|/1.46734e-46/glutaredoxin [Phaseolus vulgaris]	309	0	13	0.001	145210197983839	105039270607511	Up	0.0001360332	0.000764084240718445
Glyma06g12481.1	Glyma06g12481.1	gi|571463154|ref|XP_006582503.1|/4.86021e-29/PREDICTED: uncharacterized protein LOC102665870 [Glycine max]	552	0	17	0.001	106297264494022	100538887549865	Up	0.876926	6.01919e+09
Glyma07g36960.1	Glyma07g36960.1	gi|351724199|ref|NP_001238329.1|/1.85762e-101/seed maturation protein PM36 [Glycine max]	657	0	17	0.001	0.893091172004571	980266365144237	Up	0.876926	6.01992e+09
Glyma17g14720.1	Glyma17g14720.1	-	509	0	13	0.001	0.881531457308568	978386824257976	Up	0.0001360332	0.000764385981952809
Glyma01g32130.1	Glyma01g32130.1	gi|351720656|ref|NP_001235904.1|/4.65489e-76/uncharacterized protein LOC100500546 [Glycine max]	885	0	22	0.001	0.858008627461221	974484834418129	Up	0.0284846	2.36124e+08
Glyma08g18410.3	Glyma08g18410.3	gi|351723875|ref|NP_001237294.1|/4.27811e-39/uncharacterized protein LOC100305829 [Glycine max]	736	0	14	0.001	0.656541927757197	935874333651495	Up	6.85448	0.000405919866486318
Glyma04g13160.6	Glyma04g13160.6	gi|359806783|ref|NP_001241304.1|/6.29268e-111/uncharacterized protein LOC100798146 [Glycine max]	1111	0	20	0.001	0.621338380904329	927923536401263	Up	1.1219	8.65345e+08
Glyma10g40670.1	Glyma10g40670.1	gi|356575694|ref|XP_003555973.1|/7.09335e-30/PREDICTED: uncharacterized protein LOC100809521 isoformX4 [Glycine max]	794	0	13	0.001	0.565112735226777	914239489151249	Up	0.0001360332	0.000764235081551673
Glyma13g21895.1	Glyma13g21895.1	gi|356546073|ref|XP_003541456.1|/0/PREDICTED: glycinol 4-dimethylallyltransferase-like [Glycine max]	1686	0	27	0.001	0.552736874614091	911044905173574	Up	0.000925252	8.93782e+06
Glyma14g35510.1	Glyma14g35510.1	gi|255647190|gb|ACU24063.1|/5.39639e-78/unknown [Glycine max]	935	0	14	0.001	0.516807335646307	901348273779696	Up	6.85448	0.000405877635955056
Glyma19g37380.2	Glyma19g37380.2	gi|356570812|ref|XP_003553578.1|/2.89756e-105/PREDICTED: putative homeobox-leucine zipper protein ATHB-51-like [Glycine max]	1076	0	16	0.001	0.513239361475621	900348800795773	Up	17.4034	0.000114011369254144
Glyma01g08621.1	Glyma01g08621.1	-	1026	0	15	0.001	0.504610337123326	897902595051582	Up	3.45386	0.000215761053407968
Glyma07g12400.3	Glyma07g12400.3	gi|351727371|ref|NP_001238438.1|/1.06917e-72/uncharacterized protein LOC100527595 [Glycine max]	1267	0	18	0.001	0.490352207629233	893767456281586	Up	0.441868	3.1563e+09
Glyma09g00685.1	Glyma09g00685.1	gi|255554847|ref|XP_002518461.1|/2.21622e-38/DNA binding protein, putative [Ricinus communis]	1527	0	18	0.001	0.406860672603955	866839102515982	Up	0.441868	3.15709e+09
Glyma16g33190.1	Glyma16g33190.1	gi|590602354|ref|XP_007019732.1|/6.25996e-126/ENTH/ANTH/VHS superfamily protein [Theobroma cacao]	1877	0	22	0.001	0.404548553704412	866016905432078	Up	0.0284846	2.3609e+08
Glyma15g15780.2	Glyma15g15780.2	gi|571518665|ref|XP_006597725.1|/5.66213e-123/PREDICTED: uncharacterized protein LOC102661650 [Glycine max]	1375	0	16	0.001	0.401633129416558	864973446721497	Up	17.4034	0.000114024493620352
Glyma18g48750.2	Glyma18g48750.2	gi|356529971|ref|XP_003533559.1|/0/PREDICTED: pentatricopeptide repeat-containing protein At4g19890-like isoform X1 [Glycine max]	2328	0	26	0.001	0.385480680214829	859051474574716	Up	0.0183624	1.72575e+07
Glyma07g34100.2	Glyma07g34100.2	gi|356518050|ref|XP_003527697.1|/0/PREDICTED: pentatricopeptide repeat-containing protein At4g11690-like isoform X1 [Glycine max]	1671	0	18	0.001	0.371799070656038	853837935389548	Up	0.441868	3.1559e+09
Glyma13g25280.1	Glyma13g25280.1	-	1900	0	20	0.001	0.363319442728795	850509476218341	Up	1.1219	8.65111e+08
Glyma16g27680.1	Glyma16g27680.1	gi|571528843|ref|XP_006599462.1|/0/PREDICTED: DEAD-box ATP-dependent RNA helicase 39-like [Glycine max]	1810	0	19	0.001	0.362315797859378	850110390198738	Up	0.022265	1.65005e+07
Glyma10g22680.2	Glyma10g22680.2	gi|571482671|ref|XP_006589023.1|/5.44313e-162/PREDICTED: superoxide dismutase [Fe], chloroplastic isoform X2 [Glycine max]	1529	0	16	0.001	0.36118087177748	849657767915355	Up	17.4034	0.00011399824790885
Glyma10g04380.3	Glyma10g04380.3	gi|356537059|ref|XP_003537048.1|/0/PREDICTED: dolichyl-diphosphooligosaccharide--protein glycosyltransferase subunit 2-like [Glycine max]	2394	0	24	0.001	0.346018516884566	843470543429201	Up	0.00072322	6.40068e+07
Glyma06g08190.1	Glyma06g08190.1	gi|359806755|ref|NP_001241044.1|/2.45655e-155/uncharacterized protein LOC100777622 [Glycine max]	1653	0	16	0.001	0.334086843888547	838407936122205	Up	17.4034	0.000114063884854906
Glyma03g39840.2	Glyma03g39840.2	gi|363807296|ref|NP_001242109.1|/1.73219e-92/uncharacterized protein LOC100780091 [Glycine max]	1891	0	14	0.001	0.255534034283076	79973716446222	Up	6.85448	0.000405835414209924
Glyma20g25280.2	Glyma20g25280.2	gi|571566455|ref|XP_006605915.1|/0/PREDICTED: probable receptor-like protein kinase At5g39020-like isoform X1 [Glycine max]	2170	0	16	0.001	0.254491038224778	799147104318252	Up	17.4034	0.000114050751419689
Glyma09g03550.2	Glyma09g03550.2	gi|357448697|ref|XP_003594624.1|/4.23656e-156/Solute carrier family 25 member [Medicago truncatula]	1808	0	13	0.001	0.248174508722379	795521112624026	Up	0.0001360332	0.000764159653691275
Glyma07g09270.5	Glyma07g09270.5	gi|357500677|ref|XP_003620627.1|/0/Sugar transporter [Medicago truncatula]	2408	0	16	0.001	0.229337854214189	784133069375465	Up	17.4034	0.000113985129583429
Glyma15g04991.1	Glyma15g04991.1	gi|571515837|ref|XP_006597313.1|/0/PREDICTED: interactor of constitutive active ROPs 3-like isoform X1 [Glycine max]	2491	0	16	0.001	0.221696327959762	779244106427352	Up	17.4034	0.000114077021315214
Glyma17g08160.2	Glyma17g08160.2	gi|356562573|ref|XP_003549544.1|/0/PREDICTED: uncharacterized protein LOC100785912 [Glycine max]	2467	0	15	0.001	0.209862264243426	771329896582275	Up	3.45386	0.000215784737387486
Glyma20g03250.2	Glyma20g03250.2	-	3348	0	20	0.001	0.206184868932112	768779465285138	Up	1.1219	8.65228e+08
Glyma15g11850.1	Glyma15g11850.1	gi|351723761|ref|NP_001238058.1|/1.24395e-165/homeobox protein SBH1 [Glycine max]	2721	0	16	0.001	0.202956836805501	766502912926468	Up	17.4034	0.000114037621008519
Glyma19g28562.3	Glyma19g28562.3	gi|571556144|ref|XP_006604220.1|/0/PREDICTED: CCR4-NOT transcription complex subunit 3-like isoform X3 [Glycine max]	3275	0	19	0.001	0.200241708129916	764559869264577	Up	0.022265	1.65026e+09
Glyma05g34010.1	Glyma05g34010.1	gi|356511265|ref|XP_003524347.1|/0/PREDICTED: pentatricopeptide repeat-containing protein At4g02750-like isoform X1 [Glycine max]	2808	0	14	0.001	0.172085063685647	74269780722674	Up	6.85448	0.00040579320124818
Glyma05g37810.1	Glyma05g37810.1	gi|356511492|ref|XP_003524460.1|/0/PREDICTED: uncharacterized protein LOC100778143 isoform X1 [Glycine max]	2630	0	13	0.001	0.170608179380251	741454300447578	Up	0.0001360332	0.000764310524304047
Glyma01g25782.1	Glyma01g25782.1	gi|590593213|ref|XP_007017501.1|/3.36674e-61/Uncharacterized protein TCM_034016 [Theobroma cacao]	3146	0	14	0.001	0.153596585769007	726300233715627	Up	6.85448	0.000405666615035874
Glyma05g28321.1	Glyma05g28321.1	gi|571455626|ref|XP_006580139.1|/0/PREDICTED: uncharacterized protein LOC100791123 isoform X1 [Glycine max]	3460	0	14	0.001	0.139657473650086	712574897004788	Up	6.85448	0.000405624437180287
Glyma05g36170.1	Glyma05g36170.1	gi|590576305|ref|XP_007012924.1|/0/Mitochondrial-processing peptidase subunit beta, mitochondrial, putative [Theobroma cacao]	3759	0	14	0.001	0.128548778619127	700617209252895	Up	6.85448	0.000405708801663894
Glyma07g38040.1	Glyma07g38040.1	gi|356521897|ref|XP_003529587.1|/3.44527e-53/PREDICTED: monothiol glutaredoxin-S10-like [Glycine max]	924	2	70	0.0758779720946781	261479901963905	510687512918098	Up	9.7606e-15	0.00176248
Glyma14g05150.2	Glyma14g05150.2	gi|357493287|ref|XP_003616932.1|/4.55934e-124/Homeobox protein [Medicago truncatula]	1911	2	48	0.0366882502435806	0.866947492853638	456255461295717	Up	1.69626e-06	217.149
Glyma06g03820.2	Glyma06g03820.2	gi|255647675|gb|ACU24299.1|/0/unknown [Glycine max]	1422	2	40	0.0493046738505503	0.970895838515766	429952020712338	Up	2.9133e-06	319425
Glyma04g03890.1	Glyma04g03890.1	gi|571448986|ref|XP_006578006.1|/1.3467e-48/PREDICTED: uncharacterized protein LOC100807025 isoform X1 [Glycine max]	1023	1	18	0.0342674712685643	0.607308159400038	414751711367833	Up	4.60702	0.00028158628685567
Glyma10g43120.3	Glyma10g43120.3	gi|543176682|gb|AGV54364.1|/9.78075e-106/RING-finger protein [Phaseolus vulgaris]	1618	1	18	0.0216660216982332	0.383977903007564	414751711367832	Up	4.60702	0.000281556051025448
Glyma17g06220.1	Glyma17g06220.1	gi|379056394|ref|NP_001243813.1|/0/cytokinin dehydrogenase 3-like [Glycine max]	2231	4	67	0.0628518567597334	103654336753419	404368130269378	Up	7.58638e-11	1.18039
Glyma05g35461.1	Glyma05g35461.1	gi|571456719|ref|XP_006580466.1|/1.2786e-68/PREDICTED: uncharacterized protein LOC100784763 [Glycine max]	675	1	16	0.051934256455913	0.818141559922619	397759211223601	Up	0.0001641834	0.000908042211097075
Glyma0092s00210.1	Glyma0092s00210.1	gi|255645333|gb|ACU23163.1|/3.88424e-151/unknown [Glycine max]	1733	2	32	0.0404565760043177	0.637328970510984	397759211223601	Up	0.00467202	4.2195e+07
Glyma19g01430.2	Glyma19g01430.2	gi|356571529|ref|XP_003553929.1|/9.40646e-126/PREDICTED: WAT1-related protein At3g28050-like [Glycine max]	1545	1	16	0.0226897236943309	0.357440487344833	397759211223601	Up	0.0001641834	0.000908130456209913
Glyma06g07270.2	Glyma06g07270.2	gi|351727561|ref|NP_001236909.1|/1.87791e-58/uncharacterized protein LOC100306315 [Glycine max]	743	2	30	0.0943623771406226	139362101181301	388448270784453	Up	0.163899	1.39585e+08
Glyma16g22830.3	Glyma16g22830.3	gi|543177409|gb|AGV54726.1|/1.14842e-39/cytidine/deoxycytidylate deaminase [Phaseolus vulgaris]	1498	2	27	0.0468032351238201	0.622105721361387	373247961439948	Up	1.06238	8.22226e+08
Glyma02g22760.3	Glyma02g22760.3	gi|255647446|gb|ACU24187.1|/2.46853e-154/unknown [Glycine max]	1538	2	27	0.0455859858358144	0.6059261187252	373247961439948	Up	1.06238	8.22115e+08
Glyma09g01000.2	Glyma09g01000.2	gi|351723761|ref|NP_001238058.1|/3.61908e-178/homeobox protein SBH1 [Glycine max]	2101	2	26	0.0333704170468741	0.427129473365123	367803183037711	Up	1.97273	1.47252e+09
Glyma16g29930.2	Glyma16g29930.2	gi|255641481|gb|ACU21016.1|/1.36398e-51/unknown [Glycine max]	660	2	25	0.106229160932549	130739950981953	362144830201075	Up	0.036548	2.63813e+09
Glyma16g25400.1	Glyma16g25400.1	gi|363814298|ref|NP_001242788.1|/2.52958e-85/uncharacterized protein LOC100781795 [Glycine max]	1292	2	24	0.0542656704454199	0.641151957756696	356255461295717	Up	0.675458	4.70325e+09
Glyma13g18630.2	Glyma13g18630.2	-	2637	2	23	0.0265875033050749	0.30104398269337	350115406829303	Up	12.4507	8.34876e+09
Glyma19g44420.3	Glyma19g44420.3	gi|363814412|ref|NP_001242843.1|/8.82144e-161/uncharacterized protein LOC100809202 [Glycine max]	1668	2	22	0.0420331212323037	0.455238390469533	343702373087331	Up	2.28856	0.000147581782188987
Glyma05g31850.2	Glyma05g31850.2	-	3694	2	22	0.0189797634584414	0.205559728019269	343702373087331	Up	2.28856	0.000147548347258722
Glyma17g00740.7	Glyma17g00740.7	gi|359806130|ref|NP_001241192.1|/0/uncharacterized protein LOC100802991 [Glycine max]	1802	2	22	0.0389074618287917	0.421386035129401	343702373087331	Up	2.28856	0.000147565062829954
Glyma07g38030.1	Glyma07g38030.1	gi|388514205|gb|AFK45164.1|/6.3178e-47/unknown [Lotus japonicus]	921	35	377	133218980322578	141284319667012	340672980855971	Up	1.17452e-66	8.24276e-57
Glyma07g16690.2	Glyma07g16690.2	gi|351725823|ref|NP_001236082.1|/2.08536e-58/uncharacterized protein LOC100527181 [Glycine max]	790	4	42	0.177496825861981	18349931347948	336990953501478	Up	0.000376526	3.75839e+06
Glyma03g36880.1	Glyma03g36880.1	gi|319428668|gb|ADV56691.1|/2.48443e-39/glutaredoxin [Phaseolus vulgaris]	1200	6	63	0.175278115538706	181205572060986	336990953501477	Up	3.83038e-08	510.921
Glyma17g12560.2	Glyma17g12560.2	gi|356565198|ref|XP_003550830.1|/0/PREDICTED: zinc finger CCCH domain-containing protein 39-like [Glycine max]	1764	2	21	0.0397456044305457	0.410896988800422	336990953501477	Up	4.19376	0.000257989671595331
Glyma18g43650.2	Glyma18g43650.2	gi|145442177|gb|ABP68836.1|/1.83001e-126/chloroplast ferritin [Glycine soja]	1116	126	1282	395789293151918	396493502956451	332449273535484	Up	9.20412e-233	3.29473e-221
Glyma04g06910.2	Glyma04g06910.2	gi|357466121|ref|XP_003603345.1|/0/Cysteinyl tRNA synthetase [Medicago truncatula]	2232	2	20	0.0314118486628506	0.309277303398167	329952020712337	Up	7.65974	0.000450001818579686
Glyma17g14600.4	Glyma17g14600.4	gi|571536345|ref|XP_006600822.1|/0/PREDICTED: protein TPX2 isoform X4 [Glycine max]	2111	2	20	0.0332123383304039	0.327004709230085	329952020712337	Up	7.65974	0.000449955373970482
Glyma08g39170.1	Glyma08g39170.1	gi|357485791|ref|XP_003613183.1|/3.78933e-126/Knotted-1 homeobox protein [Medicago truncatula]	1935	2	20	0.036233202178544	0.356747773222072	329952020712337	Up	7.65974	0.000449908938947368
Glyma07g19060.1	Glyma07g19060.1	gi|400180580|gb|AFP73383.1|/1.00621e-125/ferritin [Glycine max]	1195	984	9093	288658854711443	262634352141948	318561824440225	Up	0	0
Glyma06g43850.1	Glyma06g43850.1	gi|357474671|ref|XP_003607620.1|/0/Tir-nbs-lrr resistance protein [Medicago truncatula]	4201	3	27	0.0250337703697272	0.221831556914867	314751711367832	Up	0.564948	3.97608e+09
Glyma20g30360.1	Glyma20g30360.1	gi|571567924|ref|XP_006606152.1|/0/PREDICTED: peroxisomal biogenesis factor 6-like [Glycine max]	3161	8	71	0.0887203368750175	0.775257716294122	312733923174069	Up	8.8308e-10	122.35
Glyma09g15786.1	Glyma09g15786.1	gi|571477137|ref|XP_006587175.1|/0/PREDICTED: protein RRP5 homolog isoform X1 [Glycine max]	6397	4	34	0.0219200394608356	0.183448772864469	306505495348635	Up	0.0426866	3.45893e+08
Glyma03g04970.1	Glyma03g04970.1	gi|351722492|ref|NP_001236478.1|/1.71786e-74/uncharacterized protein LOC100499821 [Glycine max]	822	3	25	0.127940230320224	104973683270181	303648580128958	Up	18.2328	0.000119020044518867
Glyma18g43650.3	Glyma18g43650.3	gi|145442177|gb|ABP68836.1|/1.23408e-107/chloroplast ferritin [Glycine soja]	1451	33	270	0.797267789493771	642256630323472	301001358992839	Up	7.19262e-42	3.16854e-31
Glyma01g34300.1	Glyma01g34300.1	gi|351723155|ref|NP_001236757.1|/4.11186e-157/ruBisCO-associated protein [Glycine max]	1550	53	426	119867614497438	948615344982859	298438127789865	Up	1.99474e-66	1.39304e-56
Glyma15g13800.1	Glyma15g13800.1	gi|571518221|ref|XP_006597659.1|/2.33074e-27/PREDICTED: pollen-specific leucine-rich repeat extensin-like protein 3-like [Glycine max]	756	6	48	0.27821923101382	219145060693559	297759211223601	Up	0.000254644	2.57796e+06
Glyma07g39120.3	Glyma07g39120.3	gi|255637721|gb|ACU19183.1|/1.40541e-149/unknown [Glycine max]	1540	4	32	0.0910535665136137	0.717202016815283	297759211223601	Up	1.35942	1.03786e+09
Glyma09g40550.1	Glyma09g40550.1	gi|574584720|ref|NP_001276171.1|/7.16429e-179/uncharacterized protein LOC100793153 [Glycine max]	1361	4	32	0.103029017215992	0.811529100584523	297759211223601	Up	1.35942	1.03814e+09
Glyma14g39170.1	Glyma14g39170.1	gi|574584736|ref|NP_001276214.1|/0/glutamate decarboxylase [Glycine max]	2128	4	32	0.0658940283980099	0.519027775326849	297759211223601	Up	1.35942	1.03828e+09
Glyma04g30630.3	Glyma04g30630.3	gi|571450682|ref|XP_003522256.2|/0/PREDICTED: peptidyl-prolyl cis-trans isomerase FKBP43-like isoform X1 [Glycine max]	2343	4	32	0.059847414609887	0.471400386639153	297759211223601	Up	1.35942	1.038e+09
Glyma15g16030.1	Glyma15g16030.1	gi|359807170|ref|NP_001241100.1|/2.14232e-115/uncharacterized protein LOC100776607 [Glycine max]	1207	3	24	0.0871307947996884	0.68630350407759	297759211223601	Up	0.32586	0.000204709136423841
Glyma17g02670.1	Glyma17g02670.1	gi|388514205|gb|AFK45164.1|/9.33164e-47/unknown [Lotus japonicus]	850	16	127	0.659870552616307	515699891355636	296627679900818	Up	1.67482e-16	3.53182e-07
Glyma10g02590.1	Glyma10g02590.1	gi|319428667|gb|ADV56690.1|/4.31924e-46/glutaredoxin [Phaseolus vulgaris]	812	8	63	0.345375597120604	267791485804413	295487203573593	Up	8.90602e-07	10905.7
Glyma16g25260.2	Glyma16g25260.2	gi|357518285|ref|XP_003629431.1|/1.92133e-23/SANT/MYB protein [Medicago truncatula]	572	3	23	0.183858163152489	138785486426996	291619156757187	Up	5.80194	0.000347713190523323
Glyma14g33490.1	Glyma14g33490.1	gi|730142|sp|P39866.1|NIA2_PHAVU/0/RecName: Full=Nitrate reductase [NADH] 2; Short=NR-2	2930	53	399	0.634111953826037	470021279066039	288991659389516	Up	8.476e-63	5.2955e-50
Glyma06g44770.4	Glyma06g44770.4	gi|357474347|ref|XP_003607458.1|/0/Callose synthase [Medicago truncatula]	2480	4	30	0.0565413275931311	0.417524359587526	288448270784453	Up	0.042782	3.06094e+09
Glyma02g17190.1	Glyma02g17190.1	gi|351726668|ref|NP_001238158.1|/2.46589e-50/uncharacterized protein LOC100500442 [Glycine max]	1024	13	94	0.445042090234997	316840099957826	283174124577256	Up	2.76692e-11	0.440879
Glyma11g12960.2	Glyma11g12960.2	gi|255631312|gb|ACU16023.1|/8.22064e-61/unknown [Glycine max]	817	32	227	137304766150272	958994343016702	280414059952693	Up	5.64638e-32	1.93247e-22
Glyma19g29560.2	Glyma19g29560.2	gi|571525391|ref|XP_006598958.1|/0/PREDICTED: pentatricopeptide repeat-containing protein At3g09040, mitochondrial-like [Glycine max]	2166	3	21	0.04855349460906	0.334636328829153	278494703429362	Up	0.0001816532	0.000996047546358382
Glyma01g02790.1	Glyma01g02790.1	gi|357485507|ref|XP_003613041.1|/0/Nucleobase-ascorbate transporter [Medicago truncatula]	3102	4	28	0.0452038982691699	0.311550521488908	278494703429362	Up	13.2865	8.86844e+09
Glyma01g31300.1	Glyma01g31300.1	gi|351723759|ref|NP_001237034.1|/2.65035e-121/ferritin-2, chloroplastic [Glycine max]	1226	1088	7443	311097209961032	209541376967284	275179779159926	Up	0	0
Glyma10g02460.1	Glyma10g02460.1	gi|11385457|gb|AAG34811.1|AF243376_1/7.12668e-117/glutathione S-transferase GST 21 [Glycine max]	1055	6	41	0.199368472650661	134135471983759	275018161613294	Up	0.133538	1.14811e+08
Glyma08g01250.1	Glyma08g01250.1	gi|356527598|ref|XP_003532395.1|/0/PREDICTED: probable serine/threonine-protein kinase At1g54610-like [Glycine max]	1911	5	34	0.0917206256089516	0.614087807437994	274312685859899	Up	1.74733	1.3148e+09
Glyma17g14210.2	Glyma17g14210.2	gi|388516201|gb|AFK46162.1|/6.9017e-86/unknown [Medicago truncatula]	1326	4	27	0.105748485996203	0.702801184464071	273247961439948	Up	2.32864	0.000149911632439769
Glyma13g34865.1	Glyma13g34865.1	gi|571501095|ref|XP_006594751.1|/1.3629e-31/PREDICTED: uncharacterized protein LOC102666327 isoform X1 [Glycine max]	621	6	40	0.338701672538563	222321076065929	271455770640222	Up	0.0232744	1.94692e+08
Glyma13g28740.1	Glyma13g28740.1	gi|357447395|ref|XP_003593973.1|/2.18653e-48/Monothiol glutaredoxin-S4 [Medicago truncatula]	837	17	111	0.712001903024614	457730409029288	268454513733578	Up	5.10736e-13	0.000887876
Glyma10g15160.6	Glyma10g15160.6	gi|574584448|ref|NP_001276202.1|/4.93722e-54/uncharacterized protein LOC100781669 [Glycine max]	1043	4	26	0.134441507603993	0.860401748360616	267803183037711	Up	4.06516	0.00025062028440208
Glyma01g40060.1	Glyma01g40060.1	gi|388500240|gb|AFK38186.1|/2.27729e-143/unknown [Medicago truncatula]	1731	4	26	0.0810066391859995	0.518428089855646	267803183037711	Up	4.06516	0.000250511743785188
Glyma20g26670.9	Glyma20g26670.9	gi|356575688|ref|XP_003555970.1|/6.02767e-27/PREDICTED: uncharacterized protein LOC100809521 isoformX1 [Glycine max]	824	4	26	0.170172927707482	108907648487879	26780318303771	Up	4.06516	0.000250538870124526
Glyma19g44970.3	Glyma19g44970.3	gi|571560826|ref|XP_006604916.1|/0/PREDICTED: two-component response regulator-like PRR95-like isoform X3 [Glycine max]	2572	4	26	0.0545188539778247	0.348910973382629	26780318303771	Up	4.06516	0.000250647434254144
Glyma10g34610.2	Glyma10g34610.2	gi|255636228|gb|ACU18455.1|/2.0841e-104/unknown [Glycine max]	2157	4	26	0.0650081096110177	0.416040344710302	26780318303771	Up	4.06516	0.000250566002339181
Glyma02g08750.1	Glyma02g08750.1	gi|255633116|gb|ACU16913.1|/8.06509e-33/unknown [Glycine max]	872	4	26	0.160805610585969	102912732057353	26780318303771	Up	4.06516	0.000250593140431063
Glyma10g25710.2	Glyma10g25710.2	gi|356534864|ref|XP_003535971.1|/0/PREDICTED: 7-hydroxymethyl chlorophyll a reductase, chloroplastic [Glycine max]	1917	7	45	0.128006970137814	0.810219414536044	266209028650808	Up	0.00542462	4.86447e+07
Glyma10g34720.1	Glyma10g34720.1	gi|343409577|gb|AEM23933.1|/0/leucoanthocyanidin reductase 1 [Glycine max]	1528	6	38	0.137652970318356	0.858365960897217	264055712495844	Up	0.0700888	5.54206e+08
Glyma03g01180.1	Glyma03g01180.1	gi|356504424|ref|XP_003520996.1|/0/PREDICTED: transcription factor GLABRA 3-like isoform X1 [Glycine max]	2414	6	37	0.0871307947996884	0.529025617726476	260208297714381	Up	0.121068	9.31177e+08
Glyma09g02460.2	Glyma09g02460.2	gi|357475149|ref|XP_003607860.1|/1.3361e-141/Polygalacturonase [Medicago truncatula]	1475	18	111	0.427797434535148	259742611767806	26020829771438	Up	1.84928e-12	0.0312233
Glyma12g03210.4	Glyma12g03210.4	gi|13194621|gb|AAK15493.1|AF325121_1/0/brassinosteroid biosynthetic protein LKB [Pisum sativum]	2405	14	86	0.204065997300781	123422862665042	259650194488051	Up	8.45774e-09	117.324
Glyma07g34380.1	Glyma07g34380.1	gi|351722639|ref|NP_001236995.1|/7.77849e-49/uncharacterized protein LOC100527505 [Glycine max]	738	48	293	228004052733277	137032475451978	25873864659371	Up	1.93917e-37	7.86671e-28
Glyma08g08480.1	Glyma08g08480.1	gi|357448659|ref|XP_003594605.1|/0/Reticuline oxidase [Medicago truncatula]	1692	6	36	0.124310720240217	0.734369086366712	256255461295717	Up	0.208444	1.55062e+08
Glyma13g01020.1	Glyma13g01020.1	gi|357479693|ref|XP_003610132.1|/0/Mitochondrial chaperone BCS1 [Medicago truncatula]	2626	4	24	0.0533977503545183	0.315448716459121	256255461295717	Up	0.0001222942	0.000692931477073171
Glyma10g11600.1	Glyma10g11600.1	gi|357457979|ref|XP_003599270.1|/0/Cation proton exchanger [Medicago truncatula]	2573	4	24	0.0544976651500059	0.321946494139779	256255461295717	Up	0.0001222942	0.000693000466666667
Glyma09g35040.3	Glyma09g35040.3	gi|356531533|ref|XP_003534332.1|/2.15954e-159/PREDICTED: carbon catabolite repressor protein 4 homolog 4-like isoform X1 [Glycine max]	1119	7	40	0.219293442139579	123379256690743	249216528506577	Up	0.0813812	6.37738e+08
Glyma06g04740.1	Glyma06g04740.1	gi|358345508|ref|XP_003636819.1|/2.34658e-32/Snakin-1 [Medicago truncatula]	873	731	4117	293535629917055	162771688250713	247124224960484	Up	0	0
Glyma06g22900.1	Glyma06g22900.1	gi|351725972|ref|NP_001236087.1|/6.66779e-77/uncharacterized protein LOC100500046 [Glycine max]	515	5	28	0.340345855414964	187656255856038	246301893940626	Up	4.65428	0.000284139226086024
Glyma04g16030.1	Glyma04g16030.1	gi|356510408|ref|XP_003523930.1|/0/PREDICTED: pentatricopeptide repeat-containing protein At3g24000, mitochondrial-like [Glycine max]	1962	5	28	0.0893364503255384	0.492573760274512	246301893940625	Up	4.65428	0.000284169706586569
Glyma02g18090.1	Glyma02g18090.1	gi|380848783|ref|NP_001237210.2|/3.59992e-146/lectin precursor [Glycine max]	1363	677	3789	174120739867504	959491195946025	246218151316973	Up	0	0
Glyma06g09740.2	Glyma06g09740.2	gi|590596314|ref|XP_007018302.1|/0/Pentatricopeptide repeat (PPR-like) superfamily protein [Theobroma cacao]	2301	67	374	10207417419464	561005641032337	245839738166588	Up	5.70216e-47	2.77151e-37
Glyma13g23630.2	Glyma13g23630.2	gi|351721605|ref|NP_001236447.1|/5.29404e-61/uncharacterized protein LOC100500330 [Glycine max]	866	12	66	0.485759211654614	263049989135051	243702373087331	Up	3.14314e-05	343830
Glyma13g28750.1	Glyma13g28750.1	gi|388502022|gb|AFK39077.1|/3.2689e-46/unknown [Lotus japonicus]	309	21	114	238242098790475	127338173616597	241816470362199	Up	1.41952e-11	0.229266
Glyma09g01570.1	Glyma09g01570.1	gi|571479835|ref|XP_006587982.1|/0/PREDICTED: uncharacterized protein LOC100818701 [Glycine max]	2079	25	135	0.421544289414878	224125630254776	241055151951212	Up	2.64078e-14	0.000489904
Glyma08g44420.1	Glyma08g44420.1	gi|571474183|ref|XP_003530807.2|/6.91329e-178/PREDICTED: uncharacterized protein LOC100788716 [Glycine max]	1023	5	27	0.171337356342822	0.910962239100057	241055151951211	Up	7.92864	0.000464409256190182
Glyma12g14980.1	Glyma12g14980.1	gi|416688|sp|P33080.1|AX10A_SOYBN/7.04284e-39/RecName: Full=Auxin-induced protein X10A [Glycine max]	634	5	27	0.276463904635184	14698964835952	241055151951211	Up	7.92864	0.000464457054590366
Glyma13g37040.8	Glyma13g37040.8	gi|571501680|ref|XP_006594835.1|/6.11648e-51/PREDICTED: uncharacterized protein LOC100777625 isoform X3 [Glycine max]	1179	8	43	0.237866823462197	125882945169391	24038568669381	Up	0.0053508	4.28878e+08
Glyma13g25140.2	Glyma13g25140.2	-	1849	6	32	0.113755402188452	0.597345108650912	239262961151486	Up	17.6685	0.000115602094797103
Glyma15g24120.4	Glyma15g24120.4	gi|571520172|ref|XP_006597948.1|/0/PREDICTED: uncharacterized protein LOC100776264 isoform X1 [Glycine max]	5239	6	32	0.0401476882318091	0.210820978411058	239262961151485	Up	17.6685	0.0001155888072
Glyma02g12266.1	Glyma02g12266.1	gi|356502563|ref|XP_003520088.1|/0/PREDICTED: transcription factor MYB28-like [Glycine max]	1535	7	37	0.159862776387094	0.831966020320334	237969055580736	Up	0.397812	2.8581e+09
Glyma03g25000.1	Glyma03g25000.1	gi|19911209|dbj|BAB86931.1|/0/glucosyltransferase-13 [Vigna angularis]	1880	15	79	0.279699120540489	145037894557426	23744822648046	Up	1.12925e-05	13742.3
Glyma06g12100.1	Glyma06g12100.1	gi|255646817|gb|ACU23880.1|/2.09869e-83/unknown [Glycine max]	1183	8	42	0.237062540035444	122539693701428	236990953501478	Up	0.0902734	7.03836e+08
Glyma18g51345.1	Glyma18g51345.1	gi|571549691|ref|XP_006602983.1|/0/PREDICTED: pentatricopeptide repeat-containing protein At3g02490, mitochondrial-like isoform X1 [Glycine max]	2658	6	31	0.0791323320716508	0.402549194445561	234682592190173	Up	2.98496	0.0001887688704
Glyma19g02260.1	Glyma19g02260.1	gi|571553590|ref|XP_006603850.1|/0/PREDICTED: inositol hexakisphosphate and diphosphoinositol-pentakisphosphate kinase 1-like isoform X2 [Glycine max]	3687	6	31	0.0570473931777726	0.290202267110469	234682592190173	Up	2.98496	0.000188789847049672
Glyma04g16390.2	Glyma04g16390.2	gi|357456275|ref|XP_003598418.1|/1.00027e-29/RADIALIS [Medicago truncatula]	828	28	144	118545585388497	600266905378008	234016219162072	Up	7.68696e-15	0.000146472
Glyma11g00940.1	Glyma11g00940.1	gi|357480925|ref|XP_003610748.1|/0/Pentatricopeptide repeat-containing protein [Medicago truncatula]	3285	14	72	0.149399915832079	0.756500757462695	234016219162071	Up	0.000135857	152695
Glyma16g28751.1	Glyma16g28751.1	gi|571529105|ref|XP_006599507.1|/0/PREDICTED: receptor-like protein 12-like [Glycine max]	3144	8	41	0.0892000587983239	0.450104716739394	23351441168541	Up	1.51792	1.15085e+09
Glyma04g03125.1	Glyma04g03125.1	gi|255538770|ref|XP_002510450.1|/4.33886e-11/gulonolactone oxidase, putative [Ricinus communis]	1106	12	61	0.380350341132817	190364934051841	232336694907774	Up	0.000421576	419483
Glyma07g20380.2	Glyma07g20380.2	gi|357438845|ref|XP_003589699.1|/0/Pentatricopeptide repeat-containing protein [Medicago truncatula]	2737	8	40	0.102464371524271	0.504425970905889	229952020712338	Up	0.254348	1.87155e+09
Glyma01g36790.2	Glyma01g36790.2	-	1252	6	30	0.167998193807067	0.827045057329924	229952020712337	Up	5.02068	0.000304872530545183
Glyma12g07861.3	Glyma12g07861.3	gi|357472487|ref|XP_003606528.1|/0/Two-component response regulator-like PRR73 [Medicago truncatula]	3772	6	30	0.0557618607228122	0.274512304288723	229952020712337	Up	5.02068	0.000304807491072
Glyma01g38580.1	Glyma01g38580.1	gi|356495434|ref|XP_003516582.1|/0/PREDICTED: clathrin heavy chain 2-like [Glycine max]	5768	6	30	0.036465627365889	0.179518101903097	229952020712337	Up	5.02068	0.00030484000733945
Glyma19g37980.2	Glyma19g37980.2	gi|351723639|ref|NP_001237030.1|/1.35781e-105/uncharacterized protein LOC100527763 [Glycine max]	1112	6	30	0.189149045545367	0.931169435051317	229952020712337	Up	5.02068	0.000304774981740614
Glyma13g22450.3	Glyma13g22450.3	gi|571498471|ref|XP_006594228.1|/0/PREDICTED: dicer-like protein 4-like isoform X2 [Glycine max]	5593	6	30	0.0376066044424187	0.185135063789927	229952020712337	Up	5.02068	0.000304742479343074
Glyma13g39890.1	Glyma13g39890.1	gi|358348067|ref|XP_003638071.1|/1.35656e-83/Ripening-related protein grip22 [Medicago truncatula]	1054	14	68	0.465634462531668	222679658446681	225770003142875	Up	0.00104402	1.09311e+06
Glyma13g34830.2	Glyma13g34830.2	gi|356544064|ref|XP_003540475.1|/1.33595e-90/PREDICTED: uncharacterized protein LOC100799393 isoform X1 [Glycine max]	828	6	29	0.254026254403922	120887085110849	225061060664243	Up	8.40562	0.000490882688200287
Glyma03g34360.2	Glyma03g34360.2	gi|356505281|ref|XP_003521420.1|/0/PREDICTED: WD repeat-containing protein 3-like [Glycine max]	3398	12	58	0.123798551292789	0.589137766167056	225061060664242	Up	0.0194451	1.82089e+07
Glyma02g05530.1	Glyma02g05530.1	gi|351724243|ref|NP_001236795.1|/1.1102e-56/uncharacterized protein LOC100527235 [Glycine max]	900	28	133	109061938557417	510060128764258	22255196256796	Up	1.98231e-11	0.0334098
Glyma14g10430.1	Glyma14g10430.1	gi|388556558|ref|NP_001253999.1|/0/homeobox protein knotted-1-like 2-like [Glycine max]	2307	8	38	0.121562628895505	0.568523271890311	22255196256796	Up	0.706296	4.90777e+09
Glyma20g28035.1	Glyma20g28035.1	gi|571485307|ref|XP_006589805.1|/1.016e-112/PREDICTED: uncharacterized protein LOC102662711, partial [Glycine max]	1476	23	109	0.546259709673475	25488975809327	222221448095592	Up	1.64354e-08	23.7301
Glyma18g08100.1	Glyma18g08100.1	gi|255647070|gb|ACU24003.1|/5.46523e-109/unknown [Glycine max]	1271	14	66	0.386135895757969	17922996899367	221463130953686	Up	0.000285502	2.87757e+06
Glyma02g46870.1	Glyma02g46870.1	gi|255637087|gb|ACU18875.1|/7.92292e-178/unknown [Glycine max]	1665	6	28	0.126326569757626	0.58043826886402	219998453357246	Up	0.0001400372	0.000784483983779528
Glyma09g22982.1	Glyma09g22982.1	gi|571477416|ref|XP_006587258.1|/0/PREDICTED: uncharacterized protein LOC102669160 [Glycine max]	2602	6	28	0.0808354107019399	0.371418031383011	219998453357246	Up	0.0001400372	0.000784329588191301
Glyma09g28650.4	Glyma09g28650.4	gi|356530989|ref|XP_003534061.1|/0/PREDICTED: T-complex protein 1 subunit gamma-like isoform X1 [Glycine max]	2784	12	56	0.151101823740264	0.694274222455886	219998453357246	Up	0.00053171	4.77407e+07
Glyma17g17990.1	Glyma17g17990.1	gi|357476337|ref|XP_003608454.1|/0/Aspartic proteinase nepenthesin-1 [Medicago truncatula]	2654	6	28	0.079251597078541	0.364140812983645	219998453357246	Up	0.0001400372	0.000784561204370509
Glyma11g10061.1	Glyma11g10061.1	gi|356543803|ref|XP_003540349.1|/8.4456e-49/PREDICTED: glucan endo-1,3-beta-glucosidase-like [Glycine max]	666	6	28	0.315816424394066	145109567216005	219998453357246	Up	0.0001400372	0.000784252413185083
Glyma17g20221.1	Glyma17g20221.1	gi|296082436|emb|CBI21441.3|/1.2488e-146/unnamed protein product [Vitis vinifera]	1371	6	28	0.153416293688146	0.704908619736392	219998453357246	Up	0.0001400372	0.000784406778387954
Glyma16g26940.1	Glyma16g26940.1	gi|358248552|ref|NP_001239645.1|/0/uncharacterized protein LOC100789509 [Glycine max]	1770	6	28	0.118832620704208	0.546005490202595	219998453357246	Up	0.0001400372	0.000784175253364817
Glyma09g08490.1	Glyma09g08490.1	gi|356530465|ref|XP_003533801.1|/9.4877e-64/PREDICTED: uncharacterized protein LOC100806227 [Glycine max]	776	14	65	0.632446808644817	289110510161122	219260500320686	Up	0.000470426	4.65972e+06
Glyma12g02020.1	Glyma12g02020.1	gi|590639094|ref|XP_007029574.1|/0/AAA-type ATPase family protein [Theobroma cacao]	2404	64	297	0.933261180904926	426416725315846	219191123303678	Up	1.98838e-30	6.71636e-21
Glyma06g07270.1	Glyma06g07270.1	gi|351727561|ref|NP_001236909.1|/1.1771e-73/uncharacterized protein LOC100306315 [Glycine max]	850	33	153	136098301477113	621276247066239	219058583557021	Up	1.76449e-13	0.000330571
Glyma18g38470.1	Glyma18g38470.1	gi|571546794|ref|XP_003551442.2|/0/PREDICTED: LRR receptor-like serine/threonine-protein kinase RCH1-like [Glycine max]	3736	8	37	0.0750655741065124	0.341827580618767	218704547786496	Up	11.7011	7.87674e+09
Glyma15g40185.1	Glyma15g40185.1	gi|571521527|ref|XP_006598175.1|/6.89655e-23/PREDICTED: uncharacterized protein LOC102663901 [Glycine max]	824	46	210	195698866863604	879638699325176	216827567384512	Up	7.08876e-21	1.71614e-10
Glyma11g35450.1	Glyma11g35450.1	gi|351723887|ref|NP_001234991.1|/4.52402e-96/uncharacterized protein LOC100499715 [Glycine max]	1136	9	41	0.277729408424007	124571234984917	216521911541178	Up	0.043888	3.13692e+08
Glyma13g43661.1	Glyma13g43661.1	gi|590618610|ref|XP_007024096.1|/5.40732e-94/Pre-mRNA cleavage complex 2 protein Pcf11, putative isoform 2 [Theobroma cacao]	2058	12	54	0.204405965642806	0.905650505927462	214751711367833	Up	0.143747	1.23234e+08
Glyma09g26930.1	Glyma09g26930.1	gi|357501683|ref|XP_003621130.1|/0/Receptor-like protein kinase [Medicago truncatula]	2820	12	54	0.149172864288261	0.660932177730041	214751711367832	Up	0.143747	1.23252e+08
Glyma09g04031.1	Glyma09g04031.1	gi|571476206|ref|XP_006586892.1|/0/PREDICTED: uncharacterized protein LOC100816396 isoform X2 [Glycine max]	3787	49	216	0.453584772188889	196865987979796	211776977028427	Up	7.73044e-21	1.8683e-10
Glyma18g16236.1	Glyma18g16236.1	gi|356570045|ref|XP_003553203.1|/0/PREDICTED: ethylene-responsive transcription factor WRI1-like [Glycine max]	1384	10	44	0.253292074477899	109730872153639	211509563598595	Up	0.270624	1.98465e+09
Glyma18g01040.1	Glyma18g01040.1	gi|357463021|ref|XP_003601792.1|/1.00036e-39/Nuclear transcription factor Y subunit C-4 [Medicago truncatula]	938	10	44	0.373727325242444	161905679169122	211509563598595	Up	0.270624	1.98439e+09
Glyma12g03520.1	Glyma12g03520.1	gi|217074484|gb|ACJ85602.1|/0/unknown [Medicago truncatula]	2286	110	474	168684100693418	715672550572074	208497564760961	Up	9.25148e-49	4.63927e-38
Glyma08g07630.2	Glyma08g07630.2	gi|571470292|ref|XP_006584975.1|/0/PREDICTED: metacaspase-3-like isoform X2 [Glycine max]	1269	13	56	0.359119858471739	152313588283466	208450731615252	Up	0.0145125	1.24322e+08
Glyma17g11020.4	Glyma17g11020.4	gi|357512489|ref|XP_003626533.1|/3.02536e-125/Exosome complex exonuclease RRP41 [Medicago truncatula]	1225	10	43	0.286168351899929	121155912126296	208192877205075	Up	0.441986	3.15555e+09
Glyma10g28890.1	Glyma10g28890.1	gi|351726214|ref|NP_001236351.1|/0/calreticulin-1 precursor [Glycine max]	1846	10	43	0.189900450204449	0.803986957501151	208192877205075	Up	0.441986	3.15595e+09
Glyma19g39010.1	Glyma19g39010.1	gi|356572682|ref|XP_003554495.1|/0/PREDICTED: F-box protein At5g06550-like [Glycine max]	1951	80	343	143744225967161	606804922671336	207772878352146	Up	3.46164e-34	1.26135e-23
Glyma07g08031.2	Glyma07g08031.2	gi|356522640|ref|XP_003529954.1|/0/PREDICTED: K(+) efflux antiporter 2, chloroplastic-like isoform X1 [Glycine max]	4428	14	60	0.110835303412009	0.467687629528936	207712778578693	Up	0.00549628	4.9264e+07
Glyma05g30670.6	Glyma05g30670.6	gi|351725421|ref|NP_001236068.1|/3.50441e-65/uncharacterized protein LOC100527692 [Glycine max]	741	8	34	0.378468265670621	158370013497167	206505495348635	Up	5.18602	0.000313941197957881
Glyma10g26900.2	Glyma10g26900.2	gi|255637905|gb|ACU19270.1|/1.57628e-142/unknown [Glycine max]	1820	8	34	0.154090651023039	0.644792197809894	206505495348635	Up	5.18602	0.000313907810613634
Glyma01g34980.1	Glyma01g34980.1	gi|357520913|ref|XP_003630745.1|/0/CRS2-associated factor [Medicago truncatula]	2449	52	220	0.744341527808308	310060283913099	205851210761958	Up	2.09348e-20	4.9709e-10
Glyma04g03500.3	Glyma04g03500.3	gi|571448932|ref|XP_006577995.1|/0/PREDICTED: uncharacterized protein LOC100797445 isoform X1 [Glycine max]	6578	10	42	0.0532922212036201	0.220377710016402	204798144012741	Up	0.719092	4.99242e+09
Glyma20g14660.1	Glyma20g14660.1	gi|571564762|ref|XP_006605665.1|/6.66035e-117/PREDICTED: uncharacterized protein LOC100817889 isoform X1 [Glycine max]	642	11	46	0.600641517422358	247306225035021	204172244965573	Up	0.269384	1.97657e+09
Glyma19g36180.1	Glyma19g36180.1	gi|558695784|gb|AHA84246.1|/0/60S ribosomal protein L4 [Phaseolus vulgaris]	1702	147	613	302771832951702	124312031417811	203766303109043	Up	4.66652e-62	2.97091e-51
Glyma13g25150.1	Glyma13g25150.1	-	1735	12	50	0.242459641091006	0.994678589603328	203648580128958	Up	1.01236	7.85115e+08
Glyma09g02690.1	Glyma09g02690.1	gi|357448457|ref|XP_003594504.1|/0/Pre-mRNA-processing factor [Medicago truncatula]	2235	36	150	0.564654331936772	231646624558627	203648580128958	Up	1.45214e-11	0.0246569
Glyma11g02140.1	Glyma11g02140.1	gi|351722995|ref|NP_001237775.1|/4.73393e-59/uncharacterized protein LOC100306115 [Glycine max]	1782	50	208	0.98360334196805	402872737840683	203417564060238	Up	9.31338e-19	2.06097e-08
Glyma11g27480.1	Glyma11g27480.1	gi|351723573|ref|NP_001235492.1|/0/asparagine synthetase [Glycine max]	2270	494	2047	762884485252167	3112463234813	202852026767475	Up	2.31654e-213	7.08861e-209
Glyma19g21200.1	Glyma19g21200.1	-	765	24	99	109978425436051	446669197237165	202198623159447	Up	5.76748e-07	7154.79
Glyma17g34570.1	Glyma17g34570.1	gi|571538931|ref|XP_006601227.1|/0/PREDICTED: fructan 6-exohydrolase-like [Glycine max]	2033	10	41	0.172432971508811	0.696079306162644	201321602196673	Up	1.16527	7.84696e+09
Glyma05g38110.1	Glyma05g38110.1	gi|129320|sp|P25096.1|P21_SOYBN/1.44584e-98/RecName: Full=Protein P21	1035	124	508	419990073947818	169408659962238	20120804886213	Up	5.59894e-50	2.8865e-39
Glyma07g37330.1	Glyma07g37330.1	gi|356521819|ref|XP_003529548.1|/0/PREDICTED: pumilio homolog 24-like isoform 1 [Glycine max]	2391	27	110	0.395860235846514	158790806211456	200406432359721	Up	5.21326e-08	689.881
Glyma14g05230.2	Glyma14g05230.2	gi|357493251|ref|XP_003616914.1|/0/Subtilisin-like protease [Medicago truncatula]	2697	16	65	0.207968101491976	0.831849298795071	199995992526447	Up	0.00332768	3.05137e+07
Glyma03g30720.1	Glyma03g30720.1	gi|363807052|ref|NP_001242071.1|/0/uncharacterized protein LOC100791600 [Glycine max]	1963	237	952	423239056369571	167389762610251	19836666266457	Up	1.18097e-93	1.22657e-83
Glyma08g04241.1	Glyma08g04241.1	gi|593730857|ref|XP_007163927.1|/2.90529e-07/hypothetical protein PHAVU_L005100g, partial [Phaseolus vulgaris]	267	12	48	157553362281983	620500621289627	197759211223602	Up	0.263284	1.93481e+09
Glyma03g34150.1	Glyma03g34150.1	gi|571446234|ref|XP_003521411.2|/0/PREDICTED: putative pentatricopeptide repeat-containing protein At5g37570-like [Glycine max]	1740	17	68	0.342497467144599	134887563220001	197759211223601	Up	0.00202538	1.89413e+07
Glyma19g41520.1	Glyma19g41520.1	gi|363808242|ref|NP_001242747.1|/0/uncharacterized protein LOC100799191 [Glycine max]	1758	11	44	0.219346902266868	0.863865341641844	197759211223601	Up	0.702358	4.88219e+09
Glyma06g03030.1	Glyma06g03030.1	gi|356518006|ref|XP_003527675.1|/3.54848e-128/PREDICTED: protein SHI RELATED SEQUENCE 5-like [Glycine max]	2166	8	32	0.12947598562416	0.509922024882519	197759211223601	Up	0.000136692	0.000767330296084426
Glyma03g33830.2	Glyma03g33830.2	gi|359806600|ref|NP_001241015.1|/0/uncharacterized protein LOC100786832 [Glycine max]	2492	10	40	0.140672644894628	0.554018411865738	197759211223601	Up	18.8046	0.000122556382713844
Glyma06g25480.2	Glyma06g25480.2	gi|357468575|ref|XP_003604572.1|/8.38798e-55/Gamma-interferon-inducible lysosomal thiol reductase [Medicago truncatula]	1343	21	84	0.548151962220824	215881545269976	197759211223601	Up	4.25242e-05	460310
Glyma19g01590.2	Glyma19g01590.2	gi|351726602|ref|NP_001237388.1|/1.42514e-35/uncharacterized protein LOC100527019 precursor [Glycine max]	1080	10	40	0.324589102849456	127834618737909	197759211223601	Up	18.8046	0.000122542350611404
Glyma08g21430.3	Glyma08g21430.3	gi|571472298|ref|XP_006585563.1|/0/PREDICTED: protein IQ-DOMAIN 14-like [Glycine max]	2716	12	48	0.154884932729343	0.609991406054235	197759211223601	Up	0.263284	1.93506e+09
Glyma07g35540.5	Glyma07g35540.5	gi|351722945|ref|NP_001238541.1|/4.12597e-35/uncharacterized protein LOC100527346 [Glycine max]	2924	8	32	0.0959114175314399	0.377732936352782	197759211223601	Up	0.000136692	0.000767254622485207
Glyma10g16691.1	Glyma10g16691.1	gi|571482495|ref|XP_006588969.1|/0/PREDICTED: exportin-7-A-like isoform X5 [Glycine max]	3167	21	84	0.232449663802516	0.915468630557556	197759211223601	Up	4.25242e-05	46039.7
Glyma14g06160.1	Glyma14g06160.1	gi|351724189|ref|NP_001237049.1|/1.37279e-107/ferritin-4, chloroplastic [Glycine max]	1576	109	435	242453230884759	952676140277121	197427937819517	Up	3.40826e-41	1.48193e-30
Glyma02g13790.1	Glyma02g13790.1	gi|356499958|ref|XP_003518802.1|/0/PREDICTED: heat shock protein 83-like [Glycine max]	2986	3894	15540	457155379710464	179627760649873	197425382681079	Up	0	0
Glyma20g00970.1	Glyma20g00970.1	gi|571563302|ref|XP_006605460.1|/0/PREDICTED: cytochrome P450 71D11-like [Glycine max]	1882	44	175	0.819578861179924	320945044387152	196937160543104	Up	1.90277e-14	0.000355425
Glyma12g14420.1	Glyma12g14420.1	gi|255671795|gb|ACU26530.1|/0/acetohydroxyacid isomeroreductase [Glycine max]	2299	2768	10962	422070312145402	164574699636076	196318730394793	Up	0	0
Glyma19g28126.1	Glyma19g28126.1	gi|224128810|ref|XP_002320427.1|/0/DEAD/DEAH box helicase family protein [Populus trichocarpa]	3386	21	83	0.217415264401231	0.84606432543312	196031412080417	Up	6.79238e-05	722608
Glyma03g31970.2	Glyma03g31970.2	gi|388508448|gb|AFK42290.1|/0/unknown [Lotus japonicus]	2054	16	63	0.273072039787663	105864988545854	195487203573593	Up	0.00085442	7.49771e+07
Glyma12g28610.2	Glyma12g28610.2	gi|571493762|ref|XP_006592648.1|/0/PREDICTED: pentatricopeptide repeat-containing protein At1g10270-like [Glycine max]	2801	15	59	0.187730934172124	0.727028017313421	195334456598933	Up	0.0022577	1.89109e+08
Glyma01g38780.1	Glyma01g38780.1	gi|356537807|ref|XP_003537416.1|/0/PREDICTED: BTB/POZ domain-containing protein At5g66560-like [Glycine max]	1596	14	55	0.30750546585738	11894386517907	195159690370307	Up	0.0059781	4.76073e+07
Glyma15g15056.1	Glyma15g15056.1	gi|571518526|ref|XP_006597704.1|/0/PREDICTED: uncharacterized protein LOC100816009 isoform X3 [Glycine max]	3781	53	208	0.491390643932898	189875487657259	19501113758139	Up	1.46622e-16	3.09882e-08
Glyma03g42145.1	Glyma03g42145.1	gi|351722791|ref|NP_001237512.1|/2.14925e-09/uncharacterized protein LOC100500403 [Glycine max]	1246	23	90	0.647094166515289	249308285339582	194588325250867	Up	0.000157792	176580
Glyma09g30770.1	Glyma09g30770.1	gi|357499065|ref|XP_003619821.1|/1.98404e-158/E3 SUMO-protein ligase RanBP2 [Medicago truncatula]	1774	22	86	0.434737152407164	167323553951198	194442524830081	Up	4.13086e-05	447321
Glyma18g12830.3	Glyma18g12830.3	gi|356567426|ref|XP_003551921.1|/0/PREDICTED: probable receptor-like protein kinase At2g42960-like isoform X1 [Glycine max]	2895	10	39	0.121090235259901	0.464973587326488	194106623621089	Up	3.02152	0.000190911225932504
Glyma06g43820.1	Glyma06g43820.1	gi|590714783|ref|XP_007050009.1|/0/Elongation factor family protein isoform 1 [Theobroma cacao]	2473	45	175	0.637890432611548	244245278421602	193695012773867	Up	4.67132e-14	0.000856549
Glyma07g13423.1	Glyma07g13423.1	gi|358248930|ref|NP_001240220.1|/1.84399e-171/uncharacterized protein LOC100799087 [Glycine max]	1332	9	35	0.236862318295549	0.906934795100031	193695012773867	Up	8.13444	0.000475827119260021
Glyma19g42030.2	Glyma19g42030.2	gi|351727905|ref|NP_001235897.1|/8.52511e-73/uncharacterized protein LOC100527681 [Glycine max]	1301	9	35	0.24250623210582	0.928545078457526	193695012773866	Up	8.13444	0.000475778221190011
Glyma04g03730.2	Glyma04g03730.2	gi|255647675|gb|ACU24299.1|/0/unknown [Glycine max]	1271	23	89	0.63436611445952	241688897582373	19297635871454	Up	2.50864e-05	276548
Glyma11g11826.1	Glyma11g11826.1	gi|356541060|ref|XP_003539001.1|/9.50107e-176/PREDICTED: growth-regulating factor 5-like [Glycine max]	1640	12	46	0.256504559324936	0.968113393124898	191619156757187	Up	0.674704	4.69915e+09
Glyma15g12300.1	Glyma15g12300.1	gi|388507780|gb|AFK41956.1|/5.4525e-110/unknown [Lotus japonicus]	1674	30	115	0.628236973257012	237112599271928	191619156757187	Up	7.6463e-09	1001.83
Glyma15g05360.1	Glyma15g05360.1	gi|388491758|gb|AFK33945.1|/3.65098e-104/unknown [Lotus japonicus]	1177	38	145	113178732208511	425210307866537	190957368880735	Up	9.18988e-11	1.42288
Glyma14g37280.2	Glyma14g37280.2	gi|571511466|ref|XP_006596422.1|/7.20156e-58/PREDICTED: protein ELF4-LIKE 1-like isoform X2 [Glycine max]	2936	16	61	0.191038818025838	0.717110412334252	19083294497989	Up	0.0216836	1.81947e+08
Glyma15g38540.1	Glyma15g38540.1	gi|571521249|ref|XP_006598126.1|/0/PREDICTED: caffeic acid 3-O-methyltransferase-like [Glycine max]	1793	10	38	0.195513793127391	0.731502057027857	190359153079224	Up	4.83314	0.000294269358408216
Glyma02g38870.1	Glyma02g38870.1	gi|333031591|gb|AEF12199.1|/0/CONSTANS-like zinc finger protein, partial [Glycine max]	2579	10	38	0.135927193128117	0.508562694164773	190359153079223	Up	4.83314	0.000294300841168289
Glyma10g37300.2	Glyma10g37300.2	gi|571484284|ref|XP_003535584.2|/0/PREDICTED: LRR receptor-like serine/threonine-protein kinase FLS2-like [Glycine max]	2895	10	38	0.121090235259901	0.45305118765145	190359153079223	Up	4.83314	0.000294237882383143
Glyma17g10010.2	Glyma17g10010.2	gi|358249122|ref|NP_001239741.1|/0/uncharacterized protein LOC100792085 [Glycine max]	2085	9	34	0.151319236436293	0.56284019185324	189512995204404	Up	0.0001302112	0.000734208505963939
Glyma18g53760.1	Glyma18g53760.1	gi|571550359|ref|XP_006603072.1|/0/PREDICTED: carboxyvinyl-carboxyphosphonate phosphorylmutase, chloroplastic-like [Glycine max]	1401	9	34	0.225196722319537	0.837631548903645	189512995204404	Up	0.0001302112	0.000734281250292282
Glyma11g09720.1	Glyma11g09720.1	gi|590639094|ref|XP_007029574.1|/0/AAA-type ATPase family protein [Theobroma cacao]	2446	85	321	121820440071873	45296101414614	189463066322061	Up	9.3625e-29	2.83596e-17
Glyma01g36480.1	Glyma01g36480.1	-	1131	426	1608	132039747514569	490722175696292	18939341831891	Up	3.91346e-152	7.42462e-146
Glyma03g00490.1	Glyma03g00490.1	gi|255635684|gb|ACU18191.1|/0/unknown [Glycine max]	2243	174	656	27194286316304	100945464426476	189220062100537	Up	4.19298e-60	2.59682e-49
Glyma20g34920.1	Glyma20g34920.1	gi|351727218|ref|NP_001237665.1|/1.63815e-100/uncharacterized protein LOC100527292 [Glycine max]	1073	13	49	0.424718639702364	157619012665661	189186223821013	Up	0.403222	2.89478e+09
Glyma04g36200.1	Glyma04g36200.1	gi|357491077|ref|XP_003615826.1|/2.97474e-143/Indole-3-acetate beta-glucosyltransferase [Medicago truncatula]	2155	12	45	0.195205325889975	0.720738105645288	188448270784453	Up	10.7378	7.26695e+09
Glyma18g11950.1	Glyma18g11950.1	gi|571544532|ref|XP_006602223.1|/0/PREDICTED: DEAD-box ATP-dependent RNA helicase 28-like [Glycine max]	2806	30	112	0.374792834366443	137766175004789	18780564386851	Up	3.0083e-08	379.226
Glyma01g29470.4	Glyma01g29470.4	gi|357468879|ref|XP_003604724.1|/0/AMP deaminase [Medicago truncatula]	3367	15	56	0.156172957117945	0.574059826349031	187805643868509	Up	0.0090887	7.08426e+08
Glyma08g03870.1	Glyma08g03870.1	gi|357520897|ref|XP_003630737.1|/1.16282e-175/Pentatricopeptide repeat-containing protein [Medicago truncatula]	1275	11	41	0.30244066994914	110990527798326	18757124982168	Up	2.86886	0.000182053780532947
Glyma20g26530.1	Glyma20g26530.1	gi|356574282|ref|XP_003555278.1|/0/PREDICTED: d-3-phosphoglycerate dehydrogenase, chloroplastic-like [Glycine max]	2098	185	689	309117744277032	113351163602542	1874570824424	Up	1.87094e-62	1.19782e-51
Glyma12g31800.1	Glyma12g31800.1	gi|357453331|ref|XP_003596942.1|/0/Cellulose synthase-like protein H1 [Medicago truncatula]	2654	75	279	0.990644963481762	362840310080132	187289473356932	Up	2.95188e-23	7.74236e-13
Glyma19g29741.1	Glyma19g29741.1	gi|357508933|ref|XP_003624755.1|/1.63156e-148/Cysteine synthase [Medicago truncatula]	1600	49	182	107357845767458	392612072798804	18706769083195	Up	6.28136e-14	0.0011444
Glyma20g02830.2	Glyma20g02830.2	gi|571563768|ref|XP_006605526.1|/0/PREDICTED: pentatricopeptide repeat-containing protein At4g18520-like isoform X2 [Glycine max]	3081	80	297	0.910240132625545	332718535429826	186998313814941	Up	6.4203e-26	1.77905e-14
Glyma08g42260.1	Glyma08g42260.1	gi|571541700|ref|XP_006601837.1|/3.67008e-55/PREDICTED: uncharacterized protein LOC100810866 isoform X1 [Glycine max]	1092	17	63	0.545737722373262	19912700226482	186740919448559	Up	0.0206078	1.73303e+08
Glyma20g36730.4	Glyma20g36730.4	gi|351722400|ref|NP_001235963.1|/1.37773e-48/uncharacterized protein LOC100500550 [Glycine max]	877	10	37	0.399722042277552	145617769805212	186511738297759	Up	7.69474	0.000451685047277228
Glyma08g21410.1	Glyma08g21410.1	gi|359806656|ref|NP_001241536.1|/3.82966e-140/stem 31 kDa glycoprotein precursor [Glycine max]	1122	717	2652	224018554084229	815817294127384	186462786364669	Up	1.6227e-246	6.45858e-236
Glyma06g12090.1	Glyma06g12090.1	gi|351722359|ref|NP_001238009.1|/0/protein disulfide isomerase-like protein precursor [Glycine max]	1987	677	2484	119439641892002	43148526469623	18530295468815	Up	1.15833e-228	3.97154e-218
Glyma05g28040.1	Glyma05g28040.1	gi|571455566|ref|XP_006580121.1|/0/PREDICTED: glutamate-rich WD repeat-containing protein 1 [Glycine max]	2037	30	110	0.51628310909781	186386262961016	185206123015215	Up	7.4311e-08	9138.9
Glyma05g14770.1	Glyma05g14770.1	gi|356538493|ref|XP_003537738.1|/1.13844e-49/PREDICTED: uncharacterized protein LOC100809828 [Glycine max]	933	12	44	0.450876181450049	162773340901003	185206123015215	Up	1.70191	0.000111738273803207
Glyma06g37915.1	Glyma06g37915.1	gi|351721771|ref|NP_001235685.1|/2.49245e-33/uncharacterized protein LOC100305715 [Glycine max]	816	97	355	416715127628787	150158678995448	184935448444092	Up	6.0305e-31	1.94576e-19
Glyma04g42690.1	Glyma04g42690.1	gi|351722359|ref|NP_001238009.1|/0/protein disulfide isomerase-like protein precursor [Glycine max]	2084	78	284	131206266909972	470362695049082	184193701287845	Up	3.974e-25	1.03707e-12
Glyma11g07380.1	Glyma11g07380.1	gi|357483481|ref|XP_003612027.1|/0/ATPase family AAA domain-containing protein [Medicago truncatula]	2519	102	369	141948136442621	505603932705752	183264377632491	Up	7.79578e-31	2.5978e-20
Glyma11g19480.1	Glyma11g19480.1	gi|351727527|ref|NP_001235884.1|/8.88515e-90/histone deacetylase HDT1 [Glycine max]	1451	250	902	603990749616494	214561289093249	182879145082931	Up	6.55546e-80	5.67037e-69
Glyma13g20010.1	Glyma13g20010.1	gi|351726736|ref|NP_001235601.1|/2.50263e-76/uncharacterized protein LOC100500013 [Glycine max]	991	10	36	0.353739890088207	125383702737889	182558901879096	Up	0.0001219068	0.000691080421195219
Glyma19g44970.1	Glyma19g44970.1	gi|571560822|ref|XP_006604915.1|/0/PREDICTED: two-component response regulator-like PRR95-like isoform X2 [Glycine max]	2511	10	36	0.139608216279336	0.494843685437068	182558901879096	Up	0.0001219068	0.00069101159533911
Glyma10g38950.5	Glyma10g38950.5	gi|255635149|gb|ACU17931.1|/0/unknown [Glycine max]	1677	10	36	0.209037704876215	0.740937682845842	182558901879096	Up	0.0001219068	0.000691149260763024
Glyma11g21290.1	Glyma11g21290.1	gi|363814284|ref|NP_001242782.1|/4.2271e-158/uncharacterized protein LOC100803810 [Glycine max]	1393	177	636	445430386939713	157586222036423	182286951743737	Up	3.9518e-56	2.23802e-44
Glyma04g40230.2	Glyma04g40230.2	gi|356509110|ref|XP_003523295.1|/0/PREDICTED: autophagy-related protein 18c-like isoform X1 [Glycine max]	4221	28	100	0.232541446817521	0.817705450349099	181409337995313	Up	0.000123067	13881.3
Glyma05g38130.1	Glyma05g38130.1	gi|129320|sp|P25096.1|P21_SOYBN/5.45249e-112/RecName: Full=Protein P21	907	1119	3990	43249440195769	151837083535115	181177082236932	Up	0	0
Glyma05g24950.1	Glyma05g24950.1	-	1813	41	146	0.792763677560614	277950395512873	180986466649795	Up	7.46172e-10	10.9881
Glyma05g02240.1	Glyma05g02240.1	gi|356513431|ref|XP_003525417.1|/0/PREDICTED: transducin beta-like protein 3-like [Glycine max]	3183	107	381	117843282203214	413143174036089	180977231332819	Up	2.409e-33	8.12267e-21
Glyma03g42110.2	Glyma03g42110.2	gi|351726351|ref|NP_001235076.1|/2.0419e-07/uncharacterized protein LOC100527112 [Glycine max]	1047	24	85	0.803567291867995	28021055396705	180202054765256	Up	3.6211e-05	3.6183e+06
Glyma03g19460.1	Glyma03g19460.1	gi|255640426|gb|ACU20500.1|/1.27371e-46/unknown [Glycine max]	1504	17	60	0.396240420765693	137694203693759	179701986659419	Up	0.0799618	6.27133e+08
Glyma12g02630.1	Glyma12g02630.1	gi|255648016|gb|ACU24464.1|/4.26687e-92/unknown [Glycine max]	1193	12	42	0.35261314106697	121512537844752	178494703429362	Up	4.22066	0.000259560329076175
Glyma01g43790.1	Glyma01g43790.1	gi|357481329|ref|XP_003610950.1|/0/Pentatricopeptide repeat-containing protein [Medicago truncatula]	2253	14	49	0.217833432538117	0.750666669286524	178494703429362	Up	0.938296	6.40797e+09
Glyma16g03030.3	Glyma16g03030.3	gi|356560290|ref|XP_003548426.1|/0/PREDICTED: protein SUPPRESSOR OF PHYA-105 1-like isoform X1 [Glycine max]	3866	28	98	0.25389483885586	0.874936371392932	178494703429362	Up	2.98686e-05	327175
Glyma06g03330.1	Glyma06g03330.1	gi|571463063|ref|XP_006582467.1|/4.96129e-113/PREDICTED: uncharacterized protein LOC102666317 [Glycine max]	777	20	70	0.902332641125902	310949072605725	178494703429362	Up	0.10798	9.37571e+07
Glyma02g04970.1	Glyma02g04970.1	gi|255641766|gb|ACU21153.1|/0/unknown [Glycine max]	1954	16	56	0.287047067412416	0.989180877849123	178494703429361	Up	0.210472	1.56509e+09
Glyma15g02070.1	Glyma15g02070.1	gi|357454847|ref|XP_003597704.1|/0/Zinc phosphodiesterase ELAC protein [Medicago truncatula]	2712	142	496	183550828956462	631254135006667	178204130311821	Up	7.23956e-41	3.12157e-30
Glyma10g39740.1	Glyma10g39740.1	gi|388523141|gb|AFK49632.1|/3.51875e-161/unknown [Lotus japonicus]	1526	82	286	188372286686421	646880030074793	177991144439632	Up	4.37194e-22	1.09957e-11
Glyma05g25910.1	Glyma05g25910.1	gi|363806716|ref|NP_001242525.1|/5.21168e-150/uncharacterized protein LOC100790943 [Glycine max]	1632	263	917	564928240032841	193937336111023	177945104653876	Up	3.64536e-78	3.06017e-67
Glyma07g05670.1	Glyma07g05670.1	gi|356522484|ref|XP_003529876.1|/1.53722e-139/PREDICTED: RNA-binding protein 24-B-like [Glycine max]	2730	32	111	0.410908402728103	140337125405683	177200797858612	Up	2.4771e-07	29445.8
Glyma15g04030.1	Glyma15g04030.1	-	2916	586	2027	704478571369561	23992664090902	176796563128066	Up	5.96318e-175	1.41417e-168
Glyma14g01420.1	Glyma14g01420.1	gi|357495241|ref|XP_003617909.1|/0/Cytochrome c oxidase assembly protein COX15-like protein [Medicago truncatula]	1894	94	325	173982501168304	592264403075582	176729916847419	Up	2.78648e-25	7.79338e-15
Glyma01g39040.1	Glyma01g39040.1	gi|571435942|ref|XP_003517284.2|/3.84679e-174/PREDICTED: uncharacterized protein LOC100785723 [Glycine max]	1593	20	69	0.440120817422992	149501503269758	176418847412682	Up	0.168066	1.4292e+08
Glyma07g01190.1	Glyma07g01190.1	gi|357513617|ref|XP_003627097.1|/0/Chaperonin CPN60-like protein [Medicago truncatula]	2341	138	475	206649978166096	700332757502642	176085135867615	Up	2.67968e-38	1.08476e-27
Glyma19g28740.1	Glyma19g28740.1	gi|356571696|ref|XP_003554010.1|/8.46092e-52/PREDICTED: putative H/ACA ribonucleoprotein complex subunit 1-like protein 1-like [Glycine max]	1090	89	306	286233986843025	968962954140005	175924652396227	Up	1.96879e-23	5.19739e-13
Glyma05g36410.2	Glyma05g36410.2	gi|571456842|ref|XP_006580493.1|/0/PREDICTED: uncharacterized protein LOC100802783 [Glycine max]	3997	14	48	0.122786770955311	0.414495035987817	175519969089956	Up	14.6512	9.71786e+09
Glyma18g28427.1	Glyma18g28427.1	gi|571546119|ref|XP_006602442.1|/4.88508e-99/PREDICTED: uncharacterized protein LOC102667439 [Glycine max]	3710	14	48	0.132285370217892	0.44655974631895	175519969089956	Up	14.6512	9.71673e+09
Glyma01g21660.1	Glyma01g21660.1	-	1820	38	130	0.731930592359433	246538193280253	175203241182088	Up	7.41444e-08	972.799
Glyma12g03440.1	Glyma12g03440.1	gi|571490620|ref|XP_006591553.1|/0/PREDICTED: pentatricopeptide repeat-containing protein At2g21090-like [Glycine max]	2388	12	41	0.176158910089152	0.592600179827745	175018161613294	Up	6.60172	0.000392093807283732
Glyma19g36300.3	Glyma19g36300.3	gi|356572415|ref|XP_003554364.1|/0/PREDICTED: DEAD-box ATP-dependent RNA helicase 57-like [Glycine max]	2283	12	41	0.184260831052517	0.619855115825079	175018161613294	Up	6.60172	0.000392134727113338
Glyma17g10580.1	Glyma17g10580.1	gi|255635341|gb|ACU18024.1|/0/unknown [Glycine max]	1874	77	263	144038579471509	484393611343593	174972456083341	Up	1.75968e-18	4.00457e-09
Glyma02g39320.2	Glyma02g39320.2	gi|351722807|ref|NP_001235721.1|/0/asparagine synthetase 2 [Glycine max]	1890	34	116	0.630630256964658	211840225337107	174811026611325	Up	1.37432e-05	16607.4
Glyma15g01525.1	Glyma15g01525.1	-	1581	17	58	0.376942183954207	12662176656772	174811026611324	Up	1.94231	1.45153e+09
Glyma17g10340.1	Glyma17g10340.1	gi|351723993|ref|NP_001237554.1|/2.30883e-93/uncharacterized protein LOC100527285 [Glycine max]	1005	60	204	209287302135769	700610029859108	174312685859899	Up	3.1107e-15	0.000574833
Glyma06g45171.1	Glyma06g45171.1	gi|571492983|ref|XP_006592413.1|/2.89819e-174/PREDICTED: H/ACA ribonucleoprotein complex non-core subunit NAF1-like [Glycine max]	2138	56	190	0.91820154070791	30673133495111	174009279850935	Up	5.64636e-13	0.00978886
Glyma07g17370.2	Glyma07g17370.2	gi|571466299|ref|XP_006583616.1|/0/PREDICTED: brassinosteroid LRR receptor kinase-like isoform X1 [Glycine max]	3640	44	149	0.423749290313356	141285349225991	173732901406087	Up	2.2311e-10	31.9299
Glyma18g10385.1	Glyma18g10385.1	gi|356569752|ref|XP_003553060.1|/0/PREDICTED: 1,4-alpha-glucan-branching enzyme 3, chloroplastic/amyloplastic-like isoform X1 [Glycine max]	3734	105	355	0.985763370731879	328145372416406	173502180896193	Up	3.89942e-27	1.15895e-16
Glyma15g18600.2	Glyma15g18600.2	gi|255646072|gb|ACU23523.1|/9.85162e-141/unknown [Glycine max]	1630	40	135	0.860260689760522	285863303864834	173247961439948	Up	4.10262e-08	546.082
Glyma02g08510.1	Glyma02g08510.1	gi|356502333|ref|XP_003519974.1|/0/PREDICTED: DEAD-box ATP-dependent RNA helicase 39-like [Glycine max]	1694	27	91	0.558737794515357	185413021392587	173049925027124	Up	0.000287708	2.89775e+06
Glyma11g10070.1	Glyma11g10070.1	gi|356538499|ref|XP_003537741.1|/0/PREDICTED: glucan endo-1,3-beta-glucosidase-like [Glycine max]	1308	73	246	195646826212929	649141848361768	173028205869524	Up	1.15137e-16	2.44247e-07
Glyma07g07740.1	Glyma07g07740.1	gi|356522616|ref|XP_003529942.1|/0/PREDICTED: transcription factor EGL1-like [Glycine max]	2598	22	74	0.296852851566708	0.983116121009787	172761385922767	Up	0.00091945	0.0803862
Glyma04g16760.1	Glyma04g16760.1	gi|356508294|ref|XP_003522893.1|/1.25489e-110/PREDICTED: probable DNA replication complex GINS protein PSF1-like [Glycine max]	1031	11	37	0.374017317347385	123866909911902	172761385922766	Up	0.0001758022	0.000966852644236158
Glyma13g34680.1	Glyma13g34680.1	gi|356549681|ref|XP_003543220.1|/0/PREDICTED: tRNA dimethylallyltransferase 9-like isoform X1 [Glycine max]	1947	56	188	100827678173267	33327607843535	172482604185605	Up	1.33395e-11	0.0226839
Glyma07g11520.1	Glyma07g11520.1	gi|356520663|ref|XP_003528980.1|/4.60878e-141/PREDICTED: prostaglandin E synthase 2-like [Glycine max]	1691	73	245	151334150612958	500074513868285	172440549235856	Up	1.76672e-17	3.72011e-07
Glyma08g41510.1	Glyma08g41510.1	gi|356524181|ref|XP_003530710.1|/0/PREDICTED: DEAD-box ATP-dependent RNA helicase 53-like [Glycine max]	2609	104	349	139738781265048	461703952613	172423562030457	Up	2.33478e-26	6.73866e-16
Glyma04g42690.2	Glyma04g42690.2	gi|351722359|ref|NP_001238009.1|/0/protein disulfide isomerase-like protein precursor [Glycine max]	2350	17	57	0.253593869290043	0.837180758458052	172301928515042	Up	0.301144	2.1963e+09
Glyma01g02800.1	Glyma01g02800.1	gi|356531355|ref|XP_003534243.1|/0/PREDICTED: protein SGT1 homolog At5g65490-like isoform X1 [Glycine max]	2572	17	57	0.231705129405755	0.764920210877303	172301928515041	Up	0.301144	2.19602e+09
Glyma15g01970.1	Glyma15g01970.1	gi|357454909|ref|XP_003597735.1|/0/Pentatricopeptide repeat-containing protein [Medicago truncatula]	2523	41	137	0.569671243526513	187419839362476	171807219057846	Up	3.776e-10	503.903
Glyma01g00670.1	Glyma01g00670.1	-	2168	101	337	163312635326654	536516234269481	171598541066608	Up	3.84326e-25	1.07174e-14
Glyma09g25810.2	Glyma09g25810.2	gi|356529219|ref|XP_003533193.1|/0/PREDICTED: myosin-11-like [Glycine max]	3304	15	50	0.159150831300278	0.522326680678503	171455770640222	Up	13.4043	8.93874e+09
Glyma11g10130.1	Glyma11g10130.1	gi|356538506|ref|XP_003537744.1|/0/PREDICTED: hexokinase-3-like [Glycine max]	2102	79	263	131750438892082	431852344271119	171273035335121	Up	8.33456e-19	1.84939e-08
Glyma15g22450.2	Glyma15g22450.2	-	3425	143	476	146363623486336	479687743071419	171253853876557	Up	8.58604e-37	3.37255e-27
Glyma08g45310.1	Glyma08g45310.1	gi|255630593|gb|ACU15656.1|/2.01342e-34/unknown [Glycine max]	589	179	594	106535764622847	348083466098232	170809545577252	Up	1.48855e-46	7.17378e-36
Glyma17g37450.2	Glyma17g37450.2	gi|356562383|ref|XP_003549451.1|/0/PREDICTED: protein ACCUMULATION AND REPLICATION OF CHLOROPLASTS 6, chloroplastic-like isoform X1 [Glycine max]	2820	82	272	101934790596978	332913985819576	170750294886827	Up	1.80925e-18	4.11079e-09
Glyma06g13280.2	Glyma06g13280.2	gi|62177685|gb|AAL26864.2|AF314924_1/0/NADH glutamate synthase precursor [Phaseolus vulgaris]	6567	1358	4503	724920605760814	236672160511249	170699511033312	Up	0	0
Glyma15g24100.1	Glyma15g24100.1	gi|351721935|ref|NP_001238250.1|/3.67374e-111/uncharacterized protein LOC100527583 [Glycine max]	1110	19	63	0.600051206348725	195897915741607	170694452229234	Up	1.05207	8.14464e+08
Glyma13g14410.1	Glyma13g14410.1	gi|571497420|ref|XP_003542323.2|/0/PREDICTED: serine carboxypeptidase-like 40-like isoform X1 [Glycine max]	1784	621	2058	1220265804367	39816470990979	17061699209095	Up	7.05636e-169	1.56883e-159
Glyma06g38110.2	Glyma06g38110.2	gi|302143027|emb|CBI20322.3|/6.38629e-156/unnamed protein product [Vitis vinifera]	2553	32	106	0.439396764374352	143306963896552	170551256679922	Up	2.1655e-06	239976
Glyma10g28930.1	Glyma10g28930.1	gi|357441857|ref|XP_003591206.1|/0/Pentatricopeptide repeat-containing protein [Medicago truncatula]	1452	16	53	0.386287857936543	125985770946245	170551256679921	Up	0.789356	5.4523e+09
Glyma14g33480.1	Glyma14g33480.1	gi|730142|sp|P39866.1|NIA2_PHAVU/0/RecName: Full=Nitrate reductase [NADH] 2; Short=NR-2	2832	325	1073	402297934675703	130773189952541	170073056507672	Up	3.6934e-87	3.44612e-75
Glyma15g24010.1	Glyma15g24010.1	gi|356556567|ref|XP_003546596.1|/0/PREDICTED: probable flavin-containing monooxygenase 1-like isoform X1 [Glycine max]	1935	180	593	326098819606896	105775714760344	169762731045233	Up	4.86006e-46	2.31865e-35
Glyma13g00430.2	Glyma13g00430.2	gi|571496076|ref|XP_006593508.1|/0/PREDICTED: nucleolar and coiled-body phosphoprotein 1-like isoform X2 [Glycine max]	1848	17	56	0.322481381402382	104591960785562	169748419304328	Up	0.465232	3.31196e+09
Glyma14g39420.1	Glyma14g39420.1	gi|20138163|sp|O82560.1|GLNA2_SOYBN/0/RecName: Full=Glutamine synthetase cytosolic isozyme 2; AltName: Full=GS1-2; AltName: Full=Glutamate--ammonia ligase [Glycine max]	1623	17	56	0.367187672724339	119091770506296	169748419304327	Up	0.465232	3.31155e+09
Glyma20g02110.2	Glyma20g02110.2	gi|351723347|ref|NP_001235740.1|/1.97075e-48/uncharacterized protein LOC100499767 [Glycine max]	790	219	721	971795121594347	31500715480644	169666050187566	Up	1.22994e-55	7.19456e-46
Glyma11g13400.2	Glyma11g13400.2	gi|357473057|ref|XP_003606813.1|/6.03218e-90/Programmed cell death protein [Medicago truncatula]	1324	14	46	0.370678794190618	119917368936921	169379914623542	Up	3.52776	0.000219918935553122
Glyma01g00680.1	Glyma01g00680.1	-	1463	312	1024	747597704006513	241583837243043	169218989337377	Up	1.78709e-81	1.57209e-70
Glyma03g39460.1	Glyma03g39460.1	gi|356504026|ref|XP_003520800.1|/0/PREDICTED: pescadillo homolog [Glycine max]	1647	146	478	310754157482102	100172045502821	168863436133675	Up	3.60538e-36	1.38651e-25
Glyma18g52250.1	Glyma18g52250.1	gi|357462577|ref|XP_003601570.1|/2.38112e-158/NAD(P)H-dependent 6'-deoxychalcone synthase [Medicago truncatula]	1355	22	72	0.569168788465172	183402582159775	168808549504102	Up	0.0218126	1.82921e+08
Glyma05g38470.2	Glyma05g38470.2	-	2301	254	829	386967764857292	124351250378558	168413571695959	Up	6.90978e-65	4.61593e-54
Glyma06g25030.1	Glyma06g25030.1	gi|356514404|ref|XP_003525896.1|/0/PREDICTED: DNA-directed RNA polymerase 3B, chloroplastic-like [Glycine max]	3812	234	762	215189291899566	689944765454812	168087458014593	Up	3.28958e-59	2.0046e-48
Glyma08g08220.1	Glyma08g08220.1	gi|351723399|ref|NP_001234974.1|/6.93479e-83/transcription factor bZIP10 [Glycine max]	1299	43	140	116042478339713	371989883625325	168061037447888	Up	4.845e-10	642.942
Glyma20g23010.1	Glyma20g23010.1	gi|571565779|ref|XP_003555805.2|/0/PREDICTED: lon protease homolog 1, mitochondrial-like [Glycine max]	3461	138	449	139776827184868	447772055174711	1679639290199	Up	1.71591e-33	6.1269e-23
Glyma08g24070.1	Glyma08g24070.1	gi|359807467|ref|NP_001241139.1|/0/uncharacterized protein LOC100795558 [Glycine max]	1828	16	52	0.306832587376291	0.981837006061403	167803183037711	Up	1.21711	8.17092e+09
Glyma11g05250.1	Glyma11g05250.1	gi|363807392|ref|NP_001242636.1|/2.47702e-159/uncharacterized protein LOC100802234 [Glycine max]	1851	52	169	0.984814911724769	315132017990859	16780318303771	Up	2.03132e-10	3.08717
Glyma08g14740.2	Glyma08g14740.2	gi|351721116|ref|NP_001235919.1|/5.67487e-109/uncharacterized protein LOC100500547 [Glycine max]	909	12	39	0.462780503072492	148085647448865	16780318303771	Up	0.0001591962	0.000883119972631579
Glyma04g01490.1	Glyma04g01490.1	gi|358248022|ref|NP_001240049.1|/7.1282e-38/uncharacterized protein LOC100787789 precursor [Glycine max]	797	12	39	0.527813647795352	168895675697639	16780318303771	Up	0.0001591962	0.000883206055093089
Glyma07g35270.2	Glyma07g35270.2	gi|356521639|ref|XP_003529461.1|/0/PREDICTED: pentatricopeptide repeat-containing protein At2g03380, mitochondrial-like [Glycine max]	2996	16	52	0.187212940495281	0.599064768718373	16780318303771	Up	1.21711	8.17188e+09
Glyma15g06450.1	Glyma15g06450.1	gi|357446023|ref|XP_003593289.1|/0/U3 small nucleolar RNA-associated protein-like protein [Medicago truncatula]	2046	81	263	138783258637685	443672349783917	16766610986437	Up	3.79826e-18	8.22297e-08
Glyma20g37500.1	Glyma20g37500.1	gi|388499100|gb|AFK37616.1|/4.4725e-141/unknown [Lotus japonicus]	1340	45	146	11772410745137	376062736615551	167556357478635	Up	1.72921e-08	235.623
Glyma20g22830.2	Glyma20g22830.2	gi|571565682|ref|XP_006605798.1|/0/PREDICTED: rhodanese-like domain-containing protein 6-like isoform X1 [Glycine max]	2299	75	243	114361536889108	364820762740071	167358592534592	Up	1.88837e-15	3.8303e-07
Glyma06g44351.1	Glyma06g44351.1	gi|356517490|ref|XP_003527420.1|/4.32719e-30/PREDICTED: uncharacterized protein LOC100800313 isoform X1 [Glycine max]	549	38	123	242643657212053	773294660889975	167217910413166	Up	1.48964e-05	17951.4
Glyma08g01200.2	Glyma08g01200.2	gi|357520559|ref|XP_003630568.1|/0/Poly(A) polymerase [Medicago truncatula]	2188	68	220	108948006002121	347046451235457	167148898451033	Up	1.57152e-13	0.000295196
Glyma10g40670.2	Glyma10g40670.2	gi|571566857|ref|XP_006605985.1|/1.38519e-26/PREDICTED: uncharacterized protein LOC100809521 isoform X5 [Glycine max]	724	13	42	0.629451796133476	200227151448604	166946981687368	Up	9.29666	0.000538169955817738
Glyma18g10030.1	Glyma18g10030.1	gi|357459869|ref|XP_003600215.1|/9.5374e-152/Cell division protein FtsZ [Medicago truncatula]	2035	149	479	256672621280268	812425122426231	166230543751003	Up	2.22866e-35	8.40599e-25
Glyma08g04990.3	Glyma08g04990.3	gi|351727497|ref|NP_001235883.1|/3.2104e-102/uncharacterized protein LOC100527680 [Glycine max]	946	146	469	541027587075077	171117312587542	166121166587137	Up	1.55617e-33	5.71059e-24
Glyma18g10120.1	Glyma18g10120.1	gi|359806326|ref|NP_001240970.1|/1.63718e-137/uncharacterized protein LOC100812682 [Glycine max]	1558	209	669	470258358762383	14820774828388	165609538079659	Up	1.94404e-50	1.01325e-39
Glyma08g10570.4	Glyma08g10570.4	gi|571470716|ref|XP_006585094.1|/3.42755e-71/PREDICTED: uncharacterized protein LOC100806735 [Glycine max]	1263	15	48	0.416337566600253	131174715664553	165566401734865	Up	0.31861	0.000200464368339598
Glyma01g09520.1	Glyma01g09520.1	-	2476	112	358	158571477708684	499050656187654	165405296744267	Up	2.20346e-25	6.17794e-15
Glyma08g27960.1	Glyma08g27960.1	gi|357502521|ref|XP_003621549.1|/0/Pentatricopeptide repeat-containing protein [Medicago truncatula]	2351	36	115	0.536793888506459	168833046014976	165315716173808	Up	9.73984e-06	110982
Glyma02g12480.1	Glyma02g12480.1	gi|357487343|ref|XP_003613959.1|/2.40271e-114/Exosome complex exonuclease RRP40 [Medicago truncatula]	1228	83	265	236939472145157	744834443867867	165240123033965	Up	7.26948e-18	1.55721e-07
Glyma11g05330.1	Glyma11g05330.1	gi|357453661|ref|XP_003597111.1|/0/Ribonuclease [Medicago truncatula]	2256	841	2683	130681644652528	41048172056706	165126146124139	Up	6.82452e-211	2.03364e-199
Glyma03g01710.3	Glyma03g01710.3	gi|357500169|ref|XP_003620373.1|/0/ATP-dependent RNA helicase [Medicago truncatula]	1733	32	102	0.647305216069083	203148609350376	165001745420751	Up	0.00118273	1.232e+06
Glyma04g00940.2	Glyma04g00940.2	gi|357467457|ref|XP_003604013.1|/0/tRNA-dihydrouridine synthase 3-like protein [Medicago truncatula]	2570	434	1375	59198989995174	184663821814976	164125678309092	Up	1.22385e-104	1.46031e-94
Glyma05g24590.2	Glyma05g24590.2	-	2621	24	76	0.320997693470351	100082654578478	164055712495845	Up	0.0178817	1.51497e+08
Glyma13g39500.1	Glyma13g39500.1	gi|356550125|ref|XP_003543440.1|/0/PREDICTED: peptidylprolyl isomerase domain and WD repeat-containing protein 1-like [Glycine max]	2586	30	95	0.406677762270781	126796518585745	164055712495844	Up	5.0978e-05	50363.9
Glyma06g46190.3	Glyma06g46190.3	gi|357471289|ref|XP_003605929.1|/0/Aconitate hydratase [Medicago truncatula]	4079	19	60	0.163289247130935	0.507703070251074	163655519440095	Up	0.380062	2.73783e+09
Glyma20g36040.1	Glyma20g36040.1	gi|351721255|ref|NP_001237971.1|/0/granule bound starch synthase Ia [Glycine max]	2536	38	120	0.525281418806849	163321831510578	163655519440094	Up	5.24688e-06	60870.7
Glyma11g36770.3	Glyma11g36770.3	gi|356538069|ref|XP_003537527.1|/0/PREDICTED: uncharacterized protein LOC100785257 [Glycine max]	1965	45	142	0.802800529184915	249423882056562	163548613541102	Up	9.23838e-08	1202.4
Glyma11g00530.1	Glyma11g00530.1	gi|571486561|ref|XP_006590390.1|/3.25611e-95/PREDICTED: protein NDR1-like [Glycine max]	573	13	41	0.7953282729505	24696845190727	163470439871301	Up	0.000142944	0.000799508716981132
Glyma13g34770.1	Glyma13g34770.1	gi|590609798|ref|XP_007021637.1|/7.34617e-77/Basic-leucine zipper transcription factor family protein [Theobroma cacao]	1955	46	145	0.824838190770383	255996180234739	163393924619393	Up	5.51056e-08	728.208
Glyma01g26990.1	Glyma01g26990.1	gi|298569784|gb|ADI87420.1|/0/fructokinase-like protein 1 [Vigna unguiculata]	1954	237	747	425188468604641	131949663527374	163381329612699	Up	1.50992e-55	8.63705e-45
Glyma01g31270.1	Glyma01g31270.1	gi|356496247|ref|XP_003516980.1|/1.50222e-137/PREDICTED: 40S ribosomal protein S4 [Glycine max]	1195	333	1048	976863807102749	302695261239153	16316367467022	Up	4.53876e-79	3.87298e-68
Glyma03g00900.2	Glyma03g00900.2	gi|357508933|ref|XP_003624755.1|/8.04074e-146/Cysteine synthase [Medicago truncatula]	1679	63	198	131536882417373	407030298852211	162966880881571	Up	3.77586e-12	0.0625821
Glyma05g28650.2	Glyma05g28650.2	gi|351726864|ref|NP_001236629.1|/5.86553e-90/uncharacterized protein LOC100527736 [Glycine max]	1076	14	44	0.456114055305184	141140824405796	162966880881571	Up	8.34518	0.000487603187434555
Glyma16g32980.2	Glyma16g32980.2	gi|357498701|ref|XP_003619639.1|/0/Pentatricopeptide repeat-containing protein [Medicago truncatula]	2503	14	44	0.196076197965792	0.606742017821159	162966880881571	Up	8.34518	0.00048765324936345
Glyma04g41240.2	Glyma04g41240.2	gi|356509227|ref|XP_003523352.1|/2.07532e-28/PREDICTED: uncharacterized protein LOC100305860 [Glycine max]	654	14	44	0.750426182734523	232213344129413	16296688088157	Up	8.34518	0.000487553135783207
Glyma18g07290.3	Glyma18g07290.3	gi|356566163|ref|XP_003551304.1|/0/PREDICTED: phosphomethylpyrimidine synthase, chloroplastic-like isoform X1 [Glycine max]	2625	28	88	0.373926646482574	115708592046199	16296688088157	Up	0.00220094	2.05291e+07
Glyma12g13390.1	Glyma12g13390.1	gi|358248736|ref|NP_001240187.1|/3.61526e-46/uncharacterized protein LOC100776551 [Glycine max]	1014	14	44	0.484002685905698	149770736746189	16296688088157	Up	8.34518	0.00048750309440624
Glyma08g18640.1	Glyma08g18640.1	gi|351722723|ref|NP_001236486.1|/5.56863e-115/glutathione S-transferase GST 9 [Glycine max]	1121	1942	6102	607297235283083	187879257587382	162933109139548	Up	0	0
Glyma10g00527.1	Glyma10g00527.1	gi|356501789|ref|XP_003519706.1|/0/PREDICTED: protein argonaute 10-like [Glycine max]	2850	29	91	0.35670634039456	110206897627734	162740575730713	Up	0.0130518	1.24285e+07
Glyma18g04960.1	Glyma18g04960.1	gi|359807572|ref|NP_001241411.1|/7.91559e-120/uncharacterized protein LOC100812502 [Glycine max]	3447	15	47	0.152548403427943	0.470618309191781	162529036830513	Up	4.88054	0.000296837801496046
Glyma08g47220.1	Glyma08g47220.1	gi|571474581|ref|XP_003532308.2|/0/PREDICTED: LRR receptor-like serine/threonine-protein kinase RCH1-like [Glycine max]	4161	30	94	0.252744218512915	0.779726657911112	162529036830513	Up	0.000774306	7.52697e+06
Glyma04g07790.1	Glyma04g07790.1	gi|357466453|ref|XP_003603511.1|/8.20273e-131/Acetylglutamate kinase-like protein [Medicago truncatula]	1017	30	94	103408917721951	319020906938853	162529036830513	Up	0.000774306	7.52825e+06
Glyma07g03710.1	Glyma07g03710.1	gi|356519387|ref|XP_003528354.1|/0/PREDICTED: uncharacterized protein LOC100817742 [Glycine max]	2777	38	119	0.479695238780759	147905160246634	162448236210037	Up	7.95328e-06	91172
Glyma09g10290.1	Glyma09g10290.1	gi|357507105|ref|XP_003623841.1|/0/Periodic tryptophan protein-like protein [Medicago truncatula]	3246	111	347	119875975507064	368971824693614	162196809846416	Up	9.988e-26	2.66016e-13
Glyma17g06480.1	Glyma17g06480.1	gi|357508177|ref|XP_003624377.1|/0/Pentatricopeptide repeat-containing protein [Medicago truncatula]	2421	16	50	0.231676980472474	0.712832446493917	162144830201074	Up	2.85876	0.000181453311207762
Glyma10g36880.2	Glyma10g36880.2	gi|351722969|ref|NP_001238030.1|/1.38407e-84/uncharacterized protein LOC100499922 [Glycine max]	961	32	100	116730482772916	35916073943013	162144830201073	Up	2.7284e-05	2.75385e+06
Glyma12g33520.1	Glyma12g33520.1	gi|363806944|ref|NP_001242309.1|/1.29022e-138/uncharacterized protein LOC100806763 [Glycine max]	1402	298	929	745119521120321	228707256904635	161795837815651	Up	7.51666e-69	5.38814e-58
Glyma17g03155.1	Glyma17g03155.1	gi|356564603|ref|XP_003550541.1|/2.191e-94/PREDICTED: RING-H2 finger protein ATL2-like [Glycine max]	1255	18	56	0.502789813497485	154012704009338	161502203285131	Up	0.984838	6.7025e+09
Glyma06g07911.1	Glyma06g07911.1	gi|357466465|ref|XP_003603517.1|/0/Protein arginine N-methyltransferase [Medicago truncatula]	2499	220	684	308612928519531	944717782653744	161408491359725	Up	1.17989e-48	6.02822e-39
Glyma16g27361.1	Glyma16g27361.1	gi|356561365|ref|XP_003548953.1|/0/PREDICTED: protein ROOT PRIMORDIUM DEFECTIVE 1-like [Glycine max]	2712	28	87	0.361931212026827	110724011583831	161318068602714	Up	0.00033389	3.06067e+07
Glyma20g38450.1	Glyma20g38450.1	gi|590615748|ref|XP_007023311.1|/6.2278e-173/Plastid transcriptionally active 17 isoform 1 [Theobroma cacao]	1747	250	776	501654595130814	153313733932265	161172066976105	Up	1.20591e-55	7.06125e-46
Glyma06g17233.1	Glyma06g17233.1	-	1159	68	211	20567578699969	628363954227669	161122845969286	Up	6.57526e-13	0.00113543
Glyma19g33570.1	Glyma19g33570.1	gi|574584722|ref|NP_001276267.1|/0/elongation factor Tu, mitochondrial-like [Glycine max]	2084	255	791	428943564897986	131005947811206	161077255984995	Up	9.4504e-59	5.63814e-47
Glyma18g43750.2	Glyma18g43750.2	gi|525507415|ref|NP_001267497.1|/0/uncharacterized protein LOC100500303 [Glycine max]	1869	20	62	0.375127053052341	114497138452253	160986032773553	Up	0.340832	2.46898e+09
Glyma11g28190.1	Glyma11g28190.1	gi|255638306|gb|ACU19465.1|/0/unknown [Glycine max]	2673	21	65	0.275408935751054	0.839318203834757	16076425024857	Up	0.200802	1.4971e+09
Glyma03g24890.1	Glyma03g24890.1	gi|356504509|ref|XP_003521038.1|/0/PREDICTED: protein TRIGALACTOSYLDIACYLGLYCEROL 4, chloroplastic-like [Glycine max]	1790	74	229	144922687707981	4415650545567	1607342534704	Up	3.01038e-14	0.000557199
Glyma04g39910.2	Glyma04g39910.2	gi|571453020|ref|XP_006579327.1|/0/PREDICTED: pentatricopeptide repeat-containing protein At1g79540-like [Glycine max]	1779	23	71	0.453220534838701	137750963530395	160377727568369	Up	0.0698754	5.52595e+08
Glyma09g00990.1	Glyma09g00990.1	gi|255645398|gb|ACU23195.1|/1.57974e-109/unknown [Glycine max]	1364	119	367	305837181071936	928675393749224	160241060177128	Up	8.55528e-25	2.35803e-14
Glyma14g01100.1	Glyma14g01100.1	gi|357495325|ref|XP_003617951.1|/0/Heat-shock protein [Medicago truncatula]	2917	1375	4240	165243338269264	501697194141784	160222475838719	Up	0	0
Glyma09g10570.2	Glyma09g10570.2	gi|571520013|ref|XP_006597931.1|/0/PREDICTED: p21-activated protein kinase-interacting protein 1-like isoform X2 [Glycine max]	1487	102	314	240462243240727	728837859892397	159978751915614	Up	1.16012e-19	2.78488e-10
Glyma0048s00310.1	Glyma0048s00310.1	gi|357439021|ref|XP_003589787.1|/9.71997e-144/Aspartic proteinase nepenthesin-2 [Medicago truncatula]	1347	26	80	0.676648998367686	204990925370367	159908048898229	Up	0.144219	1.23583e+07
Glyma16g17691.1	Glyma16g17691.1	gi|255639810|gb|ACU20198.1|/6.79004e-46/unknown [Glycine max]	903	26	80	100935348925944	305783805618919	159908048898228	Up	0.144219	1.23601e+08
Glyma19g29920.1	Glyma19g29920.1	gi|255579410|ref|XP_002530549.1|/0/isopropylmalate synthase, putative [Ricinus communis]	1775	40	123	0.789985872850508	23917677117104	159817852268789	Up	6.42938e-06	74196
Glyma01g07190.1	Glyma01g07190.1	gi|571434284|ref|XP_006573153.1|/0/PREDICTED: UPF0420 protein C16orf58 homolog [Glycine max]	1895	14	43	0.258986133777508	0.783197848837533	159650194488051	Up	0.0001274526	0.000719723403274134
Glyma06g36140.1	Glyma06g36140.1	gi|356514675|ref|XP_003526029.1|/7.52953e-79/PREDICTED: squamosa promoter-binding protein 2-like [Glycine max]	1041	126	387	424304371909261	128313538058829	15965019448805	Up	3.57972e-26	1.03057e-15
Glyma06g17980.1	Glyma06g17980.1	gi|571461024|ref|XP_006581876.1|/0/PREDICTED: uncharacterized protein LOC100779771 isoform X1 [Glycine max]	3382	608	1867	630213449127933	19053859538614	159617081101863	Up	9.84496e-139	1.65291e-127
Glyma13g42560.1	Glyma13g42560.1	gi|357454635|ref|XP_003597598.1|/0/Beta-galactosidase [Medicago truncatula]	2586	15	46	0.20333888113539	0.613962089994135	159426347268451	Up	7.44266	0.000437971915384615
Glyma02g41093.1	Glyma02g41093.1	gi|571441574|ref|XP_006575483.1|/0/PREDICTED: nucleolar and coiled-body phosphoprotein 1 isoform X3 [Glycine max]	2136	30	92	0.492354257131198	148661607183973	15942634726845	Up	0.00177354	1.66903e+07
Glyma13g03920.2	Glyma13g03920.2	-	2457	15	46	0.214014793087554	0.646196973839981	15942634726845	Up	7.44266	0.000437881369195782
Glyma17g33680.1	Glyma17g33680.1	gi|351720797|ref|NP_001238212.1|/5.35037e-65/uncharacterized protein LOC100306141 [Glycine max]	1131	15	46	0.464928688431582	140380721903168	15942634726845	Up	7.44266	0.000437926637609842
Glyma13g41370.1	Glyma13g41370.1	-	2883	674	2066	81954526446818	247342029220883	159361186991921	Up	1.75969e-152	3.3722e-142
Glyma20g16070.1	Glyma20g16070.1	gi|356575100|ref|XP_003555680.1|/0/PREDICTED: heat shock 70 kDa protein 17-like [Glycine max]	3215	619	1897	67494341224547	203656651232876	159330047643322	Up	1.23113e-139	2.11695e-129
Glyma04g40823.1	Glyma04g40823.1	gi|351722665|ref|NP_001236484.1|/2.97329e-36/uncharacterized protein LOC100527213 precursor [Glycine max]	793	2184	6693	965466341327957	291313011182173	159327227028146	Up	0	0
Glyma08g30716.2	Glyma08g30716.2	gi|571473200|ref|XP_006585851.1|/3.55659e-155/PREDICTED: ethylene-responsive transcription factor ERF118-like isoform X1 [Glycine max]	2242	16	49	0.250173938324648	0.75434969041148	159230195635122	Up	0.43537	0.000267193432391633
Glyma05g13330.1	Glyma05g13330.1	gi|356511772|ref|XP_003524597.1|/0/PREDICTED: bystin-like [Glycine max]	1932	225	689	408256480292018	123090445775431	159217109372327	Up	5.3454e-50	2.70434e-43
Glyma09g08230.1	Glyma09g08230.1	gi|571476722|ref|XP_003534954.2|/3.13146e-126/PREDICTED: uncharacterized protein LOC100775761 [Glycine max]	1346	18	55	0.468797337250626	1410359649523	158902682431836	Up	14.9644	9.90709e+09
Glyma09g33780.1	Glyma09g33780.1	gi|255648214|gb|ACU24560.1|/1.47965e-119/unknown [Glycine max]	1515	18	55	0.416502452765243	12530324014904	158902682431836	Up	14.9644	9.9094e+09
Glyma02g06841.1	Glyma02g06841.1	-	2072	18	55	0.304537266379992	0.916189231784726	158902682431836	Up	14.9644	9.90824e+09
Glyma07g12970.2	Glyma07g12970.2	gi|356520726|ref|XP_003529011.1|/0/PREDICTED: protein TRIGALACTOSYLDIACYLGLYCEROL 4, chloroplastic-like [Glycine max]	1758	131	400	261222219972361	785332128765312	158802530047329	Up	6.2396e-28	1.83721e-16
Glyma19g30860.1	Glyma19g30860.1	gi|359806972|ref|NP_001241329.1|/7.02059e-49/uncharacterized protein LOC100800967 [Glycine max]	806	412	1258	179192515141308	538713481396008	158800779193208	Up	9.292e-94	9.24586e-81
Glyma11g07340.1	Glyma11g07340.1	gi|356538192|ref|XP_003537588.1|/0/PREDICTED: nucleolar protein 6-like isoform X1 [Glycine max]	3904	188	574	168812939145885	507474621209046	158791018723406	Up	4.2183e-41	1.7824e-29
Glyma07g38570.1	Glyma07g38570.1	gi|351721787|ref|NP_001237733.1|/0/ribonucleotide reductase small subunit [Glycine max]	1450	155	473	374732522875855	112591442475989	158716408030117	Up	1.96161e-32	6.7542e-22
Glyma08g21231.1	Glyma08g21231.1	gi|571474976|ref|XP_006586414.1|/0/PREDICTED: putative leucine-rich repeat receptor-like protein kinase At2g19210-like [Glycine max]	2038	42	128	0.722441693093785	21677941234456	158527468945725	Up	3.42834e-06	40265.7
Glyma17g33585.1	Glyma17g33585.1	gi|571538724|ref|XP_006601200.1|/0/PREDICTED: pentatricopeptide repeat-containing protein At4g13650-like isoform X1 [Glycine max]	4652	46	140	0.346637717746367	103872497598731	158331317312396	Up	4.30966e-07	5379.14
Glyma09g09800.2	Glyma09g09800.2	gi|356532886|ref|XP_003535000.1|/0/PREDICTED: pentatricopeptide repeat-containing protein At3g06430, chloroplastic-like [Glycine max]	1953	213	647	38232707229641	114344237313494	158050439400268	Up	2.72892e-45	1.28363e-34
Glyma20g23080.1	Glyma20g23080.1	gi|351726214|ref|NP_001236351.1|/0/calreticulin-1 precursor [Glycine max]	1783	35	106	0.688136179905185	20519499653836	157622954985424	Up	0.00196404	2.00908e+06
Glyma15g14170.1	Glyma15g14170.1	gi|388492820|gb|AFK34476.1|/0/unknown [Lotus japonicus]	2124	356	1078	587561291259694	175176761439999	157600014402212	Up	2.76972e-77	2.2913e-66
Glyma19g07810.2	Glyma19g07810.2	-	3437	79	239	0.805759157844504	240010705474463	157467817203966	Up	1.75689e-13	0.000329257
Glyma04g07841.1	Glyma04g07841.1	gi|357466465|ref|XP_003603517.1|/0/Protein arginine N-methyltransferase [Medicago truncatula]	2570	202	611	275534469562791	820578873665093	157440919930295	Up	2.4913e-43	1.10691e-32
Glyma02g10550.2	Glyma02g10550.2	gi|351727270|ref|NP_001236899.1|/1.3944e-72/uncharacterized protein LOC100527754 [Glycine max]	1049	201	606	671704503780362	19939275803524	156971440453003	Up	9.25034e-42	4.06244e-31
Glyma01g07780.1	Glyma01g07780.1	gi|571434306|ref|XP_006573158.1|/0/PREDICTED: putative fructokinase-5-like [Glycine max]	2268	153	460	236486346361747	700046721659979	156569432048773	Up	9.08838e-31	3.0197e-20
Glyma17g13770.1	Glyma17g13770.1	gi|388497016|gb|AFK36574.1|/0/unknown [Lotus japonicus]	2070	621	1867	105166869323224	311305086761317	156564886624173	Up	8.31424e-135	1.32925e-123
Glyma14g07450.1	Glyma14g07450.1	gi|357492233|ref|XP_003616405.1|/4.04752e-176/Ribosomal RNA large subunit methyltransferase N [Medicago truncatula]	1957	320	961	573214072277834	169490283719598	15640566381224	Up	9.29022e-68	6.52793e-63
Glyma07g35561.1	Glyma07g35561.1	gi|356519840|ref|XP_003528577.1|/0/PREDICTED: transcription factor MYB51-like [Glycine max]	1719	20	60	0.407860652795128	120472415564522	156255461295717	Up	0.078116	5.39831e+09
Glyma16g33480.1	Glyma16g33480.1	gi|571530089|ref|XP_006599666.1|/2.87692e-179/PREDICTED: uncharacterized protein LOC100811743 isoform X2 [Glycine max]	2360	23	69	0.341643784524597	100913514707087	156255461295717	Up	1.59502	1.20577e+09
Glyma05g14300.1	Glyma05g14300.1	gi|359806671|ref|NP_001241027.1|/1.32932e-96/uncharacterized protein LOC100819858 [Glycine max]	1227	28	84	0.799965319492059	236290884513104	156255461295717	Up	0.114756	9.93524e+07
Glyma10g28170.2	Glyma10g28170.2	gi|207367148|dbj|BAG72094.1|/0/phytochrome A [Glycine max]	4251	22	66	0.181421714507247	0.535876947990953	156255461295717	Up	0.270614	1.98483e+09
Glyma02g05670.5	Glyma02g05670.5	gi|388520479|gb|AFK48301.1|/3.19572e-124/unknown [Lotus japonicus]	1437	28	84	0.683060157979649	201759857548767	156255461295717	Up	0.114756	9.93373e+07
Glyma13g25900.2	Glyma13g25900.2	-	741	30	90	141925599626483	419214741610148	156255461295717	Up	0.00040222	3.65524e+06
Glyma20g29500.1	Glyma20g29500.1	gi|357440579|ref|XP_003590567.1|/0/Pentatricopeptide repeat-containing protein [Medicago truncatula]	3540	16	48	0.158443494272277	0.468004705887939	156255461295717	Up	0.66013	0.000392191639665971
Glyma13g17260.4	Glyma13g17260.4	-	1171	59	177	176625257331916	521709344960263	156255461295717	Up	1.1672e-08	17.0077
Glyma08g17220.1	Glyma08g17220.1	gi|356525722|ref|XP_003531472.1|/0/PREDICTED: DEAD-box ATP-dependent RNA helicase 47A-like [Glycine max]	2314	156	468	236330043422975	69806319895083	156255461295717	Up	2.92642e-31	9.83816e-21
Glyma07g03220.1	Glyma07g03220.1	gi|587878246|gb|EXB67253.1|/0/Pyrophosphate-energized vacuolar membrane proton pump [Morus notabilis]	2714	72	216	0.929994422902495	274698414325529	156255461295717	Up	1.43819e-11	0.0244346
Glyma13g19760.5	Glyma13g19760.5	gi|356548184|ref|XP_003542483.1|/1.82419e-79/PREDICTED: uncharacterized protein LOC100818260 isoform X1 [Glycine max]	984	16	48	0.570010131833192	168367546630417	156255461295717	Up	0.66013	0.000392150705354347
Glyma08g40245.1	Glyma08g40245.1	gi|357521733|ref|XP_003631155.1|/0/Pentatricopeptide repeat-containing protein [Medicago truncatula]	5025	76	228	0.530194498743948	156606947850859	156255461295716	Up	1.83709e-12	0.00326851
Glyma08g06580.1	Glyma08g06580.1	gi|356524760|ref|XP_003530996.1|/0/PREDICTED: pentatricopeptide repeat-containing protein At1g55890, mitochondrial-like [Glycine max]	1692	105	314	21754376042038	640533036442077	155796734346152	Up	9.39776e-20	2.16377e-09
Glyma20g02220.1	Glyma20g02220.1	gi|357475239|ref|XP_003607905.1|/0/Phosphoglucosamine mutase [Medicago truncatula]	2764	339	1013	429951383267883	126497997724333	155686910790081	Up	4.26452e-71	3.18112e-60
Glyma02g41260.1	Glyma02g41260.1	gi|571441608|ref|XP_006575497.1|/0/PREDICTED: nucleolar complex protein 4 homolog [Glycine max]	2286	316	944	484583416537456	142530567033763	155645441342075	Up	5.22108e-66	3.55884e-55
Glyma12g14080.1	Glyma12g14080.1	gi|590714783|ref|XP_007050009.1|/0/Elongation factor family protein isoform 1 [Theobroma cacao]	2429	54	161	0.779334560649662	228776075608765	155362148818716	Up	2.30818e-08	312.642
Glyma04g37770.1	Glyma04g37770.1	gi|356567826|ref|XP_003552116.1|/1.68004e-138/PREDICTED: mediator of RNA polymerase II transcription subunit 36a-like [Glycine max]	1399	170	505	425979694661617	124590781021543	154834075373746	Up	1.67843e-32	5.99682e-23
Glyma20g33090.1	Glyma20g33090.1	gi|574584589|ref|NP_001276177.1|/0/7-ethoxycoumarin O-deethylase-like precursor [Glycine max]	1938	65	192	11757561929841	341947710803571	154018679992871	Up	1.75725e-09	2.6778
Glyma14g18300.1	Glyma14g18300.1	gi|571509674|ref|XP_006596164.1|/0/PREDICTED: uncharacterized protein LOC100778913 [Glycine max]	3780	255	753	236486346361747	68756762792604	153974473004908	Up	3.93166e-51	2.07583e-40
Glyma12g30600.1	Glyma12g30600.1	gi|363807088|ref|NP_001242333.1|/1.21651e-113/uncharacterized protein LOC100795506 [Glycine max]	1517	692	2043	159910950498068	464830942926949	153943737333252	Up	4.04668e-144	7.1751e-133
Glyma08g21140.2	Glyma08g21140.2	gi|571474972|ref|XP_006586412.1|/0/PREDICTED: putative leucine-rich repeat receptor-like protein kinase At2g19210-like [Glycine max]	3299	141	416	14982851949656	435234446094027	153848047797831	Up	1.01264e-25	2.96174e-16
Glyma15g06990.4	Glyma15g06990.4	gi|255625841|gb|ACU13265.1|/8.71196e-113/unknown [Glycine max]	1608	37	109	0.806628143648276	233965971981136	153632307138399	Up	0.000232966	2.36523e+06
Glyma07g30290.1	Glyma07g30290.1	gi|356521247|ref|XP_003529268.1|/0/PREDICTED: heat shock 70 kDa protein, mitochondrial-like [Glycine max]	2418	481	1415	697343040315284	201981869680803	153428536618521	Up	2.28394e-98	2.47605e-87
Glyma20g33910.1	Glyma20g33910.1	gi|356576411|ref|XP_003556325.1|/0/PREDICTED: chaperonin CPN60-2, mitochondrial-like isoform 1 [Glycine max]	2250	1595	4691	248505417141544	719606635799438	153393118907976	Up	0	0
Glyma07g39170.1	Glyma07g39170.1	gi|357480335|ref|XP_003610453.1|/0/U3 small nucleolar RNA-associated protein-like protein [Medicago truncatula]	2791	110	323	138162613466555	399443106418239	153162275340527	Up	7.86518e-20	1.8227e-09
Glyma07g05620.1	Glyma07g05620.1	gi|351724843|ref|NP_001235024.1|/1.3737e-170/endonuclease precursor [Glycine max]	1478	94	276	222951865502549	644535574313193	153152771733655	Up	1.93422e-15	3.92192e-06
Glyma07g39160.1	Glyma07g39160.1	gi|357480333|ref|XP_003610452.1|/0/L-ascorbate oxidase-like protein [Medicago truncatula]	2328	15	44	0.225873860230292	0.652351920363557	153013313526479	Up	0.0001706586	0.000940564043536361
Glyma12g06170.1	Glyma12g06170.1	gi|356538952|ref|XP_003537964.1|/0/PREDICTED: nucleolar GTP-binding protein 1-like [Glycine max]	2012	330	967	574967973437109	165886384723065	152864197746703	Up	7.61362e-66	5.17726e-62
Glyma03g00350.1	Glyma03g00350.1	gi|571443665|ref|XP_006576276.1|/0/PREDICTED: putative DEAD-box ATP-dependent RNA helicase 29-like isoform X2 [Glycine max]	3021	344	1008	39917690662241	115165408261203	152860728103383	Up	9.04354e-69	6.46636e-58
Glyma07g31270.1	Glyma07g31270.1	gi|255646747|gb|ACU23847.1|/7.42003e-160/unknown [Glycine max]	2064	70	205	118890194648347	342812313330585	15277891947965	Up	2.9587e-12	0.470252
Glyma04g41540.1	Glyma04g41540.1	gi|62177685|gb|AAL26864.2|AF314924_1/0/NADH glutamate synthase precursor [Phaseolus vulgaris]	7238	1201	3516	581677305227926	167665045952296	152729103167378	Up	2.95934e-247	1.16968e-240
Glyma06g41210.1	Glyma06g41210.1	gi|388511713|gb|AFK43918.1|/4.78327e-40/unknown [Lotus japonicus]	973	124	363	446752031383342	128767430447096	152722153984488	Up	1.33411e-21	3.41884e-12
Glyma01g09310.1	Glyma01g09310.1	-	2943	4488	13120	534589318748022	153870660352419	152521525113266	Up	0	0
Glyma17g17980.1	Glyma17g17980.1	gi|356563552|ref|XP_003550025.1|/7.13574e-65/PREDICTED: 54S ribosomal protein L51, mitochondrial-like [Glycine max]	814	96	280	413432410115868	118726009540368	152191262845982	Up	1.52655e-15	3.11305e-07
Glyma20g33930.1	Glyma20g33930.1	gi|357442727|ref|XP_003591641.1|/0/Pentatricopeptide repeat-containing protein [Medicago truncatula]	2466	34	99	0.483329758987512	138565261916639	151948589106528	Up	0.0166202	1.56745e+07
Glyma12g04500.1	Glyma12g04500.1	gi|356544470|ref|XP_003540673.1|/1.38095e-119/PREDICTED: uncharacterized protein LOC100780999 [Glycine max]	1178	22	64	0.654689056341518	187519712376152	151816049359871	Up	0.610092	4.27109e+09
Glyma16g25540.1	Glyma16g25540.1	gi|217074938|gb|ACJ85829.1|/0/unknown [Medicago truncatula]	1871	22	64	0.412198668289849	118064255039608	151816049359871	Up	0.610092	4.27057e+09
Glyma04g04720.1	Glyma04g04720.1	gi|358345484|ref|XP_003636807.1|/5.24239e-169/Arginine N-methyltransferase [Medicago truncatula]	1378	160	465	407031908362744	116470510758668	151675092334404	Up	1.43226e-29	4.56942e-19
Glyma08g06950.1	Glyma08g06950.1	gi|356524786|ref|XP_003531009.1|/0/PREDICTED: heat shock 70 kDa protein, mitochondrial-like [Glycine max]	2452	21	61	0.300231682407246	0.858660754736282	151601202702014	Up	10.3682	7.03272e+09
Glyma13g30520.1	Glyma13g30520.1	gi|357446911|ref|XP_003593731.1|/0/Pentatricopeptide repeat-containing protein [Medicago truncatula]	2029	20	58	0.345545816734759	0.986638802087559	151364501247622	Up	17.6388	0.000115420910452978
Glyma16g26291.1	Glyma16g26291.1	gi|359807018|ref|NP_001241335.1|/2.63829e-98/uncharacterized protein LOC100805320 [Glycine max]	1078	30	87	0.975573926931576	278556140459507	151364501247622	Up	0.134734	1.15734e+08
Glyma13g19650.2	Glyma13g19650.2	gi|351721555|ref|NP_001237725.1|/1.66387e-58/uncharacterized protein LOC100306624 [Glycine max]	432	195	565	15823718763911	451415997418242	151236885578895	Up	1.76659e-35	6.86799e-26
Glyma04g10930.1	Glyma04g10930.1	gi|356508087|ref|XP_003522792.1|/0/PREDICTED: protein ROOT PRIMORDIUM DEFECTIVE 1-like [Glycine max]	1965	29	84	0.517360341030279	147546521779938	15119285398872	Up	0.0227632	1.9064e+08
Glyma01g00500.1	Glyma01g00500.1	-	999	504	1459	176857197660677	504082996590836	151107635665398	Up	3.36856e-99	3.70841e-88
Glyma04g16850.1	Glyma04g16850.1	gi|357456355|ref|XP_003598458.1|/0/Protein arginine methyltransferase [Medicago truncatula]	2323	166	480	250505098402284	713188402429317	15094432764976	Up	2.16196e-30	7.07998e-20
Glyma05g27390.1	Glyma05g27390.1	gi|356512321|ref|XP_003524868.1|/0/PREDICTED: pentatricopeptide repeat-containing protein At2g37230-like [Glycine max]	2630	192	554	255919377820773	727053318281995	150637177756404	Up	1.78014e-34	6.72767e-25
Glyma05g27382.1	Glyma05g27382.1	-	1294	26	75	0.70436337001644	200050311394332	15059710845908	Up	1.10169	8.51026e+08
Glyma08g20130.2	Glyma08g20130.2	gi|571472100|ref|XP_006585498.1|/0/PREDICTED: uncharacterized protein At3g15000, mitochondrial-like isoform X1 [Glycine max]	2075	34	98	0.574405390681062	163012241532775	150483911510088	Up	0.00024736	2.29445e+07
Glyma19g39385.1	Glyma19g39385.1	gi|571559338|ref|XP_003554497.2|/1.48347e-158/PREDICTED: major antigen-like [Glycine max]	1414	42	121	104125613191311	295357637494165	150413792673184	Up	5.69766e-05	610482
Glyma11g12200.1	Glyma11g12200.1	gi|357481605|ref|XP_003611088.1|/0/SAR DNA-binding protein-1 [Medicago truncatula]	2084	806	2319	135579809140305	384074327400994	150224318835405	Up	4.41688e-158	8.8518e-147
Glyma14g02940.2	Glyma14g02940.2	gi|356553373|ref|XP_003545031.1|/2.58503e-55/PREDICTED: small nuclear ribonucleoprotein-associated protein B'-like [Glycine max]	1520	73	210	168359242556915	476856768581543	150201307102212	Up	3.05058e-11	0.48445
Glyma15g42150.1	Glyma15g42150.1	gi|363807152|ref|NP_001242344.1|/2.76401e-147/uncharacterized protein LOC100818292 [Glycine max]	1469	543	1562	129579328437737	367004575265662	150196246257362	Up	1.90677e-104	2.26095e-99
Glyma05g09970.1	Glyma05g09970.1	gi|356511738|ref|XP_003524580.1|/5.37313e-138/PREDICTED: uncharacterized protein LOC100802599 [Glycine max]	1235	153	440	434292334857038	122969657538977	150156398306802	Up	2.43634e-27	7.30209e-17
Glyma05g34310.2	Glyma05g34310.2	gi|357521451|ref|XP_003631014.1|/0/Histidine kinase [Medicago truncatula]	3813	16	46	0.147099388860178	0.41639285725802	150115406829303	Up	0.0001496888	0.000834854261714846
Glyma20g34000.5	Glyma20g34000.5	gi|356574718|ref|XP_003555492.1|/6.66615e-172/PREDICTED: uncharacterized protein LOC100808436 isoform X1 [Glycine max]	2124	16	46	0.264072490453795	0.747507516348791	150115406829302	Up	0.0001496888	0.000834772461375661
Glyma06g22050.1	Glyma06g22050.1	gi|255634782|gb|ACU17752.1|/8.92779e-159/unknown [Glycine max]	1441	16	46	0.389236620210868	110180844186317	150115406829302	Up	0.0001496888	0.000834690677064759
Glyma13g35150.1	Glyma13g35150.1	gi|357495979|ref|XP_003618278.1|/1.71255e-135/50S ribosomal protein L3-2 [Medicago truncatula]	1385	115	330	291075570930704	822387330653264	149842427553745	Up	1.4001e-18	3.19904e-09
Glyma10g36780.1	Glyma10g36780.1	gi|574584740|ref|NP_001276269.1|/0/60S ribosomal protein L3-like [Glycine max]	1741	4332	12411	872262833444775	246048232252827	149610632758398	Up	0	0
Glyma17g13371.1	Glyma17g13371.1	gi|1169494|sp|P46280.1|EFTU2_SOYBN/1.07556e-27/RecName: Full=Elongation factor Tu, chloroplastic; Short=EF-Tu; Flags: Precursor	603	59	169	342998634055843	967345547762984	149582849915636	Up	2.79522e-08	376.373
Glyma12g36800.1	Glyma12g36800.1	gi|357453927|ref|XP_003597244.1|/0/Pentatricopeptide repeat protein [Medicago truncatula]	3975	22	63	0.194018542986241	0.547035689240713	149544041709863	Up	0.911172	6.23695e+09
Glyma18g03975.1	Glyma18g03975.1	-	974	22	63	0.79181078888122	223251218144952	149544041709863	Up	0.911172	6.2362e+09
Glyma17g05340.2	Glyma17g05340.2	gi|363808344|ref|NP_001241996.1|/8.81345e-62/uncharacterized protein LOC100792094 [Glycine max]	773	458	1310	207703433161003	584930202426888	149373942056388	Up	3.42736e-87	3.25662e-76
Glyma08g45580.1	Glyma08g45580.1	gi|351724869|ref|NP_001238352.1|/9.82705e-121/uncharacterized protein LOC100306662 precursor [Glycine max]	853	335	956	137674486999922	386830853325078	149044163487162	Up	1.48967e-62	9.56953e-52
Glyma02g08540.3	Glyma02g08540.3	gi|32363341|sp|Q8LPW2.1|RT13_SOYBN/2.82378e-64/RecName: Full=Small ribosomal subunit protein S13, mitochondrial; Flags: Precursor [Glycine max]	834	34	97	142912612189833	401437489777679	14900421131728	Up	0.00367252	3.35352e+07
Glyma06g02980.2	Glyma06g02980.2	gi|357466877|ref|XP_003603723.1|/0/Microspherule protein [Medicago truncatula]	3131	47	134	0.526226217203398	14771818926661	148909245101615	Up	9.34436e-06	106710
Glyma09g08920.1	Glyma09g08920.1	gi|124360335|gb|ABN08348.1|/0/Pectinesterase; Pectinesterase inhibitor [Medicago truncatula]	2000	20	57	0.350556231077413	0.983687391188211	148855403151339	Up	0.26351	0.000168421506569343
Glyma15g06816.1	Glyma15g06816.1	gi|255630145|gb|ACU15426.1|/4.04914e-81/unknown [Glycine max]	804	478	1361	208415271710203	58427098691069	148717665575926	Up	4.26156e-90	4.13909e-79
Glyma03g37180.1	Glyma03g37180.1	gi|255637437|gb|ACU19046.1|/0/unknown [Glycine max]	1621	64	182	138405914799225	387525796716894	148538675243471	Up	4.63256e-09	6.51673
Glyma12g06770.1	Glyma12g06770.1	gi|351724801|ref|NP_001236814.1|/5.31607e-47/uncharacterized protein LOC100500613 [Glycine max]	718	165	469	805595795651436	225455400707262	148471401050557	Up	8.03532e-29	2.51147e-18
Glyma12g35940.1	Glyma12g35940.1	gi|356549653|ref|XP_003543206.1|/2.89345e-25/PREDICTED: uncharacterized protein LOC100801381 isoform X1 [Glycine max]	666	19	54	100008534391454	279854165345153	14845521009559	Up	4.48894	0.000274841339328744
Glyma08g41690.1	Glyma08g41690.1	gi|357437223|ref|XP_003588887.1|/0/Pentatricopeptide repeat-containing protein [Medicago truncatula]	2896	44	125	0.532613058266788	148978535304021	14839447782608	Up	4.42572e-05	478523
Glyma03g34660.1	Glyma03g34660.1	gi|297740028|emb|CBI30210.3|/0/unnamed protein product [Vitis vinifera]	3187	81	230	0.890965005248523	249090989131602	148323216029576	Up	2.37462e-12	3.97511e-08
Glyma13g38960.2	Glyma13g38960.2	gi|357453191|ref|XP_003596872.1|/0/Pentatricopeptide repeat-containing protein [Medicago truncatula]	1815	31	88	0.598746179801642	167347137256899	148282742048643	Up	0.17626	1.49464e+08
Glyma13g39440.2	Glyma13g39440.2	gi|357453013|ref|XP_003596783.1|/0/Fatty acyl-CoA reductase [Medicago truncatula]	2237	133	377	208421898673652	581684659871783	148073039000349	Up	2.12552e-22	5.38869e-12
Glyma17g02890.2	Glyma17g02890.2	gi|571533062|ref|XP_006600350.1|/5.02329e-145/PREDICTED: uncharacterized protein LOC102666667 [Glycine max]	1626	18	51	0.388069628498981	108258468635978	148009245276519	Up	7.65694	0.0004498837586869
Glyma11g20920.1	Glyma11g20920.1	gi|356539472|ref|XP_003538222.1|/9.2653e-66/PREDICTED: uncharacterized protein LOC100797970 [Glycine max]	863	159	450	645868374754445	179975737852329	14784903481687	Up	2.52006e-27	7.54507e-17
Glyma05g00730.3	Glyma05g00730.3	gi|363807108|ref|NP_001242336.1|/0/uncharacterized protein LOC100817010 [Glycine max]	1727	108	305	219224510459529	609564612221588	147537004252279	Up	2.36832e-17	4.974e-07
Glyma11g04820.1	Glyma11g04820.1	gi|558695800|gb|AHA84254.1|/1.64429e-155/putative xyloglucan endotransglucosylase/hydrolase protein 6 [Phaseolus vulgaris]	1838	655	1849	124926186809415	347219133365214	14747705252154	Up	5.99494e-122	8.44574e-112
Glyma05g32080.2	Glyma05g32080.2	-	2088	22	62	0.369360013587312	102488099505393	147235680398559	Up	13.5584	9.03298e+08
Glyma03g27641.1	Glyma03g27641.1	gi|571491488|ref|XP_006591956.1|/2.35868e-30/PREDICTED: uncharacterized protein LOC100806311 isoform X2 [Glycine max]	778	22	62	0.991290113586514	275058035690566	147235680398559	Up	13.5584	9.03087e+09
Glyma13g07650.1	Glyma13g07650.1	gi|351727278|ref|NP_001237923.1|/1.99492e-103/uncharacterized protein LOC100500684 [Glycine max]	1049	22	62	0.73519895936159	20399919138919	147235680398559	Up	13.5584	9.03192e+09
Glyma06g04680.1	Glyma06g04680.1	gi|351722705|ref|NP_001237765.1|/2.92934e-158/mitotic cyclin a1-type [Glycine max]	1581	33	93	0.73171129826405	20303145328962	147235680398558	Up	0.00916896	8.01752e+07
Glyma20g19980.1	Glyma20g19980.1	gi|356575182|ref|XP_003555721.1|/0/PREDICTED: chaperonin CPN60-2, mitochondrial isoform 1 [Glycine max]	2329	330	929	496709129478515	137676073070115	147080468437285	Up	1.9022e-58	1.16289e-49
Glyma09g29880.1	Glyma09g29880.1	gi|356531094|ref|XP_003534113.1|/0/PREDICTED: probable cyclic nucleotide-gated ion channel 20, chloroplastic-like isoform X1 [Glycine max]	3094	27	76	0.305915263060444	0.847823651099514	147063212351613	Up	1.43709	1.0932e+09
Glyma07g16640.1	Glyma07g16640.1	gi|356523205|ref|XP_003530232.1|/0/PREDICTED: uncharacterized protein LOC100780872 [Glycine max]	2007	140	394	244533494523357	677580804252057	147036091474742	Up	2.77882e-23	7.29854e-13
Glyma09g24580.2	Glyma09g24580.2	gi|356529149|ref|XP_003533159.1|/1.24367e-139/PREDICTED: putative septum site-determining protein minD homolog, chloroplastic-like [Glycine max]	1816	88	247	169873063517689	469454335001716	146652772518339	Up	3.0686e-14	0.00540385
Glyma15g02271.1	Glyma15g02271.1	gi|356557302|ref|XP_003546956.1|/0/PREDICTED: MMS19 nucleotide excision repair protein homolog isoform X1 [Glycine max]	3767	178	499	165646427214705	457211525950584	146475468660688	Up	3.37886e-30	1.09955e-19
Glyma10g03060.1	Glyma10g03060.1	gi|90421410|gb|ABD93934.1|/2.09974e-126/adenylate isopentenyltransferase [Lotus japonicus]	1489	20	56	0.470861290903174	12980923004145	146301893940626	Up	0.39208	0.000242376727272727
Glyma07g10330.5	Glyma07g10330.5	gi|255626331|gb|ACU13510.1|/7.74029e-45/unknown [Glycine max]	604	25	70	14509777776383	400012300355378	146301893940625	Up	0.411868	2.95238e+09
Glyma18g14670.1	Glyma18g14670.1	gi|571544967|ref|XP_006602288.1|/0/PREDICTED: DEAD-box ATP-dependent RNA helicase 53-like isoform X11 [Glycine max]	2720	64	179	0.824838190770383	227141438367763	146140788950027	Up	1.47925e-08	202.338
Glyma15g20000.1	Glyma15g20000.1	-	1632	54	151	115992870577085	319351556736799	146110934939762	Up	1.18414e-05	14391.8
Glyma15g13570.1	Glyma15g13570.1	gi|357448457|ref|XP_003594504.1|/9.93769e-151/Pre-mRNA-processing factor [Medicago truncatula]	1565	63	176	141118482797936	388159813573511	14597438073734	Up	2.47486e-08	334.503
Glyma09g36670.2	Glyma09g36670.2	gi|255641788|gb|ACU21163.1|/0/unknown [Glycine max]	1581	29	81	0.643019019686589	17683384641354	145946111999306	Up	0.0743862	5.86069e+08
Glyma13g27810.1	Glyma13g27810.1	gi|255671803|gb|ACU26534.1|/0/dihydroxyacid dehydratase [Glycine max]	2454	780	2172	111423740929251	305490357834798	145507018629076	Up	7.2502e-142	1.25426e-129
Glyma10g12530.1	Glyma10g12530.1	gi|357475409|ref|XP_003607990.1|/0/DNA-directed RNA polymerase subunit beta [Medicago truncatula]	5581	398	1107	249993513651335	684617258458586	145340699847392	Up	3.8866e-71	2.84697e-59
Glyma11g00600.3	Glyma11g00600.3	gi|351720707|ref|NP_001238465.1|/2.95637e-68/uncharacterized protein LOC100305645 [Glycine max]	1107	127	353	402173815237863	11006248881581	145243179873503	Up	4.5327e-21	1.05991e-09
Glyma16g02460.1	Glyma16g02460.1	gi|358248878|ref|NP_001239700.1|/5.24645e-109/uncharacterized protein LOC100787725 [Glycine max]	1506	18	50	0.418991511247904	114592785721233	145152330056842	Up	0.000113917	0.000648694344372186
Glyma13g23400.1	Glyma13g23400.1	gi|351721866|ref|NP_001236968.1|/3.16366e-78/40S ribosomal protein S11 [Glycine max]	937	1007	2797	376745063708596	103030336952702	145140868270542	Up	1.42872e-180	3.50504e-170
Glyma11g36090.2	Glyma11g36090.2	gi|356538021|ref|XP_003537503.1|/1.44624e-138/PREDICTED: mediator of RNA polymerase II transcription subunit 36a-like [Glycine max]	1532	313	869	716214754094192	195782223201538	145078563211779	Up	3.27964e-54	1.82467e-43
Glyma04g16350.1	Glyma04g16350.1	gi|543177371|gb|AGV54707.1|/7.11257e-121/prohibitin-1 mitochondrial-like isoform 1 [Phaseolus vulgaris]	1403	31	86	0.774571857690649	211569483043069	144966055655124	Up	0.0385138	3.13733e+08
Glyma02g41840.1	Glyma02g41840.1	gi|363814378|ref|NP_001242828.1|/2.44309e-135/uncharacterized protein LOC100809454 [Glycine max]	1212	26	72	0.7520183174928	205041665698429	144707739553723	Up	0.359598	2.59765e+09
Glyma20g32770.1	Glyma20g32770.1	gi|356576291|ref|XP_003556266.1|/0/PREDICTED: uncharacterized protein LOC100789537 [Glycine max]	2220	55	152	0.86849516708368	236321295180351	144415991215494	Up	1.5245e-05	18363.7
Glyma12g35730.1	Glyma12g35730.1	gi|356544076|ref|XP_003540481.1|/6.19465e-114/PREDICTED: uncharacterized protein At3g15000, mitochondrial-like [Glycine max]	1668	980	2708	205962294038288	56035707335977	144396619680844	Up	2.5135e-175	5.9115e-163
Glyma02g06940.1	Glyma02g06940.1	gi|356502217|ref|XP_003519916.1|/0/PREDICTED: prolyl endopeptidase-like isoform X1 [Glycine max]	2328	21	58	0.316223404322408	0.859918440479234	144325568458483	Up	3.41534	0.000213565690441661
Glyma04g07610.2	Glyma04g07610.2	gi|363807038|ref|NP_001242580.1|/5.12864e-114/uncharacterized protein LOC100776365 [Glycine max]	1442	21	58	0.510518783122446	138827332138395	144325568458482	Up	3.41534	0.000213589156620152
Glyma15g11270.2	Glyma15g11270.2	gi|571522502|ref|XP_003547247.2|/2.93767e-167/PREDICTED: beta-glucosidase 47-like [Glycine max]	2702	25	69	0.324348844446163	0.881405975976036	144226037923946	Up	0.608812	4.26371e+09
Glyma10g28100.1	Glyma10g28100.1	gi|356534927|ref|XP_003536002.1|/0/PREDICTED: DEAD-box ATP-dependent RNA helicase 3, chloroplastic-like [Glycine max]	2753	539	1487	686341476755269	186430516080941	144163958153592	Up	4.18104e-94	4.29545e-83
Glyma15g41980.1	Glyma15g41980.1	gi|356557070|ref|XP_003546841.1|/0/PREDICTED: DEAD-box ATP-dependent RNA helicase 47, mitochondrial-like [Glycine max]	2336	33	91	0.495220703148742	134456189314659	144099263307626	Up	0.199471	1.6807e+08
Glyma04g09200.1	Glyma04g09200.1	gi|590599571|ref|XP_007019218.1|/3.11802e-120/Plastid transcriptionally active 6 isoform 1 [Theobroma cacao]	1567	174	479	389258354865793	105506389542909	143853046212347	Up	5.40398e-28	1.6483e-18
Glyma10g30110.1	Glyma10g30110.1	gi|255647458|gb|ACU24193.1|/0/unknown [Glycine max]	1614	32	88	0.695030941417423	188187765874394	143702373087331	Up	0.0336208	2.75491e+08
Glyma07g11495.1	Glyma07g11495.1	gi|357499065|ref|XP_003619821.1|/5.34349e-162/E3 SUMO-protein ligase RanBP2 [Medicago truncatula]	1856	56	154	105771276618185	286388116763053	143702373087331	Up	1.33428e-05	16154.5
Glyma18g06570.1	Glyma18g06570.1	gi|357458109|ref|XP_003599335.1|/0/Glucan endo-1,3-beta-glucosidase [Medicago truncatula]	1808	20	55	0.387783441457315	104996907536391	143702373087331	Up	0.58096	0.000348025674771077
Glyma10g41560.1	Glyma10g41560.1	gi|356536274|ref|XP_003536664.1|/0/PREDICTED: amino-acid permease BAT1 homolog [Glycine max]	1759	32	88	0.637737316343218	172674846004134	143702373087331	Up	0.0336208	2.75531e+08
Glyma05g27740.1	Glyma05g27740.1	gi|356510881|ref|XP_003524162.1|/0/PREDICTED: ABC transporter C family member 3-like isoform X1 [Glycine max]	4838	20	55	0.144917830127083	0.392381994265802	14370237308733	Up	0.58096	0.000347989048200379
Glyma01g43760.1	Glyma01g43760.1	gi|555433019|gb|AGZ15366.1|/1.62408e-178/exosome complex exonuclease RRP45 [Phaseolus vulgaris]	1694	79	217	163482539876716	442138743320785	143536259650338	Up	9.7088e-12	1.50159
Glyma08g11441.1	Glyma08g11441.1	gi|571470886|ref|XP_006585147.1|/0/PREDICTED: putative pentatricopeptide repeat-containing protein At1g12700, mitochondrial isoform X2 [Glycine max]	2976	35	96	0.412280513699914	11133982922334	14332715960122	Up	0.103347	8.99537e+07
Glyma13g34290.1	Glyma13g34290.1	-	1047	5281	14476	176818286181453	477215056379649	143237207853711	Up	0	0
Glyma17g06210.1	Glyma17g06210.1	gi|590575885|ref|XP_007012812.1|/0/CRS1 / YhbY domain-containing protein, putative isoform 1 [Theobroma cacao]	3119	65	178	0.730559635140488	196977613868032	143095773017396	Up	4.08046e-08	543.387
Glyma03g29250.2	Glyma03g29250.2	gi|357509703|ref|XP_003625140.1|/0/Pentatricopeptide repeat-containing protein [Medicago truncatula]	2957	30	82	0.35565393751513	0.957138471037305	142825352124558	Up	0.0095634	7.44305e+08
Glyma10g43660.1	Glyma10g43660.1	gi|358248652|ref|NP_001240173.1|/9.67433e-158/uncharacterized protein LOC100814693 [Glycine max]	1752	133	363	26611860007589	715129622288954	142613541473057	Up	4.39744e-20	1.02955e-09
Glyma11g03400.1	Glyma11g03400.1	gi|351727252|ref|NP_001238434.1|/4.0526e-99/uncharacterized protein LOC100306411 [Glycine max]	1074	55	150	179521347386012	482057919821725	142505108920724	Up	3.26656e-06	38421.1
Glyma04g05050.1	Glyma04g05050.1	-	821	22	60	0.939371142960181	252243705670418	142505108920723	Up	0.02968	0.000187779777678968
Glyma20g14630.1	Glyma20g14630.1	gi|571564762|ref|XP_006605665.1|/2.16401e-179/PREDICTED: uncharacterized protein LOC100817889 isoform X1 [Glycine max]	1238	33	90	0.934439065069033	250919324340161	142505108920723	Up	0.0293032	2.4224e+08
Glyma13g00880.1	Glyma13g00880.1	gi|356545708|ref|XP_003541278.1|/0/PREDICTED: WD repeat-containing protein 75-like isoform X1 [Glycine max]	3163	135	368	149620901661242	401569640145389	142433847124219	Up	2.3145e-21	5.4797e-10
Glyma11g08890.1	Glyma11g08890.1	gi|357484059|ref|XP_003612316.1|/0/2-succinylbenzoate-CoA ligase [Medicago truncatula]	2005	68	185	11889188884421	318470783339579	142151073150198	Up	1.86596e-07	254.013
Glyma09g07420.1	Glyma09g07420.1	gi|351727417|ref|NP_001236904.1|/2.09259e-73/uncharacterized protein LOC100499851 [Glycine max]	1030	75	204	255259391561223	683604932046994	142119876371163	Up	1.09898e-08	16.0301
Glyma20g32070.3	Glyma20g32070.3	gi|357443215|ref|XP_003591885.1|/0/Dolichyl-diphosphooligosaccharide-protein glycosyltransferase subunit [Medicago truncatula]	1819	60	163	115631522070614	309290905478581	141942967085858	Up	5.3223e-08	6614.06
Glyma20g30730.1	Glyma20g30730.1	gi|351725877|ref|NP_001235572.1|/9.01306e-73/uncharacterized protein LOC100306474 [Glycine max]	940	435	1181	162225489913484	433644945499544	141851377089708	Up	3.11448e-72	2.34786e-61
Glyma16g08440.2	Glyma16g08440.2	gi|351724233|ref|NP_001235771.1|/2.99512e-67/uncharacterized protein LOC100305721 [Glycine max]	1047	105	285	351560690192248	939529504477757	141816470362199	Up	7.19244e-15	0.000137187
Glyma08g28400.1	Glyma08g28400.1	gi|356523687|ref|XP_003530467.1|/0/PREDICTED: pentatricopeptide repeat-containing protein At3g02490, mitochondrial-like [Glycine max]	2721	111	301	143005298234446	381812549240348	141679592264561	Up	7.1611e-17	1.41767e-05
Glyma10g28730.2	Glyma10g28730.2	gi|351724245|ref|NP_001237051.1|/2.28871e-57/uncharacterized protein LOC100499861 [Glycine max]	913	89	241	341725132156514	911084188529655	141474801749958	Up	5.61548e-12	0.092373
Glyma20g23130.2	Glyma20g23130.2	gi|358248652|ref|NP_001240173.1|/0/uncharacterized protein LOC100814693 [Glycine max]	1869	105	284	196941702852479	524470763232899	141309371407457	Up	1.04619e-13	0.000198351
Glyma08g45281.1	Glyma08g45281.1	gi|351726584|ref|NP_001235084.1|/4.88525e-36/uncharacterized protein LOC100500233 precursor [Glycine max]	678	1196	3234	618385327977265	164635151017061	141269440151157	Up	6.76164e-202	1.9339e-191
Glyma17g05230.1	Glyma17g05230.1	gi|255645339|gb|ACU23166.1|/5.10516e-98/unknown [Glycine max]	983	135	365	481435312262978	128159732213845	141252916895256	Up	7.11802e-20	1.65224e-09
Glyma12g33820.1	Glyma12g33820.1	gi|351726780|ref|NP_001237394.1|/0/phosphoenolpyruvate carboxylase [Glycine max]	3640	8665	23364	834497181946643	221543013376917	140860774762993	Up	0	0
Glyma15g06581.1	Glyma15g06581.1	gi|299149732|gb|ADJ17365.1|/1.19781e-06/proline/glycine/tyrosine-rich protein [Glycine max]	829	36	97	152231897693448	403858705035687	140757995298083	Up	0.131823	1.13422e+08
Glyma10g25630.1	Glyma10g25630.1	gi|255554262|ref|XP_002518171.1|/0/chaperonin-60kD, ch60, putative [Ricinus communis]	2270	392	1056	605365826353946	160564786319615	140727638747926	Up	1.91552e-62	1.24884e-52
Glyma11g12980.1	Glyma11g12980.1	gi|1276977|gb|AAA97887.1|/1.3199e-83/nonsymbiotic hemoglobin [Glycine max]	1037	1073	2889	362725974875664	961570276317563	140651224004411	Up	7.87128e-179	1.92275e-167
Glyma02g07060.2	Glyma02g07060.2	gi|359807317|ref|NP_001240864.1|/2.08291e-137/uncharacterized protein LOC100796281 [Glycine max]	1039	26	70	0.877234071993526	232538430620451	140643541103989	Up	0.077828	5.37972e+09
Glyma19g33636.1	Glyma19g33636.1	gi|571552588|ref|XP_006603636.1|/0/PREDICTED: uncharacterized protein LOC100306136 isoform X1 [Glycine max]	4944	26	70	0.184354005016439	0.488688166291764	140643541103988	Up	0.077828	5.37906e+09
Glyma02g46750.1	Glyma02g46750.1	gi|356499427|ref|XP_003518542.1|/0/PREDICTED: uncharacterized protein LOC100809638 isoform X1 [Glycine max]	2451	165	443	23599256682078	62383919817386	140243278654521	Up	1.51461e-24	4.13654e-14
Glyma10g02570.1	Glyma10g02570.1	gi|255640691|gb|ACU20630.1|/2.03516e-39/unknown [Glycine max]	1264	60	161	166403274245607	43963377187792	140161839474211	Up	1.12958e-05	13743.3
Glyma11g01660.1	Glyma11g01660.1	gi|356538942|ref|XP_003537959.1|/0/PREDICTED: peptidyl-prolyl cis-trans isomerase FKBP53-like [Glycine max]	2010	427	1141	744713983433111	195930402958148	13955829289042	Up	6.64036e-68	4.68331e-57
Glyma20g33160.1	Glyma20g33160.1	gi|296090366|emb|CBI40185.3|/0/unnamed protein product [Vitis vinifera]	2016	97	259	168670408802128	443426333747122	139448755773544	Up	8.92576e-13	0.0153248
Glyma03g39050.1	Glyma03g39050.1	gi|255642565|gb|ACU21546.1|/0/unknown [Glycine max]	1436	232	619	566358256336767	148781335861189	13934067163227	Up	2.96958e-35	1.11562e-25
Glyma10g35880.1	Glyma10g35880.1	gi|571484073|ref|XP_006589443.1|/8.65483e-38/PREDICTED: glycine-rich cell wall structural protein 2-like [Glycine max]	1060	39	104	128978235962444	338641140958537	139262961151486	Up	5.921e-05	5.28793e+07
Glyma07g00710.1	Glyma07g00710.1	gi|357468391|ref|XP_003604480.1|/0/ATP-dependent RNA helicase chl1 [Medicago truncatula]	3296	21	56	0.22335196761607	0.586425799550117	139262961151486	Up	7.41052	0.000436261022258999
Glyma17g10480.1	Glyma17g10480.1	gi|351721996|ref|NP_001235437.1|/2.29174e-124/uncharacterized protein LOC100527136 [Glycine max]	1375	24	64	0.611879966971484	160653251766623	139262961151485	Up	2.22784	0.000143812795100374
Glyma19g36250.1	Glyma19g36250.1	gi|363808292|ref|NP_001242498.1|/2.77768e-76/uncharacterized protein LOC100776345 [Glycine max]	895	421	1122	164898517635297	43269518883198	139177264977841	Up	1.9748e-65	1.35583e-56
Glyma11g15890.2	Glyma11g15890.2	gi|357472337|ref|XP_003606453.1|/0/Transmembrane protein [Medicago truncatula]	2753	161	429	205011090459366	537852665761425	139150907162094	Up	2.4086e-24	6.33786e-13
Glyma08g47920.1	Glyma08g47920.1	gi|356527473|ref|XP_003532334.1|/0/PREDICTED: T-complex protein 1 subunit zeta-like [Glycine max]	2187	604	1609	968157126523811	253933211789254	139113598363438	Up	1.44261e-96	1.52616e-85
Glyma15g07420.1	Glyma15g07420.1	gi|388510430|gb|AFK43281.1|/3.922e-46/unknown [Lotus japonicus]	1574	817	2175	181959619307653	476943328169232	139019952971378	Up	1.74158e-130	2.71573e-120
Glyma19g43190.1	Glyma19g43190.1	gi|358248670|ref|NP_001240176.1|/3.12206e-63/uncharacterized protein LOC100802918 [Glycine max]	834	1433	3814	602334627258912	157843565568254	138985834628662	Up	9.68912e-233	3.44666e-226
Glyma14g37600.1	Glyma14g37600.1	gi|351725919|ref|NP_001237109.1|/2.67731e-56/uncharacterized protein LOC100305817 [Glycine max]	951	438	1164	161454920306947	422459137507362	138768039554313	Up	1.02694e-67	7.33365e-59
Glyma03g14960.2	Glyma03g14960.2	-	1482	107	284	253100652667228	661427703429344	138587224533955	Up	3.51892e-14	0.000648584
Glyma12g04400.1	Glyma12g04400.1	gi|357481605|ref|XP_003611088.1|/0/SAR DNA-binding protein-1 [Medicago truncatula]	2091	101	268	169326539162213	442377475460311	138546981994199	Up	3.5442e-14	0.00062279
Glyma07g39430.1	Glyma07g39430.1	gi|571467966|ref|XP_006584089.1|/0/PREDICTED: uncharacterized protein LOC100784987 [Glycine max]	3097	569	1509	64406359536018	168174551864341	138468436045612	Up	1.03098e-88	9.9625e-86
Glyma13g19610.1	Glyma13g19610.1	gi|356548160|ref|XP_003542471.1|/4.57397e-135/PREDICTED: uncharacterized protein LOC100812214 [Glycine max]	1589	140	371	308860115486707	805864931338978	138358447191185	Up	1.58331e-18	3.61184e-10
Glyma07g15410.2	Glyma07g15410.2	gi|356523127|ref|XP_003530193.1|/0/PREDICTED: uncharacterized protein LOC100798223 [Glycine max]	2178	157	416	252696640400155	659246298284755	138341108148548	Up	2.63618e-22	6.66848e-17
Glyma14g25450.1	Glyma14g25450.1	gi|357437313|ref|XP_003588932.1|/2.42025e-29/hypothetical protein MTR_1g015430 [Medicago truncatula]	674	37	98	192441847920835	501855194629833	138284859072227	Up	0.166821	1.41904e+08
Glyma07g23736.1	Glyma07g23736.1	gi|571466605|ref|XP_006583708.1|/0/PREDICTED: uncharacterized protein LOC100810447 [Glycine max]	2863	200	529	244887342701651	637744275037917	138085983457531	Up	3.42008e-29	1.08203e-18
Glyma01g00640.2	Glyma01g00640.2	-	1795	90	238	175766355414859	457640813375936	138055677921428	Up	3.14388e-11	0.49871
Glyma12g03210.3	Glyma12g03210.3	gi|13194621|gb|AAK15493.1|AF325121_1/0/brassinosteroid biosynthetic protein LKB [Pisum sativum]	2408	28	74	0.40762352450862	106068757574063	137969055580736	Up	0.583324	4.09882e+09
Glyma17g13700.2	Glyma17g13700.2	gi|357464505|ref|XP_003602534.1|/0/Limkain-b1 [Medicago truncatula]	3943	42	111	0.373405064804751	0.971646848484691	137969055580736	Up	0.00265658	2.45418e+07
Glyma19g00630.1	Glyma19g00630.1	gi|356573355|ref|XP_003554827.1|/0/PREDICTED: adoMet-dependent rRNA methyltransferase spb1-like [Glycine max]	2521	133	351	184942398783403	480558778968332	137763689703938	Up	3.79576e-18	8.22068e-08
Glyma17g12430.1	Glyma17g12430.1	gi|351727467|ref|NP_001235882.1|/1.24731e-54/uncharacterized protein LOC100527424 [Glycine max]	859	160	422	652956891413109	169563171816035	137676320605584	Up	1.73894e-22	4.43827e-12
Glyma02g33110.1	Glyma02g33110.1	gi|356498592|ref|XP_003518134.1|/0/PREDICTED: uncharacterized protein LOC100795433 [Glycine max]	2808	162	427	202243979467738	524859444241223	137583436897188	Up	9.128e-25	2.35188e-12
Glyma18g02340.1	Glyma18g02340.1	gi|356567826|ref|XP_003552116.1|/1.67501e-138/PREDICTED: mediator of RNA polymerase II transcription subunit 36a-like [Glycine max]	1396	309	814	775944666210033	201257109643393	137501406859788	Up	2.19588e-46	1.05469e-35
Glyma05g25130.1	Glyma05g25130.1	-	1575	94	247	209220861722392	54128829991309	137137049214306	Up	1.24147e-10	0.201081
Glyma17g05500.1	Glyma17g05500.1	gi|357501877|ref|XP_003621227.1|/0/(E E)-alpha-farnesene synthase [Medicago truncatula]	2055	208	546	35482090542142	9170500970483	136990953501477	Up	7.8089e-31	2.50961e-19
Glyma17g02570.5	Glyma17g02570.5	gi|358248257|ref|NP_001239849.1|/0/uncharacterized protein LOC100805161 [Glycine max]	1983	24	63	0.42427380463227	109655414257783	136990953501477	Up	3.25564	0.000204545762490341
Glyma11g05280.1	Glyma11g05280.1	gi|357482655|ref|XP_003611614.1|/1.54015e-96/LOB domain-containing protein [Medicago truncatula]	1675	678	1779	141896790848051	366583895035104	136930144436683	Up	1.77839e-103	2.0913e-93
Glyma16g09430.1	Glyma16g09430.1	gi|356558950|ref|XP_003547765.1|/0/PREDICTED: uncharacterized protein LOC100795042 isoform X1 [Glycine max]	1746	203	532	407576832237771	10516703685861	136753863055203	Up	6.74346e-29	2.1135e-18
Glyma02g47820.2	Glyma02g47820.2	gi|351724849|ref|NP_001235792.1|/1.24613e-118/uncharacterized protein LOC100527418 [Glycine max]	1027	21	55	0.716814104442616	184843630794348	136663440298191	Up	0.0001084644	0.000620438169889447
Glyma18g51160.2	Glyma18g51160.2	gi|571549639|ref|XP_006602976.1|/0/PREDICTED: DNA-directed RNA polymerase 2B, chloroplastic/mitochondrial-like isoform X1 [Glycine max]	4079	178	466	152976242048981	394316051228334	13660448259239	Up	7.57804e-25	2.09273e-14
Glyma10g05820.1	Glyma10g05820.1	gi|388518627|gb|AFK47375.1|/4.82e-30/unknown [Lotus japonicus]	743	34	89	160416041139058	413440900171192	136586270195207	Up	0.0789996	6.20185e+08
Glyma08g03160.2	Glyma08g03160.2	gi|571469672|ref|XP_006584792.1|/0/PREDICTED: uncharacterized protein LOC100792062 [Glycine max]	3860	128	335	116246625849505	299550291835334	136560939758114	Up	6.8705e-18	1.41682e-06
Glyma09g30410.1	Glyma09g30410.1	gi|363806944|ref|NP_001242309.1|/2.10908e-148/uncharacterized protein LOC100806763 [Glycine max]	1296	263	687	711391117078392	182963298068633	136283941176181	Up	4.53026e-38	1.8158e-27
Glyma13g44690.1	Glyma13g44690.1	gi|351727577|ref|NP_001235118.1|/3.81275e-68/uncharacterized protein LOC100499723 [Glycine max]	928	974	2544	367932940807543	946196583175593	136269710543803	Up	1.37039e-148	2.55728e-138
Glyma02g09110.1	Glyma02g09110.1	gi|255642251|gb|ACU21390.1|/9.07833e-103/unknown [Glycine max]	720	36	94	175278115538706	45061703105113	136225596247134	Up	0.0406646	3.30402e+08
Glyma14g05520.1	Glyma14g05520.1	gi|351725315|ref|NP_001236576.1|/0/protein disulfide isomerse like protein precursor [Glycine max]	1803	740	1930	143877765389509	369465445503741	136059578387515	Up	1.78274e-111	2.27503e-101
Glyma18g48890.1	Glyma18g48890.1	gi|357489793|ref|XP_003615184.1|/1.09476e-155/Protein AATF [Medicago truncatula]	1641	28	73	0.598145915305762	153541763273869	136006174905843	Up	0.084915	5.83839e+09
Glyma08g48350.1	Glyma08g48350.1	gi|571554887|ref|XP_006604042.1|/8.97706e-145/PREDICTED: uncharacterized protein LOC100780803 isoform X3 [Glycine max]	1378	63	164	16026881391783	410777715363906	135786419335418	Up	2.24808e-06	26824.3
Glyma02g46530.1	Glyma02g46530.1	gi|388502944|gb|AFK39538.1|/1.05566e-179/unknown [Lotus japonicus]	1606	259	674	565342863319115	144852701855073	135738860573132	Up	4.8628e-38	1.91803e-26
Glyma06g13430.1	Glyma06g13430.1	gi|357463931|ref|XP_003602247.1|/0/Pentatricopeptide repeat-containing protein [Medicago truncatula]	2571	40	104	0.545400592885901	139618673440704	135610373548975	Up	0.108062	9.38143e+07
Glyma11g14180.1	Glyma11g14180.1	gi|571488528|ref|XP_003539065.2|/0/PREDICTED: mitochondrial tRNA-specific 2-thiouridylase 1-like isoform X1 [Glycine max]	1963	30	78	0.535745640974141	137147074407558	135610373548974	Up	0.434818	3.10906e+09
Glyma11g25780.1	Glyma11g25780.1	gi|357456355|ref|XP_003598458.1|/0/Protein arginine methyltransferase [Medicago truncatula]	2289	145	377	222064890809196	568470329459667	135610373548974	Up	3.388e-21	7.61878e-09
Glyma15g00290.1	Glyma15g00290.1	gi|356557195|ref|XP_003546903.1|/0/PREDICTED: uncharacterized protein LOC100802127 [Glycine max]	1993	45	117	0.791521846386532	202623964171126	135610373548974	Up	0.0172351	1.62409e+07
Glyma11g14190.1	Glyma11g14190.1	gi|356538952|ref|XP_003537964.1|/0/PREDICTED: nucleolar GTP-binding protein 1-like [Glycine max]	2630	47	122	0.626469310290434	160109214495313	135374059812126	Up	0.000891614	8.62899e+06
Glyma09g35850.1	Glyma09g35850.1	gi|357450949|ref|XP_003595751.1|/0/Nitric oxide synthase [Medicago truncatula]	2121	118	306	195028926294836	497958330981898	135233690556682	Up	7.48504e-15	0.00014272
Glyma08g19660.1	Glyma08g19660.1	gi|388491758|gb|AFK33945.1|/1.65762e-104/unknown [Lotus japonicus]	1187	299	775	883035493615387	225352939940249	135164293819951	Up	8.75742e-43	3.95585e-38
Glyma13g21625.1	Glyma13g21625.1	gi|356548351|ref|XP_003542566.1|/1.30859e-150/PREDICTED: growth-regulating factor 3-like isoform X1 [Glycine max]	1953	22	57	0.394891811761551	100736035963975	135105050776346	Up	0.93281	0.000539770373729158
Glyma14g05580.1	Glyma14g05580.1	gi|363806948|ref|NP_001242565.1|/0/uncharacterized protein LOC100807082 [Glycine max]	1503	132	342	307873735876371	785379154641286	135105050776345	Up	5.60688e-17	1.16129e-06
Glyma18g22940.1	Glyma18g22940.1	gi|356567698|ref|XP_003552054.1|/0/PREDICTED: DEAD-box ATP-dependent RNA helicase 27-like [Glycine max]	2327	235	608	354021118621367	901819123851103	13490026791146	Up	9.61198e-33	3.34398e-22
Glyma19g42030.1	Glyma19g42030.1	gi|351727905|ref|NP_001235897.1|/3.58326e-90/uncharacterized protein LOC100527681 [Glycine max]	931	155	401	583632822953802	148664384218619	13489261334167	Up	1.92317e-19	4.57604e-10
Glyma04g02970.2	Glyma04g02970.2	gi|357466877|ref|XP_003603723.1|/0/Microspherule protein [Medicago truncatula]	3156	46	119	0.510950146690779	130143418886217	134884791948694	Up	0.0148958	1.41113e+07
Glyma13g16690.1	Glyma13g16690.1	-	1402	58	150	145023262499928	36927974742406	134842980760432	Up	2.0001e-06	222079
Glyma05g03150.1	Glyma05g03150.1	-	2006	891	2303	155705683893308	39625545502203	134760918650693	Up	8.52952e-133	1.34107e-121
Glyma15g10340.1	Glyma15g10340.1	gi|388502022|gb|AFK39077.1|/2.37391e-46/unknown [Lotus japonicus]	785	132	341	589470350346732	14993290888152	134682592190173	Up	8.04976e-17	1.6582e-06
Glyma08g06511.1	Glyma08g06511.1	gi|357475987|ref|XP_003608279.1|/0/Endoglucanase [Medicago truncatula]	1608	24	62	0.523218255339422	133081562044316	134682592190173	Up	4.73912	0.000288915760411311
Glyma15g23160.1	Glyma15g23160.1	-	1643	24	62	0.512072400843452	13024659267636	134682592190173	Up	4.73912	0.000288946710144617
Glyma09g30760.1	Glyma09g30760.1	gi|357499069|ref|XP_003619823.1|/9.67019e-130/Prostaglandin E synthase [Medicago truncatula]	1565	284	733	636153160549426	161659740539422	134551438086514	Up	5.51424e-40	2.31794e-29
Glyma08g08040.1	Glyma08g08040.1	gi|356524876|ref|XP_003531054.1|/0/PREDICTED: tRNA (guanine(10)-N2)-methyltransferase homolog [Glycine max]	1895	57	147	105444354466557	267744380881668	134437444290763	Up	3.3321e-06	363592
Glyma16g03180.1	Glyma16g03180.1	gi|363807337|ref|NP_001242117.1|/0/uncharacterized protein LOC100807997 [Glycine max]	1470	261	673	622416165382345	158019241978677	134414881027645	Up	2.22208e-36	8.60939e-26
Glyma18g32680.1	Glyma18g32680.1	gi|351721927|ref|NP_001236970.1|/1.37244e-101/uncharacterized protein LOC100500112 [Glycine max]	1228	1540	3970	439622635064508	11158463177945	134380076868407	Up	4.5141e-231	1.57622e-218
Glyma11g20180.3	Glyma11g20180.3	gi|574584367|ref|NP_001276148.1|/0/ruBisCO large subunit-binding protein subunit alpha, chloroplastic-like [Glycine max]	2393	212	546	310563815246183	787521082087028	134242879859266	Up	8.02948e-29	2.51102e-19
Glyma19g41760.3	Glyma19g41760.3	gi|351722303|ref|NP_001238007.1|/7.52155e-87/DnaJ-like protein [Glycine max]	1253	73	188	204234675727463	517867936722767	134235640503363	Up	1.23399e-06	1590.8
Glyma17g13340.1	Glyma17g13340.1	gi|356563135|ref|XP_003549820.1|/0/PREDICTED: pentatricopeptide repeat-containing protein At3g48250, chloroplastic-like [Glycine max]	2453	47	121	0.671673170021949	170255075180085	134186649783297	Up	0.0128645	1.22625e+07
Glyma03g00910.1	Glyma03g00910.1	gi|357508931|ref|XP_003624754.1|/0/Secondary cell wall-related glycosyltransferase family [Medicago truncatula]	2062	21	54	0.357016530195231	0.903893666924693	134016219162072	Up	0.0001580566	0.00087782488735363
Glyma06g00590.1	Glyma06g00590.1	gi|255646167|gb|ACU23569.1|/2.2636e-156/unknown [Glycine max]	1372	21	54	0.536565659812367	135847575889119	134016219162072	Up	0.0001580566	0.000877739237545126
Glyma19g42720.1	Glyma19g42720.1	gi|351722387|ref|NP_001238010.1|/1.31347e-60/uncharacterized protein LOC100499665 [Glycine max]	925	955	2453	361925622355599	915309690122212	13385667078705	Up	3.72552e-140	6.34855e-129
Glyma10g08910.1	Glyma10g08910.1	gi|356534524|ref|XP_003535803.1|/6.81917e-61/PREDICTED: 40S ribosomal protein S17-like [Glycine max]	1017	651	1671	224397351456633	567110569675344	133757439713156	Up	2.21304e-94	2.29431e-83
Glyma20g22840.1	Glyma20g22840.1	gi|356575335|ref|XP_003555797.1|/7.32425e-32/PREDICTED: uncharacterized protein LOC100806666 [Glycine max]	598	30	77	175864329971946	44442838186641	13374880573224	Up	0.629928	4.4013e+08
Glyma14g39000.1	Glyma14g39000.1	gi|571441521|ref|XP_006575468.1|/2.64943e-132/PREDICTED: uncharacterized protein LOC102667916 isoform X1 [Glycine max]	1351	55	141	142713491556312	36022679018151	133578375111014	Up	9.24564e-05	972150
Glyma01g07860.1	Glyma01g07860.1	gi|50871742|emb|CAH10210.1|/0/copper/topa quinone amine oxidase precursor [Lathyrus sativus]	2321	460	1179	694768919843214	175327850852385	13354500642714	Up	1.70727e-64	1.15405e-54
Glyma20g34630.1	Glyma20g34630.1	gi|351727138|ref|NP_001238430.1|/4.54395e-50/uncharacterized protein LOC100500203 [Glycine max]	903	82	210	318334561997208	802682489749662	133428562528405	Up	7.85128e-09	109.151
Glyma10g28511.1	Glyma10g28511.1	gi|351724361|ref|NP_001236543.1|/1.17645e-31/uncharacterized protein LOC100306546 [Glycine max]	747	66	169	309728396935867	780869297591807	133407742915974	Up	2.09376e-06	25045.9
Glyma17g11720.1	Glyma17g11720.1	gi|357478345|ref|XP_003609458.1|/0/Monogalactosyldiacylglycerol synthase [Medicago truncatula]	1917	52	133	0.950908921023759	239464849185097	133243482959611	Up	0.000297304	2.99122e+06
Glyma10g06620.1	Glyma10g06620.1	gi|359806184|ref|NP_001240946.1|/1.09605e-110/uncharacterized protein LOC100812934 [Glycine max]	1669	1738	4443	365048969210631	918823768629019	133169817143162	Up	3.13678e-254	1.29372e-243
Glyma20g27990.1	Glyma20g27990.1	gi|388523141|gb|AFK49632.1|/7.65725e-162/unknown [Lotus japonicus]	1616	160	409	347085377304369	87356292990268	13316210502904	Up	1.92679e-19	4.58274e-10
Glyma01g37250.1	Glyma01g37250.1	-	1155	1079	2757	327489327560631	823885816816556	133099651475818	Up	1.6771e-157	3.32592e-145
Glyma19g39940.1	Glyma19g39940.1	gi|351734388|ref|NP_001236701.1|/4.09352e-93/uncharacterized protein LOC100306301 [Glycine max]	1036	92	235	311304761188436	782925343525129	1330547102744	Up	3.02408e-10	4.5522
Glyma06g17060.2	Glyma06g17060.2	gi|351727521|ref|NP_001235116.1|/0/calnexin homolog precursor [Glycine max]	2340	148	378	221719325638706	557555606341496	133038117082813	Up	1.33557e-17	2.94064e-08
Glyma15g00610.1	Glyma15g00610.1	gi|351721369|ref|NP_001236695.1|/3.29719e-64/uncharacterized protein LOC100500093 [Glycine max]	785	920	2349	410842971453783	103282229607827	132993305930383	Up	1.00097e-132	1.56945e-121
Glyma12g09000.1	Glyma12g09000.1	gi|351727527|ref|NP_001235884.1|/1.71233e-106/histone deacetylase HDT1 [Glycine max]	1737	342	873	690214340981435	173470915271805	132957744097955	Up	2.58598e-47	1.26338e-36
Glyma16g26300.1	Glyma16g26300.1	gi|351726461|ref|NP_001238151.1|/0/precursor monofunctional aspartokinase [Glycine max]	2351	1928	4920	287482949177904	722311814255375	132914537623265	Up	5.38554e-281	2.41357e-269
Glyma07g06580.1	Glyma07g06580.1	gi|356520318|ref|XP_003528810.1|/1.41335e-151/PREDICTED: 60S ribosomal protein L5-like [Glycine max]	1810	22	56	0.42609044661343	106787814105922	132551541565632	Up	0.0001354878	0.0007616220864
Glyma13g35170.2	Glyma13g35170.2	gi|356549720|ref|XP_003543239.1|/0/PREDICTED: proton pump-interactor 1-like isoform X1 [Glycine max]	2459	22	56	0.313633065624363	0.786034743927282	132551541565632	Up	0.0001354878	0.00076169731576452
Glyma14g27940.1	Glyma14g27940.1	gi|3694835|gb|AAC62469.1|/0/alcohol dehydrogenase Adh-1 [Glycine max]	1693	48	122	0.993898351548483	248722524585158	132336694907774	Up	0.0159623	1.5079e+07
Glyma08g04690.2	Glyma08g04690.2	gi|351725659|ref|NP_001237868.1|/1.38189e-73/uncharacterized protein LOC100499657 [Glycine max]	1117	157	399	492724514585083	123291168098791	132321629956673	Up	1.24114e-18	2.84268e-10
Glyma15g01740.2	Glyma15g01740.2	gi|357454999|ref|XP_003597780.1|/0/Beta-D-galactosidase [Medicago truncatula]	1581	37	94	0.82040357684151	20521458719596	13227275982847	Up	0.0731592	5.76961e+08
Glyma10g00280.1	Glyma10g00280.1	gi|356534606|ref|XP_003535844.1|/0/PREDICTED: pentatricopeptide repeat-containing protein At1g80270, mitochondrial-like [Glycine max]	2174	139	353	22413668868335	560437788036344	132217541278369	Up	6.0063e-18	1.2413e-14
Glyma17g13230.1	Glyma17g13230.1	gi|356563121|ref|XP_003549814.1|/0/PREDICTED: DEAD-box ATP-dependent RNA helicase 27-like [Glycine max]	2088	234	594	392864741724687	981902114616182	132154651345337	Up	8.11796e-31	2.702e-21
Glyma17g37700.1	Glyma17g37700.1	gi|571539786|ref|XP_006601347.1|/0/PREDICTED: tRNA (adenine(58)-N(1))-methyltransferase non-catalytic subunit trm6-like [Glycine max]	2230	186	472	292392192737214	730549049863639	132107635048982	Up	8.82506e-24	2.35153e-13
Glyma18g40750.1	Glyma18g40750.1	gi|388509408|gb|AFK42770.1|/2.86049e-71/unknown [Medicago truncatula]	1340	69	175	180510298092101	450760129504941	132027876729017	Up	1.34686e-06	16292.9
Glyma06g18470.1	Glyma06g18470.1	gi|358248672|ref|NP_001239665.1|/3.33689e-147/uncharacterized protein LOC100790280 [Glycine max]	1386	2759	6997	69782441669739	174245226099185	132018314719749	Up	0	0
Glyma19g43280.1	Glyma19g43280.1	gi|571560334|ref|XP_006604841.1|/0/PREDICTED: trihelix transcription factor GTL2-like isoform X1 [Glycine max]	2312	30	76	0.454874002263079	113458753308906	131862903007108	Up	0.909582	6.22832e+09
Glyma04g41420.1	Glyma04g41420.1	gi|357463931|ref|XP_003602247.1|/0/Pentatricopeptide repeat-containing protein [Medicago truncatula]	2749	30	76	0.382564093573022	0.954225673518333	131862903007108	Up	0.909582	6.22757e+09
Glyma09g36480.5	Glyma09g36480.5	gi|571478929|ref|XP_006587707.1|/0/PREDICTED: uncharacterized protein LOC100813721 [Glycine max]	2752	30	76	0.382147054226831	0.953185456577724	131862903007108	Up	0.909582	6.22907e+09
Glyma18g26190.1	Glyma18g26190.1	gi|152963481|gb|ABS50097.1|/7.36681e-99/ribosomal protein S6 [Glycine max]	1127	1503	3807	467511992288688	116592658610922	131840167288191	Up	4.90014e-214	1.51574e-202
Glyma17g13361.1	Glyma17g13361.1	gi|2546954|emb|CAA75382.1|/4.29321e-61/translation elongation factor-TU [Glycine max]	1941	277	701	500278598703984	124653571811046	131712058019744	Up	9.26266e-37	3.63331e-26
Glyma19g40661.1	Glyma19g40661.1	-	1730	51	129	103343166386983	257368772869444	131639402568777	Up	0.000710938	6.92991e+06
Glyma19g34180.1	Glyma19g34180.1	gi|356572222|ref|XP_003554269.1|/0/PREDICTED: uncharacterized serine-rich protein C215.13-like [Glycine max]	1823	34	86	0.653807562075263	162826102418774	131639402568777	Up	0.238516	1.76189e+09
Glyma02g43260.1	Glyma02g43260.1	-	440	843	2131	671633869996043	167164101325525	131551816907664	Up	4.51746e-118	6.03558e-107
Glyma03g27580.2	Glyma03g27580.2	gi|351724859|ref|NP_001237072.1|/3.45469e-74/uncharacterized protein LOC100527254 [Glycine max]	1078	110	278	357710439874911	890098931583253	131517347143486	Up	1.77705e-11	0.0300394
Glyma12g15450.1	Glyma12g15450.1	gi|356543094|ref|XP_003539998.1|/6.43037e-170/PREDICTED: 50S ribosomal protein L1, chloroplastic-like isoform X1 [Glycine max]	1744	184	465	369852904347729	920277315512873	131511706217439	Up	3.42438e-23	8.96926e-13
Glyma02g45430.1	Glyma02g45430.1	gi|351721373|ref|NP_001237207.1|/1.36853e-99/uncharacterized protein LOC100527007 [Glycine max]	1063	306	773	100912706217957	250991187928401	131452887346821	Up	9.6893e-42	4.16838e-30
Glyma12g23056.1	Glyma12g23056.1	gi|363806830|ref|NP_001242289.1|/3.12289e-33/uncharacterized protein LOC100810086 [Glycine max]	324	59	149	638358568937264	158727984932904	131411758333633	Up	5.1146e-06	550497
Glyma05g36620.1	Glyma05g36620.1	gi|2642238|gb|AAB86942.1|/0/endoplasmic reticulum HSC70-cognate binding protein precursor [Glycine max]	2532	1841	4648	254887054270741	633599261972064	131371255429064	Up	1.64261e-259	6.82413e-249
Glyma10g33680.1	Glyma10g33680.1	gi|357442731|ref|XP_003591643.1|/0/Chaperonin CPN60-like protein [Medicago truncatula]	2256	2401	6060	373087549120952	927140971537974	131327450236591	Up	0	0
Glyma17g09180.1	Glyma17g09180.1	gi|356564958|ref|XP_003550712.1|/0/PREDICTED: pentatricopeptide repeat-containing protein At3g48250, chloroplastic-like [Glycine max]	2578	105	265	142778914907402	354793133075927	131319514402045	Up	1.07779e-10	0.175216
Glyma17g26021.1	Glyma17g26021.1	gi|356565784|ref|XP_003551117.1|/0/PREDICTED: lupus La protein homolog A-like isoform X1 [Glycine max]	1654	126	318	267050091389081	663596152650356	131319514402045	Up	9.87392e-15	0.000187516
Glyma08g45010.1	Glyma08g45010.1	gi|388516049|gb|AFK46086.1|/1.17078e-35/unknown [Medicago truncatula]	809	147	371	636981037928055	158284224462007	131319514402045	Up	9.16888e-18	1.95525e-07
Glyma10g05580.1	Glyma10g05580.1	gi|84468264|dbj|BAE71215.1|/0/putative 60S ribosomal protein L1 [Trifolium pratense]	1803	587	1481	114130065248165	283512085383959	131273134441481	Up	7.83678e-81	6.8306e-70
Glyma10g28436.1	Glyma10g28436.1	gi|255543028|ref|XP_002512577.1|/3.81553e-06/DNA binding protein, putative [Ricinus communis]	1530	48	121	109978425436051	272964509422712	131149284878945	Up	0.00228998	2.13317e+07
Glyma04g00920.1	Glyma04g00920.1	gi|351734422|ref|NP_001237264.1|/3.94479e-52/uncharacterized protein LOC100306339 [Glycine max]	1124	52	131	162179039288483	402269614302478	131057539563237	Up	0.000612066	6.00523e+06
Glyma07g17291.1	Glyma07g17291.1	gi|571466301|ref|XP_006583617.1|/0/PREDICTED: brassinosteroid LRR receptor kinase-like isoform X2 [Glycine max]	3144	137	345	15275510069213	378746651890466	131001258094101	Up	3.33326e-16	6.69428e-06
Glyma06g14190.1	Glyma06g14190.1	gi|357464227|ref|XP_003602395.1|/8.16922e-165/1-aminocyclopropane-1-carboxylate oxidase [Medicago truncatula]	2185	236	593	378632817090478	936732302339892	130683735742017	Up	3.55492e-30	1.15618e-19
Glyma10g07630.1	Glyma10g07630.1	gi|356533497|ref|XP_003535300.1|/1.22639e-144/PREDICTED: ribosome production factor 2 homolog [Glycine max]	1420	203	510	501147288089541	123963570424015	13066096319097	Up	1.79012e-25	5.04139e-15
Glyma06g15310.1	Glyma06g15310.1	gi|356516315|ref|XP_003526841.1|/1.14741e-22/PREDICTED: root meristem growth factor 9-like [Glycine max]	956	41	103	150343153495543	371870371035696	130654063480115	Up	0.0027817	2.30893e+08
Glyma19g34910.2	Glyma19g34910.2	gi|255628347|gb|ACU14518.1|/5.80133e-30/unknown [Glycine max]	711	106	266	522629542815833	129129146522597	1304954093174	Up	1.32593e-10	0.214332
Glyma09g38440.1	Glyma09g38440.1	gi|351725523|ref|NP_001238375.1|/4.19866e-71/biotin carboxyl carrier protein of acetyl-CoA carboxylase, chloroplastic [Glycine max]	1200	116	291	338871023374832	83699716618646	130448646001672	Up	5.14684e-13	0.00894466
Glyma07g16490.1	Glyma07g16490.1	gi|388509408|gb|AFK42770.1|/9.94421e-72/unknown [Medicago truncatula]	1122	87	218	271821676503876	670619042683898	130283294116421	Up	7.68666e-09	106.914
Glyma02g45830.1	Glyma02g45830.1	gi|356501499|ref|XP_003519562.1|/1.30572e-53/PREDICTED: small nuclear ribonucleoprotein-associated protein B'-like [Glycine max]	1425	334	836	821654604770919	202490036080848	130124695184284	Up	1.38035e-42	6.33069e-33
Glyma10g09470.2	Glyma10g09470.2	gi|388508760|gb|AFK42446.1|/6.69896e-108/unknown [Lotus japonicus]	1375	30	75	0.764849958714355	188265529414012	129952020712338	Up	13.0897	8.75046e+09
Glyma11g00450.1	Glyma11g00450.1	gi|363806792|ref|NP_001242027.1|/1.17271e-61/uncharacterized protein LOC100803623 [Glycine max]	785	548	1370	24471950908334	602369751224874	129952020712338	Up	2.48766e-73	1.91076e-62
Glyma05g36620.2	Glyma05g36620.2	gi|2642238|gb|AAB86942.1|/0/endoplasmic reticulum HSC70-cognate binding protein precursor [Glycine max]	2249	56	140	0.8728834566623	214857651769363	129952020712338	Up	0.000234482	2.37935e+06
Glyma05g31920.2	Glyma05g31920.2	-	2538	26	65	0.359119858471739	0.883962789145117	129952020712337	Up	5.03864	0.000305702200447713
Glyma06g13230.1	Glyma06g13230.1	gi|356516033|ref|XP_003526701.1|/1.21721e-162/PREDICTED: uncharacterized protein LOC100816830 [Glycine max]	1347	24	60	0.624599075416326	153743194027775	129952020712337	Up	9.92128	0.000571075619417476
Glyma18g05501.1	Glyma18g05501.1	gi|356569953|ref|XP_003553158.1|/5.09173e-78/PREDICTED: deoxyuridine 5'-triphosphate nucleotidohydrolase-like [Glycine max]	898	86	215	335722003036275	82636966789929	129952020712337	Up	1.2714e-07	174.706
Glyma16g30741.1	Glyma16g30741.1	gi|571531528|ref|XP_006600016.1|/0/PREDICTED: LRR receptor-like serine/threonine-protein kinase GSO1-like [Glycine max]	2601	26	65	0.350421453595261	0.862551925740218	129952020712337	Up	5.03864	0.00030573479130064
Glyma07g29570.1	Glyma07g29570.1	gi|571479222|ref|XP_006587797.1|/1.87664e-29/PREDICTED: uncharacterized protein LOC102667071 [Glycine max]	753	28	70	130352914610459	320859800019453	129952020712337	Up	2.56536	0.000164351676902296
Glyma13g43101.1	Glyma13g43101.1	gi|571503505|ref|XP_006595124.1|/0/PREDICTED: DNA repair/transcription protein mms19-like isoform X1 [Glycine max]	3773	155	387	144013293975614	354027015953462	129765746310618	Up	2.82246e-18	6.13376e-08
Glyma07g10270.1	Glyma07g10270.1	gi|357500379|ref|XP_003620478.1|/0/Chloroplastic group IIA intron splicing facilitator CRS1 [Medicago truncatula]	3172	352	878	389015741927015	955374360592962	129623762313407	Up	1.19977e-45	5.69526e-36
Glyma10g28840.1	Glyma10g28840.1	gi|356533540|ref|XP_003535321.1|/0/PREDICTED: lon protease homolog 1, mitochondrial-like isoform X1 [Glycine max]	3644	166	414	159693563004529	392133745404047	129603963838841	Up	9.5707e-21	2.20269e-09
Glyma06g40860.1	Glyma06g40860.1	gi|255586158|ref|XP_002533739.1|/0/Indole-3-acetic acid-amido synthetase GH3.6, putative [Ricinus communis]	2316	63	157	0.953585602671719	233977093622624	129493293762772	Up	2.8075e-06	308300
Glyma17g37820.1	Glyma17g37820.1	gi|356564371|ref|XP_003550428.1|/0/PREDICTED: endoplasmin homolog isoform X1 [Glycine max]	3019	437	1089	507429854192876	124502195917547	129489088145232	Up	2.67612e-57	1.58495e-47
Glyma18g17515.1	Glyma18g17515.1	gi|357516669|ref|XP_003628623.1|/0/DEAD-box ATP-dependent RNA helicase [Medicago truncatula]	2369	185	461	273756448920732	671657872279762	129483359214904	Up	2.44864e-22	6.19683e-12
Glyma13g36050.1	Glyma13g36050.1	gi|356546920|ref|XP_003541868.1|/2.05198e-50/PREDICTED: uncharacterized protein LOC100779759 [Glycine max]	777	208	518	938425946770938	230102313728237	129396068178148	Up	1.72996e-25	4.87438e-16
Glyma09g41150.1	Glyma09g41150.1	gi|351734458|ref|NP_001236791.1|/7.0313e-113/uncharacterized protein LOC100306051 [Glycine max]	1147	135	336	412598877030957	101108601673087	129309393796393	Up	2.61098e-15	5.0719e-05
Glyma08g09150.2	Glyma08g09150.2	gi|356528130|ref|XP_003532658.1|/0/PREDICTED: pentatricopeptide repeat-containing protein At2g41080-like [Glycine max]	2025	39	97	0.675145333926869	165332773567696	129210273556089	Up	0.0774322	6.08804e+08
Glyma18g08360.1	Glyma18g08360.1	gi|363807500|ref|NP_001242652.1|/0/uncharacterized protein LOC100786622 [Glycine max]	1626	113	281	243621489002138	596482935033528	129183947004175	Up	3.29152e-12	0.0547298
Glyma08g48091.1	Glyma08g48091.1	gi|571474665|ref|XP_006586290.1|/9.94702e-118/PREDICTED: uncharacterized protein LOC100814584 [Glycine max]	835	37	92	155336294010351	380288853826307	129170070266407	Up	0.150714	1.14328e+09
Glyma13g16500.2	Glyma13g16500.2	-	1674	181	450	379036307198397	927831910194502	129152741636984	Up	1.26617e-20	3.13056e-11
Glyma12g28910.1	Glyma12g28910.1	gi|84468448|dbj|BAE71307.1|/0/putative WD-40 repeat protein [Trifolium pratense]	2749	72	179	0.918153824575254	224745257315502	129148288805795	Up	1.75479e-05	21066.4
Glyma14g07130.1	Glyma14g07130.1	gi|359807570|ref|NP_001240899.1|/2.40327e-138/uncharacterized protein LOC100818815 [Glycine max]	1231	89	221	253448453012914	619650016254349	128976124066105	Up	8.11502e-09	1.12735
Glyma19g24540.2	Glyma19g24540.2	-	1254	87	216	243208868450837	5945227244653	128953611855075	Up	1.55791e-08	212.842
Glyma13g18830.1	Glyma13g18830.1	gi|351727781|ref|NP_001235125.1|/2.53902e-74/uncharacterized protein LOC100306699 [Glycine max]	884	1328	3297	526627460261091	128729750287669	128949085255947	Up	1.27156e-177	3.09283e-167
Glyma16g08170.2	Glyma16g08170.2	gi|356560607|ref|XP_003548582.1|/0/PREDICTED: uncharacterized protein LOC100809061 isoform X1 [Glycine max]	2268	321	796	496157628641312	121138519661162	128778724565736	Up	1.24745e-40	5.34638e-30
Glyma18g16212.1	Glyma18g16212.1	gi|356559394|ref|XP_003547984.1|/4.09681e-65/PREDICTED: sugar transporter ERD6-like 6-like isoform X1 [Glycine max]	806	23	57	100034656510924	244091164066554	128692017034375	Up	0.0001672542	0.000924127759169013
Glyma04g34350.1	Glyma04g34350.1	gi|356508598|ref|XP_003523042.1|/3.54958e-148/PREDICTED: (-)-isopiperitenol/(-)-carveol dehydrogenase, mitochondrial-like [Glycine max]	1283	23	57	0.628432838252572	15334176012287	128692017034374	Up	0.0001672542	0.000924038055445545
Glyma08g19250.1	Glyma08g19250.1	gi|357445769|ref|XP_003593162.1|/0/LL-diaminopimelate aminotransferase [Medicago truncatula]	2124	63	156	103978543116182	253502549022633	128571440759834	Up	3.99962e-05	433605
Glyma06g43930.1	Glyma06g43930.1	gi|356517458|ref|XP_003527404.1|/2.76671e-116/PREDICTED: protein mak16-like [Glycine max]	1581	196	485	434592165029557	10588199445749	128472320519529	Up	2.3779e-24	6.25997e-13
Glyma04g32470.1	Glyma04g32470.1	gi|356508500|ref|XP_003522994.1|/0/PREDICTED: uncharacterized mitochondrial carrier C1442.03 isoform X1 [Glycine max]	1554	110	272	248141476309623	604129626776837	128369523996169	Up	1.4762e-10	0.238354
Glyma16g05050.3	Glyma16g05050.3	gi|224128810|ref|XP_002320427.1|/0/DEAD/DEAH box helicase family protein [Populus trichocarpa]	3537	36	89	0.356800235193296	0.868494737990375	128340054176009	Up	0.251612	1.85238e+09
Glyma11g10790.1	Glyma11g10790.1	gi|356538573|ref|XP_003537777.1|/0/PREDICTED: nucleolin 2-like [Glycine max]	2819	2151	5315	267487212858288	650759381411268	128265427923142	Up	2.44356e-287	1.13071e-275
Glyma18g51660.1	Glyma18g51660.1	gi|388510578|gb|AFK43355.1|/2.29767e-53/unknown [Lotus japonicus]	730	720	1779	345754090925667	841134279703835	12825898111735	Up	3.6858e-95	3.79351e-83
Glyma15g42610.1	Glyma15g42610.1	-	1422	1101	2720	27142222954728	660209170190721	128238429480934	Up	1.48653e-145	2.6945e-134
Glyma17g10710.1	Glyma17g10710.1	gi|388517295|gb|AFK46709.1|/4.36328e-98/unknown [Lotus japonicus]	1058	1889	4664	625898601611751	152154611232773	128153719904814	Up	1.9135e-252	7.7792e-240
Glyma04g33750.3	Glyma04g33750.3	gi|255638203|gb|ACU19415.1|/5.25082e-121/unknown [Glycine max]	1369	32	79	0.819415587617035	199175487047451	128137286041312	Up	0.959078	6.53579e+09
Glyma17g10770.1	Glyma17g10770.1	gi|255646231|gb|ACU23600.1|/5.43683e-128/unknown [Glycine max]	1301	421	1039	113439026351722	275645239004963	128089562807383	Up	1.48869e-52	8.19441e-43
Glyma08g44480.1	Glyma08g44480.1	gi|363807500|ref|NP_001242652.1|/0/uncharacterized protein LOC100786622 [Glycine max]	1573	101	249	225086963374563	546364997949754	127938256155229	Up	3.28274e-10	4.92723
Glyma05g31310.1	Glyma05g31310.1	-	926	172	424	651141163556318	158040034050927	127924781209711	Up	7.87644e-20	1.82456e-09
Glyma01g40941.1	Glyma01g40941.1	gi|356495560|ref|XP_003516644.1|/8.18685e-56/PREDICTED: uncharacterized protein LOC100780185 [Glycine max]	632	151	372	837563147036224	203159954209424	127834618401896	Up	5.91754e-17	1.22385e-06
Glyma15g04670.4	Glyma15g04670.4	gi|587876234|gb|EXB65326.1|/1.7146e-64/60S ribosomal protein L23A [Morus notabilis]	854	41	101	16829982990836	408202582316485	127825159036972	Up	0.0568822	4.54323e+08
Glyma02g17050.1	Glyma02g17050.1	gi|357442615|ref|XP_003591585.1|/0/U3 small nucleolar RNA-associated protein-like protein [Medicago truncatula]	1596	95	234	208664423260365	506052080943678	127810122348847	Up	2.31534e-09	33.1105
Glyma19g03590.1	Glyma19g03590.1	gi|356573379|ref|XP_003554839.1|/0/PREDICTED: ribosome biogenesis protein WDR12 homolog [Glycine max]	2094	108	266	180802640670299	43844710208962	127798704557373	Up	4.0105e-12	0.633005
Glyma10g32970.1	Glyma10g32970.1	gi|358248243|ref|NP_001239846.1|/0/uncharacterized protein LOC100801833 [Glycine max]	2314	26	64	0.393883405704958	0.954616340445579	127715239409492	Up	0.72378	0.000426887694093264
Glyma08g12430.2	Glyma08g12430.2	gi|356512521|ref|XP_003524967.1|/1.53662e-132/PREDICTED: uncharacterized protein LOC100792185 isoform X1 [Glycine max]	873	50	123	200776764649148	486298704271015	127625042780053	Up	0.00344534	3.15519e+06
Glyma12g36260.3	Glyma12g36260.3	gi|356544134|ref|XP_003540510.1|/7.52019e-138/PREDICTED: probable salt tolerance-like protein At1g78600-like isoformX1 [Glycine max]	1966	24	59	0.427942499789314	103581153433107	127527266087669	Up	0.0001426554	0.000798129828605131
Glyma02g11920.1	Glyma02g11920.1	gi|351725287|ref|NP_001236831.1|/8.4728e-48/uncharacterized protein LOC100305798 [Glycine max]	843	1542	3788	641230970725232	155093872669495	127422567778937	Up	7.80528e-202	2.22123e-194
Glyma03g37340.1	Glyma03g37340.1	gi|351725505|ref|NP_001236071.1|/3.14946e-100/uncharacterized protein LOC100499789 [Glycine max]	976	353	867	126789292592548	306606617831528	127395592218666	Up	9.45824e-44	4.34484e-33
Glyma17g01320.1	Glyma17g01320.1	gi|356562742|ref|XP_003549628.1|/0/PREDICTED: uncharacterized protein LOC100786963 [Glycine max]	3007	677	1662	789246985165974	190769892957929	127328475543136	Up	9.75584e-87	9.1931e-76
Glyma07g36655.1	Glyma07g36655.1	gi|351727893|ref|NP_001238200.1|/1.66928e-39/uncharacterized protein LOC100527836 [Glycine max]	542	33	81	21343829567444	515819762324368	127304799576218	Up	0.820122	5.65315e+09
Glyma08g43690.1	Glyma08g43690.1	gi|255632091|gb|ACU16398.1|/7.20692e-100/unknown [Glycine max]	1186	320	785	945851550967724	228453182474704	127221286112764	Up	3.27266e-39	1.35074e-28
Glyma03g12130.1	Glyma03g12130.1	-	1905	256	628	471088688481983	11378287639475	127221286112764	Up	1.04905e-29	3.47946e-27
Glyma16g01240.1	Glyma16g01240.1	gi|358248692|ref|NP_001239924.1|/2.79764e-167/uncharacterized protein LOC100818487 [Glycine max]	1652	31	76	0.65782343604115	158787310926265	127132331529272	Up	16.042	0.00010576262581258
Glyma13g26190.1	Glyma13g26190.1	-	4162	237	581	199619958590454	481821639630366	127124321674228	Up	4.04462e-28	1.24099e-17
Glyma04g03130.1	Glyma04g03130.1	gi|571448881|ref|XP_006577980.1|/0/PREDICTED: cytokinin dehydrogenase 5-like [Glycine max]	1802	49	120	0.953232814805396	229846928252401	126977286372932	Up	0.00571796	5.11462e+07
Glyma12g13580.1	Glyma12g13580.1	gi|590713134|ref|XP_007049557.1|/0/Tetratricopeptide repeat-like superfamily protein [Theobroma cacao]	2245	38	93	0.593369121645509	142981170445831	126882340990046	Up	1.84296	1.38182e+09
Glyma08g46860.1	Glyma08g46860.1	gi|351721919|ref|NP_001236202.1|/2.98071e-115/uncharacterized protein LOC100527190 [Glycine max]	1052	1342	3284	447192454473278	107745627131682	126866156781363	Up	2.2382e-174	5.19957e-163
Glyma08g18700.1	Glyma08g18700.1	gi|571521527|ref|XP_006598175.1|/4.9983e-21/PREDICTED: uncharacterized protein LOC102663901 [Glycine max]	976	103	252	369951760255876	891174944562228	126837150855271	Up	3.43612e-10	5.15201
Glyma20g30810.1	Glyma20g30810.1	gi|574584740|ref|NP_001276269.1|/0/60S ribosomal protein L3-like [Glycine max]	1541	2761	6755	62808939260528	151298617381658	126835699386099	Up	0	0
Glyma11g12430.1	Glyma11g12430.1	gi|357474413|ref|XP_003607491.1|/0/AdoMet-dependent rRNA methyltransferase spb1 [Medicago truncatula]	2912	511	1250	615158770881037	148159971923229	126812501084784	Up	5.03786e-64	3.31869e-58
Glyma02g34640.1	Glyma02g34640.1	gi|359806374|ref|NP_001241234.1|/0/uncharacterized protein LOC100801463 [Glycine max]	1715	198	484	404723811972756	974077433041981	1267098729431	Up	9.9681e-24	2.56485e-12
Glyma09g05720.2	Glyma09g05720.2	gi|359807224|ref|NP_001241619.1|/9.24517e-62/uncharacterized protein LOC100799485 [Glycine max]	796	567	1385	249705255051373	60054969443519	126605744823033	Up	4.29682e-71	3.20102e-60
Glyma05g37760.1	Glyma05g37760.1	gi|388511447|gb|AFK43785.1|/0/unknown [Medicago truncatula]	2154	235	574	382454569652702	919768301392812	12659820923467	Up	1.53629e-26	4.62397e-17
Glyma03g40130.1	Glyma03g40130.1	gi|351722387|ref|NP_001238010.1|/1.66453e-60/uncharacterized protein LOC100499665 [Glycine max]	1076	1083	2645	352836801353939	848448819439385	126582659162907	Up	1.46756e-137	2.44949e-127
Glyma15g02740.1	Glyma15g02740.1	gi|351723013|ref|NP_001236496.1|/2.61331e-122/uncharacterized protein LOC100527214 [Glycine max]	2480	34	83	0.480601284541614	115515072819216	12651687023326	Up	0.700882	4.87372e+08
Glyma17g36970.1	Glyma17g36970.1	gi|302142507|emb|CBI19710.3|/0/unnamed protein product [Vitis vinifera]	2655	261	635	344614600042202	825508300663448	126029889732566	Up	1.38899e-30	4.58029e-20
Glyma18g12670.1	Glyma18g12670.1	gi|571541700|ref|XP_006601837.1|/4.52845e-55/PREDICTED: uncharacterized protein LOC100810866 isoform X1 [Glycine max]	1270	104	253	287069669543708	687589197321778	126014596878923	Up	4.17242e-10	6.22973
Glyma15g38480.1	Glyma15g38480.1	gi|358348748|ref|XP_003638405.1|/9.473e-143/Protein SRG1 [Medicago truncatula]	1508	176	428	409137245819792	979613298498195	125962747999986	Up	1.71823e-19	3.91336e-09
Glyma16g03170.1	Glyma16g03170.1	gi|255646219|gb|ACU23594.1|/1.45572e-149/unknown [Glycine max]	1292	563	1369	152757862303857	365723762570382	125950773141368	Up	1.2119e-68	8.77565e-59
Glyma15g14130.2	Glyma15g14130.2	gi|356558083|ref|XP_003547338.1|/0/PREDICTED: uncharacterized protein LOC100799456 [Glycine max]	1864	51	124	0.959139902625969	22960853193912	125936308065139	Up	0.00041942	3.80668e+07
Glyma08g04990.4	Glyma08g04990.4	gi|351727497|ref|NP_001235883.1|/3.17606e-102/uncharacterized protein LOC100527680 [Glycine max]	941	72	175	26822580911343	641890088774305	125887822262603	Up	7.12226e-06	81959.3
Glyma11g01690.1	Glyma11g01690.1	gi|356539078|ref|XP_003538027.1|/2.69655e-159/PREDICTED: uncharacterized protein LOC100782590 isoform X1 [Glycine max]	1602	93	226	203506426280895	486920626428665	125861226354317	Up	1.25998e-07	173.262
Glyma15g06160.2	Glyma15g06160.2	gi|224090025|ref|XP_002308911.1|/0/dyskerin family protein [Populus trichocarpa]	2176	521	1266	839337299592519	200810796769265	125851423938584	Up	4.42488e-64	2.91827e-53
Glyma01g37970.1	Glyma01g37970.1	-	2420	89	216	128923572586321	308070866313837	125674618343308	Up	4.64012e-08	61.6185
Glyma02g43080.1	Glyma02g43080.1	gi|351725821|ref|NP_001235826.1|/2.08708e-133/40S ribosomal S4 protein [Glycine max]	1382	2231	5407	565912410661149	135039422249845	125472995507387	Up	2.16886e-282	9.79705e-271
Glyma08g18860.1	Glyma08g18860.1	gi|224090025|ref|XP_002308911.1|/0/dyskerin family protein [Populus trichocarpa]	2312	392	950	594368696290423	141823441636132	125466597133911	Up	4.8678e-48	2.37408e-36
Glyma12g36260.2	Glyma12g36260.2	gi|356544134|ref|XP_003540510.1|/5.43825e-138/PREDICTED: probable salt tolerance-like protein At1g78600-like isoformX1 [Glycine max]	2343	97	235	145129980428976	346184658938128	125419621661388	Up	4.83624e-09	67.9317
Glyma08g05280.1	Glyma08g05280.1	gi|240846170|dbj|BAH79623.1|/2.37971e-166/Rsdv1 resistance like protein [Glycine max]	1658	334	809	706186858744607	168413243491686	125388371219194	Up	1.57244e-38	6.52788e-29
Glyma14g00770.1	Glyma14g00770.1	gi|351722545|ref|NP_001235712.1|/1.90235e-41/uncharacterized protein LOC100305717 [Glycine max]	961	128	310	466921931091663	11133982922334	125371651751025	Up	4.83576e-13	0.00841688
Glyma04g16221.1	Glyma04g16221.1	gi|571485483|ref|XP_006589882.1|/1.65819e-128/PREDICTED: RNA-binding protein 25-like [Glycine max]	2235	43	104	0.674448229813367	160608326360648	1251767075675	Up	0.0059231	4.71957e+08
Glyma19g40520.1	Glyma19g40520.1	gi|356572803|ref|XP_003554555.1|/0/PREDICTED: nodal modulator 1-like [Glycine max]	4182	134	324	112325525978894	267407279942427	125135292466286	Up	9.74464e-14	0.00176016
Glyma19g38260.2	Glyma19g38260.2	gi|351724221|ref|NP_001237562.1|/6.10555e-84/uncharacterized protein LOC100500406 [Glycine max]	1273	146	353	402051922523977	957102711069138	125129192662718	Up	2.81544e-15	5.45046e-05
Glyma14g38950.2	Glyma14g38950.2	gi|357495305|ref|XP_003617941.1|/3.80137e-39/40S ribosomal protein [Medicago truncatula]	939	1307	3160	487941420679636	116153883607225	125125752950505	Up	4.32308e-163	9.21545e-152
Glyma17g12440.1	Glyma17g12440.1	gi|388496656|gb|AFK36394.1|/1.39165e-106/unknown [Lotus japonicus]	1472	48	116	114311814481765	27199594149941	125061060664243	Up	0.134572	1.15629e+08
Glyma19g43830.1	Glyma19g43830.1	gi|351726417|ref|NP_001236358.1|/2.94917e-89/uncharacterized protein LOC100306275 [Glycine max]	1083	623	1505	201658847609629	479645404655119	125005153085907	Up	6.14706e-76	4.96969e-65
Glyma07g08400.1	Glyma07g08400.1	gi|124360854|gb|ABN08826.1|/0/Generic methyltransferase [Medicago truncatula]	2531	166	401	229918349896683	54684528529251	125001110734401	Up	8.644e-20	1.84539e-07
Glyma10g05660.1	Glyma10g05660.1	gi|363808292|ref|NP_001242498.1|/2.8589e-76/uncharacterized protein LOC100776345 [Glycine max]	911	361	872	138914159625627	33037741641771	124992141012577	Up	1.23193e-41	5.53404e-32
Glyma09g10340.1	Glyma09g10340.1	gi|255646179|gb|ACU23575.1|/1.48795e-55/unknown [Glycine max]	741	46	111	217619252760607	517031514652515	12484460225291	Up	0.0026086	2.17031e+08
Glyma08g26270.2	Glyma08g26270.2	gi|357502061|ref|XP_003621319.1|/0/Pentatricopeptide repeat-containing protein [Medicago truncatula]	2680	80	193	104643651067884	248562014269867	124812105461673	Up	1.0396e-05	12678.3
Glyma04g38160.1	Glyma04g38160.1	gi|571451488|ref|XP_006578751.1|/0/PREDICTED: tetratricopeptide repeat protein 27-like [Glycine max]	3448	34	82	0.345676097930163	0.820840620318245	124768127560376	Up	0.997604	678.371
Glyma16g02720.2	Glyma16g02720.2	gi|356560268|ref|XP_003548415.1|/0/PREDICTED: uncharacterized protein LOC100796285 [Glycine max]	4548	297	716	228925243249762	54338145326325	12470887686995	Up	2.76514e-34	1.00885e-23
Glyma14g40320.4	Glyma14g40320.4	gi|356553371|ref|XP_003545030.1|/0/PREDICTED: endoplasmin homolog isoform X1 [Glycine max]	2957	118	284	139890548755951	331496738749505	124469618237885	Up	1.7462e-10	0.280832
Glyma14g02780.2	Glyma14g02780.2	gi|571506656|ref|XP_006595739.1|/0/PREDICTED: uncharacterized protein At3g06530-like isoform X1 [Glycine max]	6929	252	606	127493390433696	301866074727907	124348617220905	Up	2.31988e-28	7.16431e-18
Glyma07g04890.1	Glyma07g04890.1	gi|351727653|ref|NP_001237424.1|/1.38774e-143/40S ribosomal protein SA [Glycine max]	1446	2474	5946	599776013613776	141928252845238	124266607516728	Up	0	0
Glyma03g32990.1	Glyma03g32990.1	gi|255646209|gb|ACU23589.1|/2.93399e-74/unknown [Glycine max]	1155	92	221	279230937308415	660423523817406	124193271557043	Up	4.12496e-08	5.48927
Glyma03g40880.8	Glyma03g40880.8	gi|571447141|ref|XP_006577295.1|/0/PREDICTED: probable aldo-keto reductase 1-like isoform X2 [Glycine max]	2412	30	72	0.436015212782852	103030886743987	124062651806981	Up	3.82046	0.000236662278363082
Glyma15g06990.3	Glyma15g06990.3	gi|255625841|gb|ACU13265.1|/8.77674e-113/unknown [Glycine max]	1616	90	216	195235524733708	461343747821464	12406265180698	Up	7.91374e-08	1034.73
Glyma09g21300.1	Glyma09g21300.1	gi|357438765|ref|XP_003589659.1|/0/DNA gyrase subunit A [Medicago truncatula]	3442	539	1293	548953540240341	129658174746053	123995720929376	Up	6.18898e-64	4.06757e-53
Glyma06g22840.1	Glyma06g22840.1	gi|356516884|ref|XP_003527122.1|/0/PREDICTED: WD repeat and HMG-box DNA-binding protein 1-like [Glycine max]	3533	83	199	0.823554123391601	194411380265719	123917730143273	Up	6.53516e-07	8075.45
Glyma07g06590.1	Glyma07g06590.1	gi|356520322|ref|XP_003528812.1|/4.54037e-151/PREDICTED: 60S ribosomal protein L5-like isoform X1 [Glycine max]	1293	427	1023	115767602993082	273079660027826	123809028236085	Up	8.70962e-50	4.46592e-39
Glyma04g24350.1	Glyma04g24350.1	gi|571450578|ref|XP_006578469.1|/0/PREDICTED: DNA-directed RNA polymerase 3B, chloroplastic-like isoform X2 [Glycine max]	2479	81	194	114542374817549	270108000382884	123765495153852	Up	1.25524e-05	15229.9
Glyma04g33570.1	Glyma04g33570.1	gi|356508551|ref|XP_003523019.1|/1.17144e-84/PREDICTED: zinc finger CCCH domain-containing protein 4-like [Glycine max]	1232	99	237	281696971401492	663972179629773	123697874105466	Up	7.05642e-09	98.2925
Glyma04g43600.1	Glyma04g43600.1	gi|555433762|gb|AGZ15398.1|/0/deoxynucleoside kinase family [Phaseolus vulgaris]	2199	300	718	478248609928258	112696767569491	123661345556318	Up	6.79442e-34	2.45843e-23
Glyma12g32850.1	Glyma12g32850.1	gi|351727120|ref|NP_001235614.1|/1.40431e-107/uncharacterized protein LOC100499758 [Glycine max]	1604	909	2175	198663101028284	468022941732152	123625531366536	Up	3.6717e-110	4.59293e-98
Glyma10g28890.2	Glyma10g28890.2	gi|351726214|ref|NP_001236351.1|/0/calreticulin-1 precursor [Glycine max]	1765	670	1603	133072337009556	313473661960082	123613353704543	Up	1.27475e-79	1.09763e-68
Glyma08g02940.1	Glyma08g02940.1	gi|2642238|gb|AAB86942.1|/0/endoplasmic reticulum HSC70-cognate binding protein precursor [Glycine max]	2403	4325	10345	630942862842202	148589789982435	123575371957193	Up	0	0
Glyma10g24060.1	Glyma10g24060.1	gi|587937372|gb|EXC24184.1|/0/Guanine nucleotide-binding protein-like 3-like protein [Morus notabilis]	2148	741	1772	120932107648214	284735544641365	123542526848519	Up	2.903e-90	2.7816e-77
Glyma06g11720.1	Glyma06g11720.1	gi|351734466|ref|NP_001237056.1|/2.31002e-58/uncharacterized protein LOC100306069 [Glycine max]	1174	100	239	29859985611364	702654850694828	123460273044203	Up	6.04458e-09	84.4668
Glyma13g19930.1	Glyma13g19930.1	gi|356548210|ref|XP_003542496.1|/0/PREDICTED: 60S ribosomal protein L4-like [Glycine max]	1655	1767	4223	374279673905612	880714867861942	12345583194857	Up	2.54344e-214	7.95398e-203
Glyma16g01450.1	Glyma16g01450.1	gi|356559147|ref|XP_003547862.1|/0/PREDICTED: CCAAT/enhancer-binding protein zeta-like [Glycine max]	3488	313	748	314575975708802	740180034412504	123446772519103	Up	2.41552e-35	9.09271e-25
Glyma20g36340.1	Glyma20g36340.1	gi|357441259|ref|XP_003590907.1|/0/Pentatricopeptide repeat-containing protein [Medicago truncatula]	3526	639	1527	635296176002458	149475141688748	123440433808587	Up	1.59624e-74	1.28321e-64
Glyma18g01540.1	Glyma18g01540.1	gi|357463169|ref|XP_003601866.1|/0/Inner membrane protein ALBINO3 [Medicago truncatula]	2312	172	411	260794427964165	613572994867897	12343219412156	Up	6.81532e-18	1.46212e-07
Glyma15g15250.1	Glyma15g15250.1	gi|351725163|ref|NP_001235803.1|/4.4115e-63/uncharacterized protein LOC100305979 [Glycine max]	875	36	86	144228849357564	339236553953629	12339318654958	Up	0.725084	5.02911e+09
Glyma16g01780.1	Glyma16g01780.1	gi|363807504|ref|NP_001242397.1|/1.77787e-142/uncharacterized protein LOC100813699 [Glycine max]	1620	36	86	0.779013846838695	183229620191003	12339318654958	Up	0.725084	5.02972e+09
Glyma05g34360.1	Glyma05g34360.1	gi|240846170|dbj|BAH79623.1|/1.17449e-167/Rsdv1 resistance like protein [Glycine max]	1572	359	857	800570527714957	188165727924713	123290347252546	Up	6.92424e-41	2.98787e-30
Glyma10g06040.1	Glyma10g06040.1	gi|255578850|ref|XP_002530279.1|/8.42041e-86/60S ribosomal protein L12, putative [Ricinus communis]	1050	564	1345	188298775550153	442125159949254	12314312172812	Up	6.99826e-66	4.76451e-56
Glyma04g00990.2	Glyma04g00990.2	gi|357467455|ref|XP_003604012.1|/6.97811e-27/30S ribosomal protein S31 [Medicago truncatula]	899	65	155	253461123693346	595092190676474	12313487044818	Up	0.00167138	1.71805e+06
Glyma01g14700.2	Glyma01g14700.2	-	507	26	62	179772426193545	422081167193807	12313487044818	Up	0.0001475478	0.000823639719968615
Glyma10g29180.2	Glyma10g29180.2	gi|359807596|ref|NP_001241415.1|/7.07718e-152/uncharacterized protein LOC100795095 precursor [Glycine max]	1596	26	62	0.571081579449419	134082175292769	123134870448179	Up	0.0001475478	0.000823720508563021
Glyma19g17660.1	Glyma19g17660.1	-	1834	26	62	0.49697175616209	116682198346379	123134870448179	Up	0.0001475478	0.00082355894721977
Glyma06g24730.1	Glyma06g24730.1	gi|571461683|ref|XP_006582079.1|/0/PREDICTED: uncharacterized protein LOC100777809 isoform X1 [Glycine max]	1812	185	441	357907851817447	840025830746294	123084549727722	Up	2.38832e-19	5.40277e-09
Glyma04g29490.1	Glyma04g29490.1	gi|357456543|ref|XP_003598552.1|/4.15894e-08/hypothetical protein MTR_3g015430 [Medicago truncatula]	1922	47	112	0.857239482863601	201130014080873	123035818261598	Up	0.0315094	2.59348e+07
Glyma13g00430.1	Glyma13g00430.1	gi|356548188|ref|XP_003542485.1|/0/PREDICTED: nucleolar and coiled-body phosphoprotein 1-like isoform X1 [Glycine max]	1854	68	162	128575100934542	301590411197203	122997927387029	Up	7.4196e-06	786395
Glyma03g34880.2	Glyma03g34880.2	gi|356505324|ref|XP_003521441.1|/0/PREDICTED: bystin-like isoform X1 [Glycine max]	1317	168	400	447178791351597	104830211265711	122913087923197	Up	3.47826e-17	7.27024e-07
Glyma04g16660.1	Glyma04g16660.1	gi|351722849|ref|NP_001237514.1|/1.10113e-76/uncharacterized protein LOC100305587 [Glycine max]	980	1640	3903	586645121394854	13746265262469	122847976016952	Up	2.64622e-196	7.20633e-185
Glyma04g38000.2	Glyma04g38000.2	gi|351727521|ref|NP_001235116.1|/0/calnexin homolog precursor [Glycine max]	2167	266	633	430308986924743	100822402808011	122837136616316	Up	3.82284e-29	1.20677e-19
Glyma06g18940.1	Glyma06g18940.1	-	685	95	226	48617287521685	113875451611492	122791546632025	Up	3.64348e-08	48.6675
Glyma18g04070.1	Glyma18g04070.1	gi|27883937|gb|AAO23951.1|/0/phosphoribosylformylglycinamidine synthase [Glycine max]	4176	399	949	334942375957586	784364567988852	122761145303477	Up	2.68898e-45	1.26589e-34
Glyma10g39050.1	Glyma10g39050.1	gi|359806025|ref|NP_001241430.1|/2.55877e-129/uncharacterized protein LOC100813273 [Glycine max]	1191	2971	7064	874477382477744	204715710853434	122712885004907	Up	0	0
Glyma17g07690.2	Glyma17g07690.2	gi|359806031|ref|NP_001241431.1|/1.04823e-139/uncharacterized protein LOC100817369 [Glycine max]	900	1949	4634	759148993744308	177715686969441	122711606584294	Up	3.30742e-233	1.19142e-221
Glyma17g33120.1	Glyma17g33120.1	gi|388502456|gb|AFK39294.1|/3.59891e-85/unknown [Lotus japonicus]	1380	40	95	101610501761569	237605650045462	12255196256796	Up	0.270356	1.98319e+09
Glyma16g07031.1	Glyma16g07031.1	gi|571572317|ref|XP_006607038.1|/7.78551e-179/PREDICTED: probable LRR receptor-like serine/threonine-protein kinase At4g08850-like [Glycine max]	1187	32	76	0.945054708886033	220991270134953	122551962567959	Up	2.76728	0.000176157598121016
Glyma09g35190.1	Glyma09g35190.1	gi|571475494|ref|XP_006586655.1|/3.40358e-119/PREDICTED: uncharacterized protein LOC100527423 isoform X1 [Glycine max]	1267	40	95	110672843276216	258796998470984	122551962567959	Up	0.270356	1.98345e+09
Glyma11g12960.1	Glyma11g12960.1	gi|363807980|ref|NP_001242203.1|/8.04516e-82/uncharacterized protein LOC100809295 [Glycine max]	934	132	313	495432789102982	115667062414783	122321683981018	Up	1.43273e-11	0.0243491
Glyma11g00960.1	Glyma11g00960.1	gi|357480939|ref|XP_003610755.1|/3.42395e-172/Pentatricopeptide repeat-containing protein [Medicago truncatula]	2382	92	218	13539535373267	315883528921635	122221448095593	Up	1.14577e-07	147.975
Glyma05g22120.1	Glyma05g22120.1	-	1355	255	604	659718368448268	153854388367367	122164341470223	Up	2.17774e-27	6.53735e-17
Glyma18g52880.1	Glyma18g52880.1	gi|351721057|ref|NP_001236173.1|/6.90286e-78/uncharacterized protein LOC100306004 [Glycine max]	1094	60	142	192261187062566	44800541886759	122044863613218	Up	0.01023	9.82534e+06
Glyma03g42410.1	Glyma03g42410.1	gi|590621378|ref|XP_007024773.1|/0/Pumilio 23, putative isoform 1 [Theobroma cacao]	2661	240	568	316172474477937	736742470110701	122044863613218	Up	1.64267e-24	4.63302e-15
Glyma12g31360.2	Glyma12g31360.2	gi|357453205|ref|XP_003596879.1|/0/Receptor-like protein kinase [Medicago truncatula]	3676	52	123	0.495890207182412	115489327755331	121966689943416	Up	0.101128	880632
Glyma15g08210.1	Glyma15g08210.1	gi|255648028|gb|ACU24470.1|/5.59452e-99/unknown [Glycine max]	1121	266	629	831828344929454	193667736844417	121922588361411	Up	1.46301e-27	4.53534e-25
Glyma20g36550.2	Glyma20g36550.2	gi|357441367|ref|XP_003590961.1|/0/Pentatricopeptide repeat-containing protein [Medicago truncatula]	2495	44	104	0.618215397491229	1438715869403	12186002117398	Up	1.01068	7.84027e+08
Glyma02g46980.1	Glyma02g46980.1	gi|357495053|ref|XP_003617815.1|/1.69937e-76/Ycf60-like protein [Medicago truncatula]	1621	102	241	220584426711265	513152291256986	121805610649448	Up	8.72342e-09	120.951
Glyma11g35600.1	Glyma11g35600.1	gi|255646567|gb|ACU23758.1|/6.92557e-165/unknown [Glycine max]	2382	2342	5526	344669476567297	800721275605942	121608659854729	Up	1.12515e-273	4.92607e-264
Glyma15g19970.1	Glyma15g19970.1	-	1277	2966	6996	814212828015354	189091126097425	121560380370303	Up	0	0
Glyma15g17695.1	Glyma15g17695.1	gi|358248620|ref|NP_001239912.1|/3.48593e-153/uncharacterized protein LOC100811573 [Glycine max]	1863	81	191	152415752642353	353861046071604	121517093738714	Up	3.48206e-06	40871.3
Glyma19g37780.2	Glyma19g37780.2	gi|590587097|ref|XP_007015881.1|/3.69022e-21/60S acidic ribosomal protein P2B, putative isoform 1 [Theobroma cacao]	2659	196	462	258401734829533	599702532582429	121463130953686	Up	6.11398e-20	1.42266e-09
Glyma10g26750.1	Glyma10g26750.1	gi|356534888|ref|XP_003535983.1|/0/PREDICTED: uncharacterized protein LOC100797575 [Glycine max]	1548	56	132	126816207624904	29431691290821	121463130953686	Up	0.00380952	3.47083e+07
Glyma11g15580.5	Glyma11g15580.5	gi|571488704|ref|XP_006591007.1|/0/PREDICTED: LOW QUALITY PROTEIN: two-component response regulator-like PRR73-like [Glycine max]	3929	28	66	0.249823733015209	0.579794580277308	121463130953686	Up	0.0001064	0.00060936429865164
Glyma05g34000.2	Glyma05g34000.2	gi|571456507|ref|XP_003524346.2|/0/PREDICTED: pentatricopeptide repeat-containing protein At4g02750-like [Glycine max]	3038	28	66	0.323093300532178	0.749839666198006	121463130953686	Up	0.0001064	0.000609425621414914
Glyma01g45060.1	Glyma01g45060.1	-	945	793	1869	294170466925279	682636864060435	121446591027719	Up	1.0561e-89	1.03457e-79
Glyma10g00570.1	Glyma10g00570.1	gi|121308621|dbj|BAF43703.1|/0/Chlorophyllase 1 [Glycine max]	1407	174	410	433523697281236	100577770392939	121412871589272	Up	2.69284e-17	5.64099e-07
Glyma03g28120.1	Glyma03g28120.1	gi|351722014|ref|NP_001237997.1|/6.97115e-49/uncharacterized protein LOC100306384 [Glycine max]	804	234	551	102027559791187	236541744149736	121313590122377	Up	2.20942e-24	5.99673e-14
Glyma04g09640.1	Glyma04g09640.1	gi|590596314|ref|XP_007018302.1|/0/Pentatricopeptide repeat (PPR-like) superfamily protein [Theobroma cacao]	2473	288	678	408249876871391	946275992970548	121280857393004	Up	9.22098e-31	3.06197e-20
Glyma12g06730.1	Glyma12g06730.1	gi|365777431|ref|NP_001242978.1|/3.62511e-156/expansin-A4-like precursor [Glycine max]	1303	48	113	129138135776791	299327261526754	121280857393004	Up	0.0378698	3.08708e+08
Glyma09g12500.2	Glyma09g12500.2	gi|296084596|emb|CBI25617.3|/3.63319e-25/unnamed protein product [Vitis vinifera]	750	509	1197	237910828824538	550864939065398	121127770310381	Up	1.05916e-55	6.20837e-46
Glyma03g39200.1	Glyma03g39200.1	gi|359806699|ref|NP_001241290.1|/2.35574e-79/chaperone protein DnaJ-like [Glycine max]	1169	94	221	281884394536157	652514260059114	121090581994981	Up	1.17393e-06	1515.43
Glyma13g18310.1	Glyma13g18310.1	-	2264	134	315	20748469507232	480226781080352	121071094016552	Up	2.05524e-12	0.0345981
Glyma06g14075.1	Glyma06g14075.1	-	823	97	228	413170770528664	956196735055369	121056928421363	Up	5.23836e-08	69.3042
Glyma19g44916.1	Glyma19g44916.1	gi|351721173|ref|NP_001235153.1|/3.30988e-27/uncharacterized protein LOC100305677 [Glycine max]	300	735	1727	858862766139661	198693347904332	121004404004121	Up	4.4744e-84	3.98537e-72
Glyma15g40520.1	Glyma15g40520.1	gi|388499130|gb|AFK37631.1|/6.94035e-104/unknown [Medicago truncatula]	1930	190	446	345107170490717	797608538260053	120863640382537	Up	5.89734e-19	1.31577e-09
Glyma07g31301.1	Glyma07g31301.1	gi|255646747|gb|ACU23847.1|/1.25993e-156/unknown [Glycine max]	1999	52	122	0.911902151877212	210648941532102	12078897316578	Up	0.142185	1.2195e+08
Glyma04g23760.1	Glyma04g23760.1	gi|593697078|ref|XP_007149021.1|/0/hypothetical protein PHAVU_005G033800g [Phaseolus vulgaris]	2316	29	68	0.43895210281714	101340397237824	120707395835878	Up	9.03046	0.000523985789948007
Glyma15g15990.1	Glyma15g15990.1	gi|351726708|ref|NP_001235600.1|/7.74793e-14/desiccation protective protein LEA5 [Glycine max]	717	67	157	327576952331753	755775381910735	120612367066986	Up	0.000240602	2.43928e+06
Glyma10g04560.1	Glyma10g04560.1	gi|351727781|ref|NP_001235125.1|/5.0378e-70/uncharacterized protein LOC100306699 [Glycine max]	763	1524	3569	700193572951477	161448589324261	120524911079171	Up	7.6709e-175	1.7967e-162
Glyma20g29981.2	Glyma20g29981.2	gi|356575978|ref|XP_003556112.1|/6.24997e-56/PREDICTED: 60S ribosomal protein L36-3-like isoform 1 [Glycine max]	977	164	384	588446488195452	135659091819308	120500260833908	Up	9.45502e-16	1.86337e-06
Glyma01g39770.1	Glyma01g39770.1	gi|388514149|gb|AFK45136.1|/8.05288e-17/unknown [Medicago truncatula]	869	129	302	520388421277172	119949767685721	120476959613784	Up	1.22351e-11	0.019834
Glyma05g24161.1	Glyma05g24161.1	-	1874	217	508	405926905783344	935634808222605	12047255665637	Up	6.18314e-22	1.54826e-11
Glyma14g06590.1	Glyma14g06590.1	gi|356551482|ref|XP_003544103.1|/0/PREDICTED: uncharacterized protein LOC100816506 [Glycine max]	1995	141	330	247761546776517	570930552859534	120436297408304	Up	4.93122e-13	0.00858041
Glyma14g02430.1	Glyma14g02430.1	gi|255646592|gb|ACU23770.1|/0/unknown [Glycine max]	1697	250	585	516435225511804	118983370828832	12041006420447	Up	9.49042e-26	2.70484e-15
Glyma01g25890.1	Glyma01g25890.1	gi|356496092|ref|XP_003516904.1|/0/PREDICTED: putative peptide/nitrate transporter At2g37900-like [Glycine max]	2141	59	138	0.966035386901792	222471643819453	120347351965234	Up	0.00236336	2.19649e+07
Glyma09g03770.1	Glyma09g03770.1	gi|255636266|gb|ACU18473.1|/1.31636e-120/unknown [Glycine max]	861	198	463	8061571864498	185605176404483	120310387541663	Up	1.21722e-18	2.78903e-09
Glyma06g38120.1	Glyma06g38120.1	gi|590608896|ref|XP_007021392.1|/0/Plasma-membrane choline transporter family protein isoform 1 [Theobroma cacao]	2700	107	250	138924136019567	319586546844773	120190941049696	Up	5.57284e-09	77.9704
Glyma02g42260.1	Glyma02g42260.1	gi|351725493|ref|NP_001238374.1|/5.7131e-155/60S acidic ribosomal protein P0 [Glycine max]	1394	411	960	10335624890446	237695359948824	120148812416284	Up	3.20654e-44	1.4874e-33
Glyma13g41610.2	Glyma13g41610.2	gi|351722765|ref|NP_001238279.1|/3.20043e-65/uncharacterized protein LOC100306657 [Glycine max]	1145	36	84	110218553002505	253213026460767	119998453357246	Up	14.4573	9.59704e+09
Glyma11g02516.1	Glyma11g02516.1	gi|587846895|gb|EXB37335.1|/0/Mitogen-activated protein kinase kinase kinase 2 [Morus notabilis]	3107	66	154	0.74466402481845	17107703402389	119998453357246	Up	0.000394968	0.0393557
Glyma07g06420.1	Glyma07g06420.1	gi|356522530|ref|XP_003529899.1|/0/PREDICTED: protein SUPPRESSOR OF PHYA-105 1-like isoform X1 [Glycine max]	3908	36	84	0.322927950838968	0.741885658386843	119998453357246	Up	14.4573	9.59816e+09
Glyma06g02230.1	Glyma06g02230.1	gi|351722049|ref|NP_001238510.1|/1.21638e-43/uncharacterized protein LOC100306672 [Glycine max]	973	39	91	140510719547987	322805404151123	119998453357246	Up	0.630986	4.40815e+09
Glyma13g34650.1	Glyma13g34650.1	-	1817	689	1607	132929688064027	30526231548812	119938615320682	Up	5.71376e-76	4.63254e-72
Glyma11g25910.1	Glyma11g25910.1	gi|351722849|ref|NP_001237514.1|/3.63164e-77/uncharacterized protein LOC100305587 [Glycine max]	957	1175	2738	430411255502571	987492374589203	119805380204155	Up	2.20578e-131	3.43017e-120
Glyma04g36780.1	Glyma04g36780.1	gi|356507333|ref|XP_003522422.1|/0/PREDICTED: radical S-adenosyl methionine domain-containing protein 1, mitochondrial-like [Glycine max]	2022	73	170	126560854938927	290188377847183	11971584894937	Up	6.6302e-06	706146
Glyma05g32430.1	Glyma05g32430.1	-	2213	64	149	101380925390666	232389819784279	119676063269818	Up	0.000760174	7.39717e+06
Glyma14g03380.1	Glyma14g03380.1	gi|351721373|ref|NP_001237207.1|/3.82254e-99/uncharacterized protein LOC100527007 [Glycine max]	1037	61	142	206209547692596	472630596182395	119660189417781	Up	0.017174	1.61861e+07
Glyma16g04570.1	Glyma16g04570.1	gi|356560951|ref|XP_003548749.1|/6.5961e-54/PREDICTED: putative H/ACA ribonucleoprotein complex subunit 1-like protein 1-like [Glycine max]	1059	168	391	556123199442921	12743626723476	119629948676461	Up	7.05112e-16	1.39687e-05
Glyma02g39510.1	Glyma02g39510.1	gi|351725919|ref|NP_001237109.1|/2.3589e-56/uncharacterized protein LOC100305817 [Glycine max]	880	524	1218	208740301232459	477723780888055	11944675286049	Up	2.02866e-56	1.1794e-46
Glyma15g23680.1	Glyma15g23680.1	gi|255638360|gb|ACU19492.1|/3.70301e-131/unknown [Glycine max]	1227	37	86	105709702932879	241916857953892	119440350130916	Up	1.22827	8.24195e+09
Glyma08g20230.2	Glyma08g20230.2	gi|351725145|ref|NP_001237338.1|/0/lipoxygenase-10 [Glycine max]	2970	148	344	174687953533526	399773716780371	119440350130916	Up	1.64655e-12	0.00293869
Glyma10g39100.1	Glyma10g39100.1	gi|357506197|ref|XP_003623387.1|/0/Nucleolar complex protein-like protein [Medicago truncatula]	3079	148	344	168503807078458	385621285754368	119440350130915	Up	1.64655e-12	0.00293961
Glyma13g37610.1	Glyma13g37610.1	gi|351726818|ref|NP_001238419.1|/1.43238e-108/uncharacterized protein LOC100305898 [Glycine max]	1178	1231	2861	366328285616549	838271714231517	119428084807474	Up	1.01316e-135	1.65703e-126
Glyma02g44930.2	Glyma02g44930.2	gi|357493997|ref|XP_003617287.1|/3.22166e-178/GTP-binding protein [Medicago truncatula]	2396	283	657	41405431300045	946435017442309	119268342972646	Up	7.65594e-29	2.39684e-18
Glyma02g07420.1	Glyma02g07420.1	gi|351723661|ref|NP_001236263.1|/1.23478e-37/uncharacterized protein LOC100499804 [Glycine max]	411	140	325	119410881632209	27293157650247	119260500320686	Up	1.56202e-12	0.0264516
Glyma08g05610.1	Glyma08g05610.1	gi|359806172|ref|NP_001241455.1|/0/uncharacterized protein LOC100778205 [Glycine max]	1489	2122	4925	499583829648267	114162581777525	119229118055235	Up	7.2222e-238	2.70433e-225
Glyma08g45291.1	Glyma08g45291.1	gi|255640550|gb|ACU20560.1|/4.22552e-25/unknown [Glycine max]	705	483	1121	2401683115041	54881849721139	119228329620567	Up	1.64517e-51	8.75107e-41
Glyma01g44050.1	Glyma01g44050.1	gi|356497377|ref|XP_003517537.1|/5.43224e-116/PREDICTED: uncharacterized protein LOC100786959 [Glycine max]	1433	44	102	107637642480155	245677976276484	11905858355702	Up	1.99708	1.48972e+09
Glyma02g47580.1	Glyma02g47580.1	gi|357495325|ref|XP_003617951.1|/0/Heat-shock protein [Medicago truncatula]	2989	1481	3430	173694807034342	396077753138768	118922904800734	Up	2.17998e-163	4.6645e-152
Glyma06g17490.1	Glyma06g17490.1	gi|357464975|ref|XP_003602769.1|/2.42833e-29/Mitochondrial import inner membrane translocase subunit Tim8 [Medicago truncatula]	873	248	574	995852752659775	226939395326474	118830272852483	Up	1.30649e-23	3.5819e-14
Glyma11g00590.2	Glyma11g00590.2	gi|351720707|ref|NP_001238465.1|/2.35942e-68/uncharacterized protein LOC100305645 [Glycine max]	956	70	162	256683432797269	584883496192066	118815909817567	Up	0.000208678	2.12928e+06
Glyma02g14910.1	Glyma02g14910.1	gi|566006181|ref|NP_001274384.1|/0/nitrate reductase precursor [Glycine max]	2380	5204	12042	766510347280192	174636054322401	118797426760199	Up	0	0
Glyma08g23200.1	Glyma08g23200.1	gi|363808350|ref|NP_001242508.1|/4.41387e-109/uncharacterized protein LOC100797340 [Glycine max]	1320	86	199	228392696004981	520345004908171	118795197807756	Up	3.08648e-06	36385.7
Glyma12g36675.1	Glyma12g36675.1	gi|356542375|ref|XP_003539642.1|/1.40007e-70/PREDICTED: uncharacterized protein LOC100795502 [Glycine max]	926	67	155	253642197431821	577740690516361	118762732705248	Up	4.7065e-05	4.66113e+06
Glyma09g08370.1	Glyma09g08370.1	gi|357472211|ref|XP_003606390.1|/0/DEAD-box ATP-dependent RNA helicase [Medicago truncatula]	2227	195	451	306953143511879	698986148348235	118724542174178	Up	1.41263e-17	3.1067e-08
Glyma08g40850.1	Glyma08g40850.1	gi|388509172|gb|AFK42652.1|/3.54765e-102/unknown [Lotus japonicus]	1206	32	74	0.930165787270084	211785711640417	118704547786496	Up	0.55117	0.000331716101512107
Glyma10g29900.2	Glyma10g29900.2	gi|571483190|ref|XP_006589153.1|/0/PREDICTED: myosin-6-like [Glycine max]	2042	788	1822	135278310523507	307967494328732	118684753658169	Up	4.52132e-85	4.13059e-74
Glyma06g20700.2	Glyma06g20700.2	gi|255638203|gb|ACU19415.1|/4.33011e-124/unknown [Glycine max]	1478	77	178	182630783443578	41567873995561	118653900250751	Up	3.50662e-05	382123
Glyma09g08340.1	Glyma09g08340.1	gi|359807668|ref|NP_001241427.1|/3.49714e-126/uncharacterized protein LOC100803033 [Glycine max]	1204	1005	2323	292615458665116	665939794174452	118638576497853	Up	3.01082e-109	3.78287e-98
Glyma07g39750.1	Glyma07g39750.1	gi|357480587|ref|XP_003610579.1|/0/Pentatricopeptide repeat-containing protein [Medicago truncatula]	2400	286	661	41774617536725	950610183589777	118622723696531	Up	9.23794e-29	2.88418e-19
Glyma03g37521.1	Glyma03g37521.1	gi|356503917|ref|XP_003520746.1|/0/PREDICTED: uncharacterized protein LOC100787716 isoform X1 [Glycine max]	1993	45	104	0.791521846386532	180110190374335	118617873404743	Up	0.169795	1.28001e+09
Glyma08g01850.1	Glyma08g01850.1	gi|356528442|ref|XP_003532812.1|/0/PREDICTED: uncharacterized protein LOC100776096 [Glycine max]	2914	631	1458	759097398112037	172695181923011	11858709215804	Up	2.36268e-67	1.64595e-56
Glyma19g30630.1	Glyma19g30630.1	gi|571445304|ref|XP_003520475.2|/1.85137e-169/PREDICTED: peptidyl-prolyl cis-trans isomerase FKBP65-like isoform X1 [Glycine max]	1404	29	67	0.724083383279556	164709989527691	118570030756622	Up	0.0001273826	0.000719399490136932
Glyma05g03010.1	Glyma05g03010.1	-	1164	632	1460	190336372887393	43292445624127	118556401782629	Up	2.02156e-67	1.41004e-63
Glyma05g02670.3	Glyma05g02670.3	-	2583	226	522	306719737605479	697522693183156	118531914639071	Up	5.67254e-22	1.42228e-11
Glyma04g29490.2	Glyma04g29490.2	gi|357456543|ref|XP_003598552.1|/2.48504e-08/hypothetical protein MTR_3g015430 [Medicago truncatula]	1284	42	97	114667926053359	260746780743446	118518753164439	Up	0.387408	2.78793e+09
Glyma02g05370.1	Glyma02g05370.1	gi|363806782|ref|NP_001242281.1|/1.42128e-129/uncharacterized protein LOC100812132 [Glycine max]	1397	1419	3275	356076801645561	809146468282006	118421242948764	Up	8.33288e-155	1.64109e-143
Glyma15g11890.1	Glyma15g11890.1	gi|357447753|ref|XP_003594152.1|/0/Pyrophosphate-fructose 6-phosphate 1-phosphotransferase subunit beta [Medicago truncatula]	2320	397	916	599874240248849	136276111664912	118380070318999	Up	5.4427e-42	2.35572e-30
Glyma05g01560.1	Glyma05g01560.1	gi|351723993|ref|NP_001237554.1|/9.16577e-93/uncharacterized protein LOC100527285 [Glycine max]	2983	140	323	164525217401401	373733057329301	118369944998497	Up	3.02198e-12	0.050351
Glyma20g22562.1	Glyma20g22562.1	gi|351724361|ref|NP_001236543.1|/1.09636e-47/uncharacterized protein LOC100306546 [Glycine max]	639	101	233	554087313596537	125854082391266	11835667741385	Up	7.56968e-08	992.024
Glyma11g15230.1	Glyma11g15230.1	gi|351724617|ref|NP_001236040.1|/7.2284e-68/uncharacterized protein LOC100500043 [Glycine max]	837	500	1153	209412324419004	475462307757449	11829846252257	Up	2.23382e-52	1.20284e-41
Glyma06g08630.1	Glyma06g08630.1	gi|356518316|ref|XP_003527825.1|/0/PREDICTED: uncharacterized protein LOC100810784 [Glycine max]	2400	95	219	138761841468143	314952541915524	118252356350623	Up	3.80328e-07	4759.62
Glyma03g33120.2	Glyma03g33120.2	gi|590629918|ref|XP_007027123.1|/2.90445e-69/Tetratricopeptide repeat (TPR)-like superfamily protein, putative [Theobroma cacao]	978	220	507	788572298947145	17892925315984	118207433571469	Up	3.88934e-21	9.4966e-11
Glyma15g04730.1	Glyma15g04730.1	gi|351721555|ref|NP_001237725.1|/1.46102e-57/uncharacterized protein LOC100306624 [Glycine max]	820	115	265	491633738706128	111543499642651	118195061074219	Up	2.19526e-09	3.14328e-05
Glyma02g00680.2	Glyma02g00680.2	gi|351721756|ref|NP_001237476.1|/7.98703e-50/uncharacterized protein LOC100499889 [Glycine max]	926	1021	2352	386520423250582	876674905867407	118149730619457	Up	6.61272e-110	8.32676e-100
Glyma13g18220.2	Glyma13g18220.2	-	1704	70	161	14400784140504	326113314350758	117922597340567	Up	0.000291014	2.93001e+06
Glyma05g35030.1	Glyma05g35030.1	gi|351722029|ref|NP_001235950.1|/2.85174e-75/uncharacterized protein LOC100499781 [Glycine max]	1015	1502	3454	518754146875147	117454195805517	117897538225067	Up	2.91646e-162	6.10269e-157
Glyma08g13100.1	Glyma08g13100.1	gi|8489806|gb|AAF75761.1|AF262939_1/0/chloroplast protein import component Toc159 [Pisum sativum]	3825	1701	3910	155894418055602	352823547716629	117837757876734	Up	6.31458e-184	1.56261e-172
Glyma03g37650.1	Glyma03g37650.1	gi|357511325|ref|XP_003625951.1|/1.07418e-170/DnaJ homolog subfamily B member [Medicago truncatula]	1858	739	1698	13943006176868	315430889701732	11777823016429	Up	4.51414e-78	3.77834e-73
Glyma17g09810.1	Glyma17g09810.1	gi|358248500|ref|NP_001239892.1|/2.44346e-68/uncharacterized protein LOC100787505 [Glycine max]	1169	64	147	191921289896958	434025322301764	117726445707238	Up	0.0148222	1.40439e+07
Glyma19g06460.2	Glyma19g06460.2	gi|356574026|ref|XP_003555154.1|/1.75767e-56/PREDICTED: 60S ribosomal protein L36-3 [Glycine max]	742	381	875	180002593046488	407020602113626	117708413146238	Up	1.25405e-38	5.1092e-28
Glyma07g15190.1	Glyma07g15190.1	gi|357520775|ref|XP_003630676.1|/3.04286e-141/Inositol oxygenase [Medicago truncatula]	1499	1793	4117	419311088940495	947963201086541	11768100726889	Up	2.10296e-193	5.64585e-182
Glyma03g36560.1	Glyma03g36560.1	gi|351725972|ref|NP_001236087.1|/2.07482e-91/uncharacterized protein LOC100500046 [Glycine max]	833	2182	5008	918263740949478	207506432260086	117617557284503	Up	1.08664e-235	3.93931e-224
Glyma17g11151.1	Glyma17g11151.1	gi|571535403|ref|XP_006600704.1|/0/PREDICTED: WEB family protein At1g12150-like [Glycine max]	1893	58	133	10740761438188	242500853612167	117489355260963	Up	0.00758128	6.69401e+07
Glyma19g22310.2	Glyma19g22310.2	-	1530	58	133	132890597401895	300035369861328	117489355260963	Up	0.00758128	6.69298e+07
Glyma11g20180.1	Glyma11g20180.1	gi|574584367|ref|NP_001276148.1|/0/ruBisCO large subunit-binding protein subunit alpha, chloroplastic-like [Glycine max]	2039	82	188	140978964925688	318238609472107	117462895929557	Up	0.000157702	176514
Glyma11g37670.1	Glyma11g37670.1	gi|356538123|ref|XP_003537554.1|/0/PREDICTED: uncharacterized protein LOC100801680 isoform X1 [Glycine max]	1856	41	94	0.774396846668854	174808331011214	117462895929556	Up	0.006386	4.45861e+09
Glyma01g40690.1	Glyma01g40690.1	gi|356497039|ref|XP_003517372.1|/2.48445e-146/PREDICTED: uncharacterized protein LOC100788026 [Glycine max]	1911	31	71	0.5686678787755	128235983317934	117314292135382	Up	9.13686	0.000529565706476578
Glyma09g34660.1	Glyma09g34660.1	gi|357484637|ref|XP_003612606.1|/1.76691e-64/Replication protein A1-like protein [Medicago truncatula]	2321	31	71	0.468213837285644	10558335377879	117314292135382	Up	9.13686	0.000529619639230064
Glyma11g05591.1	Glyma11g05591.1	gi|356540664|ref|XP_003538806.1|/0/PREDICTED: cyclin-D3-3-like isoform X1 [Glycine max]	2002	100	229	17510301252618	394805917910336	117293971055823	Up	1.71506e-06	2195.06
Glyma03g42180.1	Glyma03g42180.1	gi|351721173|ref|NP_001235153.1|/4.47722e-25/uncharacterized protein LOC100305677 [Glycine max]	727	1449	3317	698701483949341	157479238233128	11724135294671	Up	2.65564e-154	5.15865e-144
Glyma12g04160.1	Glyma12g04160.1	gi|357487731|ref|XP_003614153.1|/0/Pentatricopeptide repeat-containing protein [Medicago truncatula]	2477	285	652	40334487629012	908518622633086	117150215741498	Up	1.06026e-26	3.20306e-17
Glyma16g25250.1	Glyma16g25250.1	gi|357518285|ref|XP_003629431.1|/4.33932e-30/SANT/MYB protein [Medicago truncatula]	810	174	398	753046718610739	169593927525626	117127323693093	Up	1.41605e-14	2.77057e-05
Glyma15g10220.1	Glyma15g10220.1	gi|351734378|ref|NP_001238728.1|/8.41492e-101/uncharacterized protein LOC100306174 [Glycine max]	981	2267	5184	810102931551983	182393026661648	117087343937985	Up	2.6455e-243	1.03131e-230
Glyma08g17040.1	Glyma08g17040.1	gi|356525712|ref|XP_003531467.1|/0/PREDICTED: pentatricopeptide repeat-containing protein At5g50390, chloroplastic-like [Glycine max]	1929	42	96	0.763263955689546	171771556126833	117023719017841	Up	0.542036	3.82334e+08
Glyma14g06820.2	Glyma14g06820.2	gi|351722432|ref|NP_001235452.1|/5.14598e-60/uncharacterized protein LOC100499746 [Glycine max]	802	35	80	152985886380417	344292738745491	117023719017841	Up	0.33577	0.000210423753798723
Glyma13g44380.1	Glyma13g44380.1	gi|351726104|ref|NP_001237627.1|/2.26047e-146/uncharacterized protein LOC100306106 [Glycine max]	1179	56	128	166506776423538	374721325155398	117023719017841	Up	0.146067	1.25034e+08
Glyma16g08240.1	Glyma16g08240.1	gi|356558882|ref|XP_003547731.1|/0/PREDICTED: protein notum homolog isoform X1 [Glycine max]	1671	123	281	258039595586605	580419660301925	11695039271177	Up	6.16126e-10	9.12264
Glyma14g06170.1	Glyma14g06170.1	gi|351725821|ref|NP_001235826.1|/3.42797e-130/40S ribosomal S4 protein [Glycine max]	1305	2773	6335	744898412856449	167551512352687	11694891152247	Up	3.52874e-296	1.70205e-284
Glyma15g11340.1	Glyma15g11340.1	gi|356555650|ref|XP_003546143.1|/0/PREDICTED: pentatricopeptide repeat-containing protein At1g61870, mitochondrial-like [Glycine max]	1948	199	454	358114424971279	804413119347685	116751597898328	Up	3.85142e-18	8.33488e-08
Glyma12g05960.1	Glyma12g05960.1	gi|357464699|ref|XP_003602631.1|/0/Pentatricopeptide repeat-containing protein [Medicago truncatula]	3476	32	73	0.322721501567239	0.724862006710066	116741667111603	Up	7.73638	0.000453801715015974
Glyma18g08310.1	Glyma18g08310.1	gi|571543848|ref|XP_006602121.1|/0/PREDICTED: putative ribosomal RNA methyltransferase NOP2-like [Glycine max]	2317	349	796	52802815988786	118576677855639	116713350657001	Up	2.48906e-34	9.08706e-24
Glyma12g15800.1	Glyma12g15800.1	gi|351724995|ref|NP_001237077.1|/4.90642e-85/uncharacterized protein LOC100499863 [Glycine max]	978	50	114	179220977033442	402326131365322	116662593662603	Up	0.0007525	5.92465e+08
Glyma19g40800.2	Glyma19g40800.2	gi|571559723|ref|XP_006604757.1|/0/PREDICTED: uncharacterized protein LOC100780968 isoform X1 [Glycine max]	5532	172	392	108994345165067	244577296587497	116603720164912	Up	3.72572e-15	7.19068e-05
Glyma04g29430.1	Glyma04g29430.1	gi|255630192|gb|ACU15451.1|/1.73437e-18/unknown [Glycine max]	462	405	923	307305786983446	689559855750527	11660008521098	Up	2.88546e-40	1.22742e-29
Glyma10g30200.1	Glyma10g30200.1	gi|351726138|ref|NP_001238140.1|/3.46015e-63/uncharacterized protein LOC100499673 [Glycine max]	889	1210	2757	477135027675669	10704028328719	116568433208424	Up	1.51457e-125	2.23325e-115
Glyma01g02360.1	Glyma01g02360.1	gi|357485297|ref|XP_003612936.1|/7.55451e-36/Hydroxyproline-rich glycoprotein [Medicago truncatula]	858	83	189	339116167592369	760303099556586	116479510511016	Up	0.000186609	20768.5
Glyma10g01500.1	Glyma10g01500.1	gi|255647669|gb|ACU24296.1|/0/unknown [Glycine max]	1754	83	189	165884647545184	371915655313313	116479510511016	Up	0.000186609	207726
Glyma08g01820.1	Glyma08g01820.1	gi|388511447|gb|AFK43785.1|/0/unknown [Medicago truncatula]	1971	58	132	103157084741197	231153009224712	116400523646689	Up	0.105577	9.18251e+07
Glyma01g03180.1	Glyma01g03180.1	gi|358248578|ref|NP_001239905.1|/7.75697e-72/uncharacterized protein LOC100817971 [Glycine max]	1690	693	1577	143748797713992	322075161611919	116384751488931	Up	7.25144e-71	5.374e-64
Glyma17g02620.1	Glyma17g02620.1	gi|356563849|ref|XP_003550170.1|/0/PREDICTED: uncharacterized protein LOC100813371 [Glycine max]	2027	280	637	484241463747783	108467074872881	116345865754734	Up	1.17809e-25	3.4368e-16
Glyma05g26290.1	Glyma05g26290.1	gi|359807265|ref|NP_001241369.1|/1.06663e-59/uncharacterized protein LOC100800463 [Glycine max]	898	1782	4051	695647220244933	155703419751629	116237286040053	Up	1.72599e-185	4.36607e-179
Glyma18g51190.1	Glyma18g51190.1	gi|357502615|ref|XP_003621596.1|/0/Pentatricopeptide repeat-containing protein [Medicago truncatula]	2993	220	500	257675813020484	576601187090469	116201668337344	Up	3.7923e-21	8.91911e-10
Glyma12g36940.2	Glyma12g36940.2	gi|543176816|gb|AGV54431.1|/0/60S ribosomal protein L3-like protein [Phaseolus vulgaris]	1628	514	1168	110679301458102	247628534184196	116179212192215	Up	1.67627e-50	8.9082e-41
Glyma09g00280.1	Glyma09g00280.1	gi|543176816|gb|AGV54431.1|/0/60S ribosomal protein L3-like protein [Phaseolus vulgaris]	1598	610	1386	13381683414094	299363398148313	116163822192298	Up	1.06113e-60	6.73302e-51
Glyma07g33570.1	Glyma07g33570.1	gi|566006181|ref|NP_001274384.1|/0/nitrate reductase precursor [Glycine max]	2331	5469	12421	822476202386259	183918972896939	116102447292854	Up	0	0
Glyma04g02630.2	Glyma04g02630.2	gi|255645381|gb|ACU23187.1|/1.13648e-36/unknown [Glycine max]	990	48	109	169966657492079	380017457520876	116081393629178	Up	1.45365	1.10536e+08
Glyma08g08210.1	Glyma08g08210.1	gi|388510862|gb|AFK43497.1|/8.78197e-104/unknown [Lotus japonicus]	1248	233	529	654483989110875	146303033608458	116052987969576	Up	1.83504e-20	4.51744e-11
Glyma06g47800.1	Glyma06g47800.1	gi|351725025|ref|NP_001237078.1|/8.75062e-82/uncharacterized protein LOC100500119 [Glycine max]	1179	37	84	110013405851266	24591086963323	116045616938582	Up	2.41116	0.000154908660751778
Glyma11g00890.1	Glyma11g00890.1	gi|358248303|ref|NP_001239858.1|/7.73763e-130/uncharacterized protein LOC100808747 [Glycine max]	1091	2186	4962	702397727896631	156979974434396	116022044645653	Up	2.10464e-228	7.00513e-217
Glyma18g50150.1	Glyma18g50150.1	gi|255645506|gb|ACU23248.1|/3.77315e-91/unknown [Glycine max]	1237	630	1430	178537126579442	399005224694476	116018352551449	Up	1.2576e-62	8.23676e-53
Glyma08g46360.1	Glyma08g46360.1	gi|284156656|gb|ADB79567.1|/1.08149e-154/putative acyl acyl-carrier-protein thioesterase type A [Arachis hypogaea]	1236	356	808	100969270439773	225634307636426	11600701640214	Up	1.57307e-33	5.76888e-24
Glyma08g43430.2	Glyma08g43430.2	gi|359806326|ref|NP_001240970.1|/9.63902e-111/uncharacterized protein LOC100812682 [Glycine max]	1517	262	594	605443194082282	135149084727659	115848823149933	Up	1.94281e-23	5.28822e-14
Glyma13g44090.1	Glyma13g44090.1	gi|351721077|ref|NP_001238733.1|/1.21761e-66/uncharacterized protein LOC100527358 [Glycine max]	917	191	433	730166195591994	162978683496717	115838649892699	Up	6.91088e-17	1.42463e-06
Glyma09g15980.1	Glyma09g15980.1	gi|356530679|ref|XP_003533908.1|/0/PREDICTED: carbon catabolite repressor protein 4 homolog 1-like [Glycine max]	2391	30	68	0.439844706496127	0.981615892943544	115816435787783	Up	0.0001513356	0.000842635199530425
Glyma08g25841.1	Glyma08g25841.1	gi|356523562|ref|XP_003530406.1|/0/PREDICTED: ATP-dependent zinc metalloprotease FTSH 12, chloroplastic-like [Glycine max]	3667	503	1140	480855697387343	107301597075343	115799563148258	Up	6.53198e-50	3.35536e-39
Glyma05g02570.1	Glyma05g02570.1	-	1291	710	1608	192792350166509	429904555160733	115696858902289	Up	1.30771e-71	9.79337e-61
Glyma05g28300.1	Glyma05g28300.1	gi|571455621|ref|XP_006580137.1|/1.24346e-140/PREDICTED: protein TIC 22-like, chloroplastic-like [Glycine max]	1298	87	197	234964500028774	523846176476841	115670043584366	Up	9.80472e-06	11169.8
Glyma08g25673.1	Glyma08g25673.1	gi|388499262|gb|AFK37697.1|/0/unknown [Lotus japonicus]	2838	1147	2597	141680055336784	315843397860587	115657273489859	Up	1.66796e-116	2.21808e-106
Glyma10g36610.2	Glyma10g36610.2	gi|351722969|ref|NP_001238030.1|/5.75795e-74/uncharacterized protein LOC100499922 [Glycine max]	894	2059	4660	807377270456816	179912211740534	11559782371454	Up	4.68914e-213	1.4272e-201
Glyma08g42260.2	Glyma08g42260.2	gi|571541700|ref|XP_006601837.1|/4.34171e-55/PREDICTED: uncharacterized protein LOC100810866 isoform X1 [Glycine max]	1234	80	181	227264979628793	50626238393206	115550990443185	Up	5.81756e-05	622508
Glyma08g09470.2	Glyma08g09470.2	gi|388509308|gb|AFK42720.1|/4.94492e-07/unknown [Lotus japonicus]	1110	107	242	33792357410165	752496755705855	115498836310946	Up	7.75466e-08	1015.1
Glyma06g03780.1	Glyma06g03780.1	gi|255585138|ref|XP_002533274.1|/1.64476e-45/Calmodulin, putative [Ricinus communis]	1144	81	183	248208520255861	552124869916092	115344194763543	Up	4.94996e-05	533583
Glyma12g29060.1	Glyma12g29060.1	gi|571493833|ref|XP_006592670.1|/0/PREDICTED: calcium-binding protein P-like [Glycine max]	1856	363	820	685624525221449	152492373860846	11532464737457	Up	9.88528e-35	3.64871e-24
Glyma02g25240.1	Glyma02g25240.1	gi|571440458|ref|XP_006575166.1|/0/PREDICTED: DEAD-box ATP-dependent RNA helicase 28-like [Glycine max]	2800	255	576	319256567588358	71002999664713	115316367681947	Up	2.13358e-23	5.62719e-13
Glyma08g01860.1	Glyma08g01860.1	gi|255647622|gb|ACU24274.1|/1.10203e-165/unknown [Glycine max]	1286	1696	3830	462319881731953	102794540619652	115280033448514	Up	8.42512e-174	1.96526e-162
Glyma05g07875.1	Glyma05g07875.1	gi|587941479|gb|EXC28050.1|/0/Putative AC transposase [Morus notabilis]	2725	31	70	0.398797914253204	0.886632768494122	11526788187941	Up	0.000127959	0.000722296384409402
Glyma07g02270.1	Glyma07g02270.1	gi|351723255|ref|NP_001235225.1|/7.02802e-118/uncharacterized protein LOC100305682 [Glycine max]	1123	3127	7058	976125854478246	216927265845133	11520723230907	Up	0	0
Glyma09g41130.2	Glyma09g41130.2	gi|357506669|ref|XP_003623623.1|/9.2613e-159/Pentatricopeptide repeat-containing protein [Medicago truncatula]	1479	39	88	0.924387627587498	205365148155018	115162151201106	Up	17.3069	0.000113509838912192
Glyma08g12340.1	Glyma08g12340.1	gi|359806985|ref|NP_001241331.1|/0/uncharacterized protein LOC100811719 precursor [Glycine max]	1410	656	1480	163095664955165	362288749274245	115142156813424	Up	3.9485e-66	2.65328e-54
Glyma13g32060.1	Glyma13g32060.1	-	870	161	363	648730496591534	144012310143707	115050097211715	Up	2.06154e-13	0.00366213
Glyma16g08090.1	Glyma16g08090.1	gi|574584641|ref|NP_001276322.1|/2.12951e-111/60S ribosomal protein L13-1-like [Glycine max]	1086	676	1524	218209955992938	484359013980432	115035986344715	Up	4.67062e-67	3.24187e-57
Glyma03g24900.1	Glyma03g24900.1	gi|351721690|ref|NP_001236450.1|/1.38131e-69/uncharacterized protein LOC100306026 [Glycine max]	861	1177	2653	479215660834048	10635216695488	115010246742626	Up	5.28508e-119	7.21356e-109
Glyma07g15400.1	Glyma07g15400.1	gi|356520856|ref|XP_003529076.1|/7.72148e-152/PREDICTED: uncharacterized protein LOC100782313 [Glycine max]	1394	209	471	525582871557958	116619285974892	114981622976791	Up	2.07338e-18	4.5266e-08
Glyma02g36070.1	Glyma02g36070.1	gi|255578977|ref|XP_002530341.1|/6.71884e-61/40S ribosomal protein S17, putative [Ricinus communis]	1204	708	1595	206141039537216	45724234683954	114932727080525	Up	3.18518e-70	2.3392e-64
Glyma13g34670.1	Glyma13g34670.1	-	1625	538	1212	116061078350553	257431388527959	114930373315233	Up	1.36549e-51	7.37367e-49
Glyma19g36680.1	Glyma19g36680.1	gi|357510757|ref|XP_003625667.1|/2.07029e-106/Translin-like protein [Medicago truncatula]	1330	302	680	79599986304796	176469443611129	114857830904864	Up	4.98094e-28	1.5209e-17
Glyma06g42080.1	Glyma06g42080.1	gi|351724741|ref|NP_001236812.1|/7.05155e-161/thiamin biosynthetic enzyme [Glycine max]	1405	56	126	139723480002385	309532649783891	114751711367833	Up	0.0282264	2.34189e+08
Glyma13g44620.1	Glyma13g44620.1	gi|224140797|ref|XP_002323765.1|/0/F-box family protein [Populus trichocarpa]	1824	172	387	330568375796683	732315751750226	114751711367832	Up	1.87178e-13	0.000350096
Glyma11g36580.1	Glyma11g36580.1	gi|351725255|ref|NP_001236574.1|/2.00099e-52/uncharacterized protein LOC100527220 [Glycine max]	1622	276	621	596507520205709	132145687569576	114751711367832	Up	2.90456e-25	8.11566e-15
Glyma07g13290.3	Glyma07g13290.3	gi|587848061|gb|EXB38355.1|/2.9219e-41/60S ribosomal protein L37a [Morus notabilis]	793	402	904	17770946392575	393466251469721	114671938347227	Up	3.00726e-38	1.2165e-27
Glyma09g02790.1	Glyma09g02790.1	gi|351727116|ref|NP_001235102.1|/4.89678e-101/uncharacterized protein LOC100499978 [Glycine max]	1172	2195	4935	656545159739694	145335527079631	114642125715705	Up	8.81764e-223	2.8515e-211
Glyma05g04870.1	Glyma05g04870.1	-	1053	1389	3122	462414629597841	102333251205065	114601605023253	Up	9.21564e-140	1.56572e-128
Glyma19g02250.1	Glyma19g02250.1	gi|359807131|ref|NP_001241606.1|/0/uncharacterized protein LOC100802042 [Glycine max]	1770	93	209	184190562091522	40755409804408	114579243320886	Up	3.72558e-06	43648.6
Glyma13g40700.1	Glyma13g40700.1	-	808	171	384	741894993988089	164033332558743	114470209807127	Up	3.0262e-15	0.000559763
Glyma02g00270.1	Glyma02g00270.1	gi|357439923|ref|XP_003590239.1|/0/Pentatricopeptide repeat-containing protein [Medicago truncatula]	2295	519	1165	792761150018202	175208624505487	114411562341977	Up	4.86862e-50	2.51454e-39
Glyma09g37000.1	Glyma09g37000.1	gi|87240893|gb|ABD32751.1|/0/SPX, N-terminal; EXS, C-terminal [Medicago truncatula]	3029	90	202	104159989425445	230178280157331	114395049865812	Up	8.35684e-06	95701.8
Glyma15g40110.1	Glyma15g40110.1	gi|2506277|sp|P08927.2|RUBB_PEA/0/RecName: Full=RuBisCO large subunit-binding protein subunit beta, chloroplastic; AltName: Full=60 kDa chaperonin subunit beta; AltName: Full=CPN-60 beta; Flags: Precursor	2514	13170	29545	183644612700459	405630838848493	114325076555368	Up	0	0
Glyma10g26890.1	Glyma10g26890.1	gi|255637525|gb|ACU19089.1|/8.56507e-126/unknown [Glycine max]	1289	548	1228	149033991179536	328819598050746	114165487464567	Up	1.00043e-51	5.41773e-42
Glyma12g03070.1	Glyma12g03070.1	gi|356544468|ref|XP_003540672.1|/0/PREDICTED: nucleolin 2-like isoform X1 [Glycine max]	2754	2950	6610	375505040551332	828418460644686	11415274294945	Up	2.59868e-297	1.26416e-285
Glyma03g29801.1	Glyma03g29801.1	gi|351725473|ref|NP_001235558.1|/8.74676e-36/uncharacterized protein LOC100306473 [Glycine max]	258	154	345	209246742581091	461542431606056	114125812320664	Up	2.28006e-12	0.0382244
Glyma08g13970.1	Glyma08g13970.1	gi|255638005|gb|ACU19318.1|/1.50033e-26/unknown [Glycine max]	880	1025	2296	408318337334487	900536782363689	114109084451889	Up	2.97864e-101	3.36374e-97
Glyma06g15000.1	Glyma06g15000.1	gi|356516265|ref|XP_003526816.1|/1.51701e-155/PREDICTED: phosphoglucan phosphatase LSF2, chloroplastic-like [Glycine max]	1726	338	757	686489027254725	151379592838014	114086216593956	Up	3.31298e-31	1.11246e-20
Glyma07g03750.1	Glyma07g03750.1	gi|356522365|ref|XP_003529817.1|/0/PREDICTED: pentatricopeptide repeat-containing protein At1g15510, chloroplastic-like [Glycine max]	3647	42	94	0.403711590492222	0.88961958419746	113986354113489	Up	10.5183	7.12776e+09
Glyma03g39570.2	Glyma03g39570.2	gi|363807834|ref|NP_001241928.1|/1.06164e-161/uncharacterized protein LOC100809485 [Glycine max]	2106	93	208	154804033666664	340892316634424	113887301926907	Up	5.14334e-06	59706
Glyma02g07300.1	Glyma02g07300.1	gi|351726461|ref|NP_001238151.1|/0/precursor monofunctional aspartokinase [Glycine max]	2276	1028	2299	158335591189622	348641401094826	113875831376032	Up	4.78802e-101	5.38567e-90
Glyma16g00630.3	Glyma16g00630.3	gi|357513851|ref|XP_003627214.1|/0/Midasin [Medicago truncatula]	16873	877	1961	182206966547082	401141442441538	113853289998342	Up	1.05022e-85	9.70362e-75
Glyma04g02520.1	Glyma04g02520.1	gi|358248255|ref|NP_001240104.1|/3.77993e-167/uncharacterized protein LOC100804696 [Glycine max]	1384	284	635	719349491517234	158361599585365	113845777439086	Up	1.53783e-25	4.34162e-20
Glyma11g14830.1	Glyma11g14830.1	gi|351725225|ref|NP_001236573.1|/9.82551e-47/uncharacterized protein LOC100526964 [Glycine max]	751	226	505	105493619472031	232093878361038	113755272745998	Up	1.37752e-18	3.14997e-09
Glyma12g04440.1	Glyma12g04440.1	gi|351724635|ref|NP_001238344.1|/1.60912e-60/bZIP transcription factor bZIP124 [Glycine max]	1921	866	1935	158033157789193	347668904526916	113748674854106	Up	2.12964e-84	1.92093e-73
Glyma06g17310.2	Glyma06g17310.2	gi|356518852|ref|XP_003528091.1|/1.13678e-138/PREDICTED: mediator of RNA polymerase II transcription subunit 36a-like isoform X1 [Glycine max]	1277	242	540	664327391705042	145953699389093	113554447201225	Up	4.12022e-21	1.00517e-10
Glyma02g12690.1	Glyma02g12690.1	gi|351726608|ref|NP_001238156.1|/1.97514e-124/uncharacterized protein LOC100499930 [Glycine max]	1232	143	319	406895625357711	893700950640919	113513338922249	Up	4.78492e-11	0.0751901
Glyma19g29841.1	Glyma19g29841.1	gi|356571814|ref|XP_003554067.1|/1.33804e-150/PREDICTED: grpE protein homolog, mitochondrial-like isoform X1 [Glycine max]	1601	152	339	332820406769311	730837142603425	113480606192877	Up	5.95262e-12	0.0977776
Glyma04g00380.1	Glyma04g00380.1	gi|351721392|ref|NP_001235672.1|/7.12366e-100/uncharacterized protein LOC100305970 [Glycine max]	981	48	107	171525984625034	376467088209806	1134096597916	Up	0.280452	2.05328e+09
Glyma01g03880.1	Glyma01g03880.1	gi|571433925|ref|XP_006573048.1|/0/PREDICTED: uncharacterized protein LOC100799483 [Glycine max]	2314	171	381	259054086059799	568295040171509	113338678484344	Up	7.88392e-14	0.00143133
Glyma15g42640.1	Glyma15g42640.1	gi|356557132|ref|XP_003546872.1|/0/PREDICTED: chaperone protein dnaJ 1, mitochondrial-like [Glycine max]	1975	509	1134	903458843637484	198179258557838	113327519110254	Up	7.7835e-49	3.84554e-40
Glyma20g38130.1	Glyma20g38130.1	gi|351723391|ref|NP_001237789.1|/1.75966e-91/uncharacterized protein LOC100500164 [Glycine max]	1054	1477	3290	49124435797091	107737658277879	113300987009382	Up	1.02899e-143	1.84169e-133
Glyma02g39150.1	Glyma02g39150.1	gi|357490695|ref|XP_003615635.1|/1.93929e-167/Vacuolar cation/proton exchanger [Medicago truncatula]	1900	84	187	154982754792119	339703678951423	113216914934489	Up	5.81e-10	621816
Glyma09g28100.1	Glyma09g28100.1	gi|356530953|ref|XP_003534043.1|/0/PREDICTED: enolase [Glycine max]	1992	168	374	295649833438782	648029106433437	113216914934489	Up	1.75371e-12	0.00312408
Glyma17g11410.1	Glyma17g11410.1	gi|357478443|ref|XP_003609507.1|/0/116 kDa U5 small nuclear ribonucleoprotein component [Medicago truncatula]	3705	522	1161	493901086700161	108157403335418	113083837253169	Up	7.17098e-49	3.60551e-38
Glyma04g37690.1	Glyma04g37690.1	gi|357520555|ref|XP_003630566.1|/1.29644e-94/BHLH transcription factor [Medicago truncatula]	1912	319	709	584871536159491	127988394691412	112982131571066	Up	1.62722e-27	5.04165e-18
Glyma10g29560.1	Glyma10g29560.1	gi|359806727|ref|NP_001241039.1|/4.40879e-100/uncharacterized protein LOC100805013 [Glycine max]	1491	216	480	507848061118184	111115805422086	112959520568106	Up	3.33428e-18	7.23499e-08
Glyma09g15680.1	Glyma09g15680.1	gi|574584651|ref|NP_001276300.1|/7.04344e-104/40S ribosomal protein S5-like [Glycine max]	1069	502	1115	164620419084061	360005724705777	112887655309291	Up	1.14793e-46	5.55103e-36
Glyma02g05920.1	Glyma02g05920.1	gi|357518193|ref|XP_003629385.1|/1.81875e-50/50S ribosomal protein L12-2 [Medicago truncatula]	1797	259	575	505253555086533	110441427707626	112820197038119	Up	1.98065e-21	5.03261e-12
Glyma05g09080.1	Glyma05g09080.1	gi|356513967|ref|XP_003525679.1|/0/PREDICTED: cytochrome P450 86B1-like [Glycine max]	1587	41	91	0.905658820048767	197914088367387	112783474781663	Up	17.2389	0.000113076749540164
Glyma13g00680.1	Glyma13g00680.1	gi|359806069|ref|NP_001241182.1|/1.87391e-135/uncharacterized protein LOC100801198 [Glycine max]	1480	360	799	852704345863977	186336231758981	112779070883432	Up	1.87204e-31	6.45359e-22
Glyma03g40110.1	Glyma03g40110.1	gi|351722387|ref|NP_001238010.1|/1.94764e-60/uncharacterized protein LOC100499665 [Glycine max]	1199	1026	2277	29997555720219	655474939565298	112769567276558	Up	1.91438e-98	2.07937e-87
Glyma06g00841.1	Glyma06g00841.1	gi|351727569|ref|NP_001237933.1|/6.48485e-20/uncharacterized protein LOC100527820 [Glycine max]	540	32	71	207737025823652	453812896519578	11273392317407	Up	0.0001507136	0.000839746965991189
Glyma16g01460.1	Glyma16g01460.1	gi|351727653|ref|NP_001237424.1|/5.48923e-147/40S ribosomal protein SA [Glycine max]	1347	1681	3729	437479602406185	955513950882621	112706118477348	Up	5.1682e-164	1.09759e-151
Glyma06g18080.1	Glyma06g18080.1	gi|590669910|ref|XP_007037908.1|/0/Nucleic acid-binding, OB-fold-like protein isoform 1 [Theobroma cacao]	2510	582	1291	812843531820933	177527143639335	112699005463492	Up	2.18008e-54	1.21648e-49
Glyma07g15440.1	Glyma07g15440.1	gi|358248494|ref|NP_001239891.1|/0/uncharacterized protein LOC100783921 [Glycine max]	1982	280	621	495235846123489	108143443611429	112675855351153	Up	1.94617e-23	5.29484e-14
Glyma06g47520.1	Glyma06g47520.1	gi|543177371|gb|AGV54707.1|/4.06366e-111/prohibitin-1 mitochondrial-like isoform 1 [Phaseolus vulgaris]	1442	194	430	471622113932164	102923711757776	112587211963835	Up	7.58532e-16	1.49957e-05
Glyma16g03030.1	Glyma16g03030.1	gi|356560290|ref|XP_003548426.1|/0/PREDICTED: protein SUPPRESSOR OF PHYA-105 1-like isoform X1 [Glycine max]	4080	37	82	0.317906386026085	0.693690798739537	112569075122515	Up	4.67132	0.000285057198584754
Glyma16g32660.1	Glyma16g32660.1	gi|356561734|ref|XP_003549134.1|/0/PREDICTED: subtilisin-like protease-like [Glycine max]	2346	292	647	436327448740855	951893842596989	11253894553485	Up	1.5189e-24	4.29031e-15
Glyma09g30420.1	Glyma09g30420.1	gi|356529482|ref|XP_003533320.1|/1.93756e-144/PREDICTED: uncharacterized protein LOC100775920 [Glycine max]	1106	51	113	161648894981447	352643238489476	11253457326797	Up	1.70667	1.2859e+08
Glyma19g07240.4	Glyma19g07240.4	-	2701	177	392	229724001853766	500926177238812	112469640626822	Up	4.12792e-14	7.57886e-10
Glyma16g21590.4	Glyma16g21590.4	gi|296088515|emb|CBI37506.3|/0/unnamed protein product [Vitis vinifera]	2576	42	93	0.571559072408825	124608978125345	112443350056528	Up	14.587	9.67636e+09
Glyma14g00890.1	Glyma14g00890.1	gi|363807774|ref|NP_001242432.1|/0/uncharacterized protein LOC100800393 [Glycine max]	1911	47	104	0.862173880724145	187838623451622	112344297869947	Up	0.458196	3.26392e+09
Glyma02g06020.1	Glyma02g06020.1	gi|356502980|ref|XP_003520292.1|/0/PREDICTED: transitional endoplasmic reticulum ATPase homolog 2-like [Glycine max]	1895	221	489	408828111177352	890659879259427	112338020779681	Up	2.05062e-18	4.47863e-09
Glyma01g41190.1	Glyma01g41190.1	gi|351726184|ref|NP_001236350.1|/0/beta-amylase [Glycine max]	2075	199	440	336196096310386	731891696677764	112232720521702	Up	3.39656e-16	6.819e-06
Glyma19g28070.2	Glyma19g28070.2	gi|351723661|ref|NP_001236263.1|/1.6405e-37/uncharacterized protein LOC100499804 [Glycine max]	955	1408	3113	516841019221987	112509188895707	112225035506789	Up	1.23102e-133	1.95712e-123
Glyma13g23420.2	Glyma13g23420.2	gi|357478443|ref|XP_003609507.1|/0/116 kDa U5 small nuclear ribonucleoprotein component [Medicago truncatula]	3609	318	703	308885789644271	672327209272445	112209003602419	Up	6.72848e-28	2.04572e-17
Glyma19g28690.1	Glyma19g28690.1	gi|571556165|ref|XP_006604222.1|/0/PREDICTED: uncharacterized protein LOC102659858 [Glycine max]	2149	67	148	109293938958523	237704577234381	112095628740719	Up	0.00464516	4.1959e+07
Glyma01g40041.1	Glyma01g40041.1	gi|363807392|ref|NP_001242636.1|/1.44143e-153/uncharacterized protein LOC100802234 [Glycine max]	2744	91	201	116255892959346	25282743290475	112084916321625	Up	0.000185884	206959
Glyma06g47510.2	Glyma06g47510.2	gi|351724995|ref|NP_001237077.1|/1.03273e-84/uncharacterized protein LOC100499863 [Glycine max]	1126	446	985	138852645702066	301932654114982	112067212665944	Up	2.48858e-40	1.06018e-29
Glyma08g45301.1	Glyma08g45301.1	gi|255631336|gb|ACU16035.1|/4.56637e-18/unknown [Glycine max]	591	1516	3347	899227151122433	195470163464063	112019090975145	Up	1.51371e-143	2.70076e-133
Glyma20g34730.2	Glyma20g34730.2	gi|357441009|ref|XP_003590782.1|/0/Chloroplastic group IIA intron splicing facilitator CRS1 [Medicago truncatula]	3123	1251	2761	140424542131874	305145287321643	111970121065826	Up	1.27304e-117	1.70887e-107
Glyma03g41230.1	Glyma03g41230.1	gi|356506003|ref|XP_003521778.1|/5.38021e-168/PREDICTED: putative DNA-binding protein ESCAROLA-like isoform X1 [Glycine max]	1597	34	75	0.746331362343897	162094616746566	111894796148155	Up	0.0001074436	0.000614969824778761
Glyma17g29690.1	Glyma17g29690.1	gi|363808226|ref|NP_001242745.1|/3.89699e-45/uncharacterized protein LOC100788694 [Glycine max]	991	132	291	466936654916433	101351826379793	111807333578584	Up	1.89528e-08	27.2747
Glyma02g10380.1	Glyma02g10380.1	gi|357503111|ref|XP_003621844.1|/2.94718e-43/THO complex subunit [Medicago truncatula]	1029	49	108	166931538608292	362260202370985	111776977028427	Up	0.328552	2.38549e+09
Glyma03g29810.1	Glyma03g29810.1	gi|351723425|ref|NP_001238046.1|/1.40223e-60/uncharacterized protein LOC100500179 [Glycine max]	818	947	2086	405839548692311	880183544811311	111689493928739	Up	1.70314e-87	1.63743e-77
Glyma19g35700.1	Glyma19g35700.1	gi|255645291|gb|ACU23142.1|/2.49035e-69/unknown [Glycine max]	1272	94	207	259058850010038	561688430916804	11164902180577	Up	0.000113992	128909
Glyma01g01390.1	Glyma01g01390.1	-	2194	605	1332	966665997273632	209546227360536	111617914714531	Up	2.65742e-55	1.51099e-44
Glyma07g38520.1	Glyma07g38520.1	gi|414875627|tpg|DAA52758.1|/1.0591e-68/TPA: putative ribosomal protein S8 family protein [Zea mays]	958	932	2049	341042178876982	738224907352542	111411023659298	Up	1.65137e-86	1.55098e-75
Glyma07g01540.1	Glyma07g01540.1	gi|351722416|ref|NP_001238011.1|/1.63744e-77/uncharacterized protein LOC100499921 [Glycine max]	816	920	2021	395234966410809	854847014788173	111295566767137	Up	3.8946e-86	3.56375e-74
Glyma20g38080.2	Glyma20g38080.2	gi|351721878|ref|NP_001238504.1|/1.07099e-54/uncharacterized protein LOC100499952 precursor [Glycine max]	923	92	202	349416828376186	755373792628989	111224163893079	Up	2.1686e-06	240273
Glyma07g29520.1	Glyma07g29520.1	gi|357436027|ref|XP_003588289.1|/0/Pentatricopeptide repeat-containing protein [Medicago truncatula]	2785	241	529	303353866031083	655605694590146	111182668812007	Up	8.23694e-20	1.90343e-09
Glyma08g01650.1	Glyma08g01650.1	gi|356528162|ref|XP_003532674.1|/0/PREDICTED: RNA-binding protein NOB1-like [Glycine max]	2051	263	577	44951871659366	971007082066254	111110063158919	Up	6.8573e-23	1.71255e-11
Glyma03g15880.1	Glyma03g15880.1	-	1366	191	419	490162812121419	1058706472754	111096971789961	Up	5.92422e-15	0.000113339
Glyma10g35320.3	Glyma10g35320.3	gi|571483983|ref|XP_006589414.1|/0/PREDICTED: ATPase ASNA1 homolog isoform X1 [Glycine max]	2519	62	136	0.862822005827693	186347248910521	111085864309948	Up	0.0200628	1.68994e+08
Glyma08g45490.1	Glyma08g45490.1	gi|351720880|ref|NP_001236935.1|/5.0589e-104/uncharacterized protein LOC100305549 precursor [Glycine max]	1025	264	579	902896048823776	194969618998023	11106175308668	Up	5.8385e-23	1.46325e-11
Glyma11g25900.1	Glyma11g25900.1	gi|28412960|gb|AAO40252.1|/0/aminoimidazolecarboximide ribonucleotide transformylase/inosine monophosphate cyclohydrolase [Vigna unguiculata]	2260	982	2153	152321335804433	328812133710327	111014550208855	Up	1.61843e-89	1.58273e-79
Glyma07g06460.3	Glyma07g06460.3	gi|356522534|ref|XP_003529901.1|/0/PREDICTED: proline-, glutamic acid- and leucine-rich protein 1-like [Glycine max]	3287	208	456	221830532595381	478825623943151	111004240825966	Up	1.49379e-16	3.04733e-13
Glyma08g37240.1	Glyma08g37240.1	gi|356526733|ref|XP_003531971.1|/4.03532e-149/PREDICTED: transcription factor bHLH93-like isoform 1 [Glycine max]	1526	73	160	167697279611082	361890925915968	110969564824336	Up	0.0173241	1.63194e+07
Glyma15g11720.1	Glyma15g11720.1	gi|351721098|ref|NP_001237710.1|/1.53044e-132/uncharacterized protein LOC100527295 [Glycine max]	1243	146	320	411755508747404	888568870390616	110969564824336	Up	1.4333e-11	2.1959
Glyma07g12826.1	Glyma07g12826.1	-	1770	73	160	144579688523453	312003137258626	110969564824336	Up	0.0173241	163221
Glyma18g52310.1	Glyma18g52310.1	gi|351727270|ref|NP_001236899.1|/3.11903e-62/uncharacterized protein LOC100527754 [Glycine max]	1625	47	103	101391648373159	218774199821616	11095037877416	Up	0.632682	4.41891e+09
Glyma07g03980.1	Glyma07g03980.1	gi|357513851|ref|XP_003627214.1|/0/Midasin [Medicago truncatula]	16969	722	1582	149155282478574	32178253902829	110927096982163	Up	1.3724e-64	9.32117e-55
Glyma17g15230.1	Glyma17g15230.1	gi|351734468|ref|NP_001236804.1|/1.0851e-99/uncharacterized protein LOC100306052 [Glycine max]	1088	1897	4153	611217987457585	131748378986218	110802630524933	Up	7.0464e-178	1.69221e-165
Glyma17g16481.1	Glyma17g16481.1	gi|357476703|ref|XP_003608637.1|/0/Pentatricopeptide repeat-containing protein [Medicago truncatula]	2355	259	567	385537426110615	831006445120447	110798874949169	Up	2.43508e-21	5.97392e-12
Glyma02g25930.1	Glyma02g25930.1	gi|357443907|ref|XP_003592231.1|/0/Cytokinin-O-glucosyltransferase [Medicago truncatula]	1847	527	1153	100023353425986	215463969460198	110710975825057	Up	8.97442e-47	4.35084e-36
Glyma13g42830.1	Glyma13g42830.1	gi|255628055|gb|ACU14372.1|/1.77558e-98/unknown [Glycine max]	839	1458	3189	609190685233454	131191229763888	110670549016134	Up	7.37518e-135	1.18244e-123
Glyma09g21175.1	Glyma09g21175.1	gi|590696201|ref|XP_007045100.1|/9.52402e-150/Uncharacterized protein isoform 1 [Theobroma cacao]	1726	91	199	184823968876272	397946353695705	110642209258097	Up	3.50212e-05	38170.6
Glyma05g34420.1	Glyma05g34420.1	gi|302353426|gb|ADL27919.1|/0/aspartate-semialdehyde dehydrogenase 2 [Glycine max]	2280	482	1054	741088172716285	159557788598396	110636192764327	Up	1.98897e-41	8.87875e-37
Glyma10g34350.2	Glyma10g34350.2	gi|571483812|ref|XP_006589358.1|/0/PREDICTED: uncharacterized protein LOC100778620 isoform X2 [Glycine max]	2001	150	328	262785780417851	565768807367778	110632542635821	Up	7.4956e-12	1.16658
Glyma15g17010.1	Glyma15g17010.1	gi|359807224|ref|NP_001241619.1|/2.40822e-60/uncharacterized protein LOC100799485 [Glycine max]	820	949	2075	405704711332274	873406648145288	110622345633655	Up	1.30547e-85	1.22813e-75
Glyma18g41590.1	Glyma18g41590.1	gi|351725857|ref|NP_001236851.1|/3.46346e-40/uncharacterized protein LOC100526983 precursor [Glycine max]	697	606	1325	304787770491983	656138233192066	110619477310098	Up	3.71558e-54	2.06519e-43
Glyma13g01570.2	Glyma13g01570.2	gi|359806031|ref|NP_001241431.1|/0/uncharacterized protein LOC100817369 [Glycine max]	1846	81	177	153819364665604	3309434685528	110534765943438	Up	3.3904e-05	3.39434e+06
Glyma02g44730.1	Glyma02g44730.1	gi|358249358|ref|NP_001240041.1|/3.17791e-137/uncharacterized protein LOC100803404 [Glycine max]	1402	125	273	312550134698121	672089140311789	110456496849378	Up	2.0763e-09	281.905
Glyma19g42070.1	Glyma19g42070.1	gi|356572972|ref|XP_003554639.1|/0/PREDICTED: pescadillo homolog [Glycine max]	2432	881	1924	12699014785329	27305726867586	110448698708564	Up	7.19894e-80	6.21752e-69
Glyma01g45390.5	Glyma01g45390.5	gi|118482417|gb|ABK93131.1|/1.63879e-18/unknown [Populus trichocarpa]	403	71	155	617605270632663	132751334843213	110396939800556	Up	0.00330602	3.03444e+07
Glyma15g42130.1	Glyma15g42130.1	gi|351725737|ref|NP_001236079.1|/8.87219e-83/uncharacterized protein LOC100306509 [Glycine max]	1063	88	192	290206475398046	62341925074066	110312299431987	Up	7.84422e-05	829854
Glyma16g16280.1	Glyma16g16280.1	gi|356559053|ref|XP_003547816.1|/0/PREDICTED: probable beta-1,4-xylosyltransferase IRX14-like [Glycine max]	2046	44	96	0.753884367908415	161948842506677	110312299431987	Up	14.4146	9.57207e+09
Glyma02g37160.1	Glyma02g37160.1	gi|363807174|ref|NP_001242092.1|/0/uncharacterized protein LOC100795192 [Glycine max]	1473	121	264	287965403668479	61860499821033	110312299431987	Up	5.44488e-08	719.862
Glyma02g14990.1	Glyma02g14990.1	gi|363806768|ref|NP_001242534.1|/1.09986e-89/uncharacterized protein LOC100819362 [Glycine max]	552	33	72	209571659883236	450200179033506	110312299431987	Up	0.000176369	0.000969782436866003
Glyma17g03310.1	Glyma17g03310.1	gi|357478843|ref|XP_003609707.1|/0/WD40 repeat-containing protein SMU1 [Medicago truncatula]	2406	326	711	474984752000152	101996723853352	110256970762435	Up	2.25984e-27	6.78023e-17
Glyma16g02880.2	Glyma16g02880.2	gi|356560282|ref|XP_003548422.1|/0/PREDICTED: DEAD-box ATP-dependent RNA helicase 26-like [Glycine max]	2761	394	859	500250471005073	10738385774677	110205461391809	Up	9.79124e-34	3.52039e-23
Glyma05g01180.1	Glyma05g01180.1	gi|255629938|gb|ACU15321.1|/2.33328e-108/unknown [Glycine max]	1156	2321	5057	703841706168404	150989714600825	110112736801881	Up	8.02082e-214	2.46764e-202
Glyma08g40560.1	Glyma08g40560.1	gi|359807163|ref|NP_001241099.1|/0/probable leucine-rich repeat receptor-like protein kinase At1g35710-like precursor [Glycine max]	2236	56	122	0.877958360480104	188321661056652	11009745277413	Up	0.102543	7.95141e+08
Glyma13g10700.1	Glyma13g10700.1	gi|356547531|ref|XP_003542165.1|/0/PREDICTED: heat shock 70 kDa protein 17-like [Glycine max]	3387	1575	3431	163013304973996	349637306643747	110086940951903	Up	4.6522e-145	8.22312e-133
Glyma16g02790.1	Glyma16g02790.1	gi|317106625|dbj|BAJ53131.1|/6.46494e-156/JHL05D22.2 [Jatropha curcas]	2055	73	159	124528490845018	26705305023934	110065050864035	Up	0.00237726	2.20869e+07
Glyma11g00360.1	Glyma11g00360.1	gi|118482417|gb|ABK93131.1|/1.0633e-11/unknown [Populus trichocarpa]	485	254	553	183590273595181	393546122139324	110004309569855	Up	1.88879e-19	4.49612e-10
Glyma03g36420.1	Glyma03g36420.1	gi|357496579|ref|XP_003618578.1|/6.96044e-22/30S ribosomal protein S28e [Medicago truncatula]	603	881	1917	51217253661559	109727894382346	109922852498375	Up	6.2408e-80	5.30151e-68
Glyma12g04650.1	Glyma12g04650.1	gi|357474413|ref|XP_003607491.1|/0/AdoMet-dependent rRNA methyltransferase spb1 [Medicago truncatula]	2853	422	918	5185234122491	111058845427193	109884326694263	Up	4.2965e-37	1.64895e-26
Glyma11g35020.1	Glyma11g35020.1	gi|358249108|ref|NP_001239738.1|/6.15479e-138/uncharacterized protein LOC100811797 [Glycine max]	1365	126	274	323590367148381	692835538038866	109834427169662	Up	2.41154e-08	326.332
Glyma06g14340.1	Glyma06g14340.1	gi|358248404|ref|NP_001239876.1|/0/uncharacterized protein LOC100809006 [Glycine max]	1612	161	350	350121297788235	749402696695559	109788634595372	Up	1.25861e-10	0.203799
Glyma17g02200.1	Glyma17g02200.1	gi|351720707|ref|NP_001238465.1|/2.1068e-68/uncharacterized protein LOC100305645 [Glycine max]	889	2155	4684	849773541025675	181855889342474	109764531876077	Up	8.30098e-197	2.27144e-185
Glyma11g16411.1	Glyma11g16411.1	gi|356541312|ref|XP_003539122.1|/6.1661e-112/PREDICTED: uncharacterized protein DDB_G0274915-like [Glycine max]	2760	75	163	0.952598454014709	203840636617949	109750157597121	Up	0.00170936	1.61129e+07
Glyma08g05290.1	Glyma08g05290.1	gi|351724761|ref|NP_001235533.1|/1.33792e-74/uncharacterized protein LOC100527911 [Glycine max]	1422	988	2146	243565088821719	520885617363708	109665924140785	Up	2.18764e-88	2.09969e-77
Glyma10g26450.2	Glyma10g26450.2	gi|351720948|ref|NP_001238217.1|/0/DNA mismatch repair protein [Glycine max]	3937	182	395	162055458613384	346293169631649	109550631510178	Up	1.6453e-12	0.00293832
Glyma17g01570.1	Glyma17g01570.1	gi|357480335|ref|XP_003610453.1|/0/U3 small nucleolar RNA-associated protein-like protein [Medicago truncatula]	2853	106	230	130245217294798	278252009240244	109516170861718	Up	2.19842e-06	26242.7
Glyma06g14080.1	Glyma06g14080.1	gi|357464173|ref|XP_003602368.1|/4.64848e-19/60S acidic ribosomal protein P1 [Medicago truncatula]	713	720	1562	353997877104821	756142666290685	109491775404832	Up	2.64298e-63	1.71721e-52
Glyma08g18760.1	Glyma08g18760.1	gi|255564820|ref|XP_002523404.1|/0/rubisco subunit binding-protein beta subunit, rubb, putative [Ricinus communis]	2248	1047	2271	163270628976001	348684845069056	10946583760121	Up	1.97904e-92	2.01862e-88
Glyma11g04190.1	Glyma11g04190.1	gi|351726982|ref|NP_001236889.1|/3.62001e-47/uncharacterized protein LOC100499850 [Glycine max]	675	137	297	711499313446008	151867527060636	109387915007625	Up	2.94398e-09	41.8794
Glyma19g37940.1	Glyma19g37940.1	gi|357511047|ref|XP_003625812.1|/0/Cell division protein ftsZ [Medicago truncatula]	2061	854	1851	145257167074289	309984994695026	10935890324861	Up	1.89824e-74	1.5217e-64
Glyma11g12110.1	Glyma11g12110.1	gi|166079860|gb|ABY81650.1|/0/minichromosome maintenance 4 protein [Pisum sativum]	2933	245	531	292827400661323	624877234519401	10935222240376	Up	2.7836e-20	6.27451e-10
Glyma05g09260.2	Glyma05g09260.2	gi|356511716|ref|XP_003524569.1|/0/PREDICTED: eukaryotic translation initiation factor 5-like [Glycine max]	2062	36	78	0.612028337477539	130562418555789	109306932965595	Up	0.0001058246	0.000606312958888665
Glyma19g04230.2	Glyma19g04230.2	gi|571554072|ref|XP_006603928.1|/0/PREDICTED: probable tRNA (guanine(26)-N(2))-dimethyltransferase 1-like isoform X3 [Glycine max]	2426	109	236	157504654523652	335763475102208	109205083682093	Up	1.34558e-05	16280.8
Glyma06g46721.1	Glyma06g46721.1	gi|590561123|ref|XP_007008722.1|/0/DNA replication helicase, putative isoform 1 [Theobroma cacao]	4195	97	210	0.810582941943005	172782428663634	109192478771501	Up	0.000179239	19971.8
Glyma17g06970.1	Glyma17g06970.1	gi|356562231|ref|XP_003549375.1|/0/PREDICTED: WD repeat-containing protein 75-like [Glycine max]	3138	188	407	210020941499533	447665591239925	109188824482463	Up	6.21802e-14	0.000113322
Glyma06g04800.1	Glyma06g04800.1	gi|358345484|ref|XP_003636807.1|/2.21142e-168/Arginine N-methyltransferase [Medicago truncatula]	1487	170	368	400770405401212	85417940267644	109176313215532	Up	2.91902e-12	0.0486498
Glyma11g06230.1	Glyma11g06230.1	gi|356540699|ref|XP_003538823.1|/3.33645e-168/PREDICTED: uncharacterized protein LOC100817326 [Glycine max]	1664	67	145	141149444003526	300764743004155	109141201179317	Up	0.120343	1.03985e+08
Glyma16g33340.1	Glyma16g33340.1	gi|356559969|ref|XP_003548268.1|/2.20355e-169/PREDICTED: probable carboxylesterase 18-like [Glycine max]	1311	166	359	443877455063696	945157101011864	109039271471214	Up	7.61648e-12	0.124497
Glyma07g14530.2	Glyma07g14530.2	gi|357512859|ref|XP_003626718.1|/5.6872e-169/UDP-glucuronosyltransferase 2A3 [Medicago truncatula]	1804	37	80	0.71899005265323	153061406027652	109006684149443	Up	8.92734	0.00051868975443038
Glyma02g26710.1	Glyma02g26710.1	gi|571440508|ref|XP_006575179.1|/0/PREDICTED: protein RRP5 homolog isoform X1 [Glycine max]	6419	316	683	172574807634308	367253186500356	1089553132349	Up	1.33663e-24	3.78486e-15
Glyma15g13680.1	Glyma15g13680.1	gi|358248040|ref|NP_001239798.1|/0/uncharacterized protein LOC100807968 [Glycine max]	1840	1193	2577	22728999112791	483402442237227	10886906064004	Up	1.80818e-104	2.14853e-94
Glyma18g13270.1	Glyma18g13270.1	gi|351727627|ref|NP_001237679.1|/3.67723e-101/uncharacterized protein LOC100306365 [Glycine max]	1156	125	270	379061668552566	806154299826434	108862342462475	Up	5.28578e-08	698.99
Glyma14g11960.1	Glyma14g11960.1	gi|357437105|ref|XP_003588828.1|/1.25011e-88/WRKY transcription factor [Medicago truncatula]	1425	69	149	169743017153274	360897313110603	108823617592	Up	0.00863842	7.57806e+07
Glyma06g02090.1	Glyma06g02090.1	gi|356517386|ref|XP_003527368.1|/0/PREDICTED: pre-rRNA-processing protein TSR1 homolog [Glycine max]	2952	406	876	482133569842241	102423590866837	108704325465201	Up	1.22257e-32	4.38462e-23
Glyma07g37430.2	Glyma07g37430.2	gi|255648267|gb|ACU24586.1|/1.40606e-107/unknown [Glycine max]	1308	294	634	787947491871249	167299159293236	108625879753905	Up	2.1684e-24	5.71638e-13
Glyma05g28880.1	Glyma05g28880.1	gi|351723131|ref|NP_001237268.1|/1.09232e-61/uncharacterized protein LOC100527779 [Glycine max]	1038	569	1227	192164253837233	407999333734893	108622680359233	Up	2.28368e-48	1.13916e-37
Glyma14g06120.1	Glyma14g06120.1	gi|356551377|ref|XP_003544052.1|/0/PREDICTED: cytosolic endo-beta-N-acetylglucosaminidase-like [Glycine max]	2479	123	265	173934717315538	368961959285898	108492615634733	Up	9.98796e-08	1297.3
Glyma04g10750.1	Glyma04g10750.1	gi|357465105|ref|XP_003602834.1|/0/Seryl-tRNA synthetase [Medicago truncatula]	1905	91	196	16745730723383	355118531423105	108450731615252	Up	8.95484e-05	942618
Glyma04g38100.3	Glyma04g38100.3	gi|571451473|ref|XP_006578747.1|/0/PREDICTED: protein SUPPRESSOR OF GENE SILENCING 3-like isoform X2 [Glycine max]	2554	39	84	0.535305129679683	113519543969294	108450731615252	Up	6.35496	0.000378346133221757
Glyma02g01470.1	Glyma02g01470.1	gi|363807932|ref|NP_001242708.1|/3.77835e-134/uncharacterized protein LOC100788939 [Glycine max]	1058	98	211	324711820846753	688349549101955	108398145682799	Up	2.07564e-05	230377
Glyma02g43400.1	Glyma02g43400.1	gi|363806948|ref|NP_001242565.1|/0/uncharacterized protein LOC100807082 [Glycine max]	1612	131	282	284881304411545	603804458480422	108372046309736	Up	1.98312e-08	2.69704e-05
Glyma10g00490.1	Glyma10g00490.1	gi|359806220|ref|NP_001240952.1|/7.822e-149/uncharacterized protein LOC100801671 [Glycine max]	1372	382	822	9760384859444	206790198853437	108315786788195	Up	3.68372e-31	1.23622e-20
Glyma07g14741.1	Glyma07g14741.1	gi|357512797|ref|XP_003626687.1|/1.33063e-160/Pentatricopeptide repeat-containing protein [Medicago truncatula]	2190	113	243	180880612382409	38297850846549	108222565342661	Up	9.52822e-07	11640
Glyma11g37890.1	Glyma11g37890.1	gi|571550462|ref|XP_006603089.1|/4.58801e-123/PREDICTED: RING-H2 finger protein ATL54-like [Glycine max]	1431	40	86	0.979891631243642	207429758706796	108192877205075	Up	5.36252	0.000323799266199873
Glyma19g06190.1	Glyma19g06190.1	gi|255637737|gb|ACU19191.1|/2.66782e-48/unknown [Glycine max]	805	40	86	174189431591261	368735384732205	108192877205075	Up	5.36252	0.000323764918128779
Glyma06g05880.1	Glyma06g05880.1	gi|359807513|ref|NP_001240890.1|/8.39781e-131/uncharacterized protein LOC100791676 [Glycine max]	1245	677	1455	190623749750529	403372128282632	108138352645666	Up	1.63871e-56	9.74597e-47
Glyma07g36680.1	Glyma07g36680.1	gi|269791618|gb|ACN78877.2|/0/minichromosome maintenance 2 protein [Pisum sativum]	3196	370	795	405837939607768	858563858325789	108102170189142	Up	6.39502e-30	2.0622e-19
Glyma16g01880.1	Glyma16g01880.1	gi|363807176|ref|NP_001242604.1|/3.27347e-155/uncharacterized protein LOC100785331 [Glycine max]	1613	323	694	70198178944826	148503725102972	108099361012035	Up	1.08033e-24	3.07286e-15
Glyma13g34500.1	Glyma13g34500.1	-	1663	101	217	21290546806265	450380656154787	10809318619287	Up	0.000126761	142809
Glyma05g03050.2	Glyma05g03050.2	-	4114	54	116	0.460137007247941	0.973208619074214	108068560520012	Up	0.269368	1.97671e+09
Glyma10g07020.1	Glyma10g07020.1	-	519	54	116	364740587248175	771441283019521	108068560520012	Up	0.269368	1.97696e+09
Glyma06g14360.1	Glyma06g14360.1	gi|363806830|ref|NP_001242289.1|/2.16383e-103/uncharacterized protein LOC100810086 [Glycine max]	930	862	1851	324924162568527	686966746308009	108013723301749	Up	6.93566e-74	5.37807e-63
Glyma05g34570.1	Glyma05g34570.1	gi|357521321|ref|XP_003630949.1|/4.46539e-127/40S ribosomal protein S2 [Medicago truncatula]	1274	1680	3602	462271953069116	975857771643377	107792906047616	Up	3.33464e-146	6.06372e-135
Glyma20g35000.1	Glyma20g35000.1	gi|351725435|ref|NP_001237860.1|/5.48054e-63/uncharacterized protein LOC100306120 [Glycine max]	853	313	671	128633177405897	271509939938417	107774222150358	Up	1.36037e-23	3.72603e-14
Glyma06g43760.1	Glyma06g43760.1	gi|351722123|ref|NP_001236977.1|/1.02627e-131/bZIP transcription factor bZIP50 [Glycine max]	2416	42	90	0.609410666608085	128575382257086	107712778578693	Up	3.81944	0.000236624847110047
Glyma13g22360.1	Glyma13g22360.1	gi|351721895|ref|NP_001236969.1|/1.80101e-74/uncharacterized protein LOC100499856 [Glycine max]	1193	56	120	164552799164586	347178679556434	107712778578693	Up	1.92687	1.44037e+09
Glyma15g18560.1	Glyma15g18560.1	gi|379056394|ref|NP_001243813.1|/0/cytokinin dehydrogenase 3-like [Glycine max]	2122	92	197	151984793869566	320429942067361	107608197563538	Up	0.00103515	1.08442e+06
Glyma05g07840.1	Glyma05g07840.1	gi|388519493|gb|AFK47808.1|/4.71897e-51/unknown [Medicago truncatula]	1183	284	608	841572017125826	177390794691591	107577250617492	Up	6.84278e-22	1.70967e-11
Glyma19g37500.4	Glyma19g37500.4	gi|255640689|gb|ACU20629.1|/1.55461e-102/unknown [Glycine max]	1527	669	1432	153583574715645	323680268427146	10755454888588	Up	4.98592e-56	2.87225e-45
Glyma18g08705.1	Glyma18g08705.1	gi|571475337|ref|XP_003532172.2|/2.39279e-35/PREDICTED: uncharacterized protein LOC100811010 [Glycine max]	899	57	122	22226590846955	468395143629225	107543943563416	Up	0.162978	1.23106e+08
Glyma11g03755.1	Glyma11g03755.1	gi|351727701|ref|NP_001235890.1|/9.20601e-96/uncharacterized protein LOC100305473 [Glycine max]	1575	1248	2671	277774080244198	585336457112495	107535415400887	Up	3.37446e-107	4.13034e-102
Glyma12g30680.3	Glyma12g30680.3	gi|351734528|ref|NP_001236121.1|/1.1484e-82/uncharacterized protein LOC100306000 [Glycine max]	1056	50	107	165983063957108	349729368876723	107520290886244	Up	0.721744	5.009e+09
Glyma13g35110.1	Glyma13g35110.1	gi|363807396|ref|NP_001242125.1|/0/uncharacterized protein LOC100796735 [Glycine max]	1821	504	1078	970238003640945	204324789290806	10744536514886	Up	2.64918e-41	1.15364e-30
Glyma06g45310.1	Glyma06g45310.1	gi|255647218|gb|ACU24077.1|/5.17162e-161/unknown [Glycine max]	1669	392	838	823355557713276	173300544251883	107368870182015	Up	2.47134e-31	8.32301e-22
Glyma05g04670.1	Glyma05g04670.1	-	654	828	1770	443823485217275	934130952520593	107363879970705	Up	8.54778e-70	6.21335e-59
Glyma01g45151.1	Glyma01g45151.1	-	864	51	109	206925553066528	435436670076003	107335109504144	Up	0.609952	4.27064e+09
Glyma17g34310.1	Glyma17g34310.1	-	1346	66	141	171892356991896	361564928332259	107274934527636	Up	0.0265456	2.2079e+08
Glyma03g39930.1	Glyma03g39930.1	gi|351724943|ref|NP_001237843.1|/7.46738e-93/uncharacterized protein LOC100306631 precursor [Glycine max]	1081	140	299	454004369572968	954679812276726	107231076948915	Up	6.18742e-09	86.4416
Glyma02g01460.1	Glyma02g01460.1	gi|255647669|gb|ACU24296.1|/0/unknown [Glycine max]	1170	37	79	110859662819353	233052343391419	107191949478416	Up	0.0001227636	0.000695314265857299
Glyma08g47440.1	Glyma08g47440.1	gi|356527435|ref|XP_003532316.1|/0/PREDICTED: WD repeat-containing protein 36-like [Glycine max]	3213	282	602	307677737827048	646692777144717	107166043659692	Up	1.73811e-20	4.28067e-12
Glyma01g06030.1	Glyma01g06030.1	gi|358248428|ref|NP_001240136.1|/6.33543e-127/expansin-A1-like precursor [Glycine max]	1657	208	444	440046445770078	924852993017535	107156826044502	Up	6.04574e-15	1.15625e-09
Glyma01g01270.1	Glyma01g01270.1	-	2736	1338	2854	171434297215489	360039475537493	107049933107032	Up	6.8869e-115	8.84819e-103
Glyma19g36460.1	Glyma19g36460.1	gi|357510651|ref|XP_003625614.1|/0/DnaJ homolog subfamily C member-like protein [Medicago truncatula]	2068	415	885	703485666813957	147708327598759	107015823097208	Up	4.41586e-33	1.55528e-22
Glyma18g05562.1	Glyma18g05562.1	gi|356569961|ref|XP_003553162.1|/0/PREDICTED: ATP-dependent DNA helicase Q-like SIM-like [Glycine max]	3555	219	467	21595447146541	453408356586863	10700837923445	Up	7.44696e-16	1.47273e-05
Glyma03g27240.1	Glyma03g27240.1	gi|351721432|ref|NP_001236697.1|/2.02345e-47/uncharacterized protein LOC100500605 [Glycine max]	1263	68	145	188739696858781	396256953570004	107003836100061	Up	0.0190218	1.60725e+08
Glyma15g19510.1	Glyma15g19510.1	-	1365	2766	5898	710357901216208	149136642458147	107001677814725	Up	2.25532e-238	8.55759e-232
Glyma15g13650.1	Glyma15g13650.1	gi|217071114|gb|ACJ83917.1|/1.22162e-68/unknown [Medicago truncatula]	758	764	1629	353331082510743	741761218462989	106993417272578	Up	1.32219e-63	8.64986e-53
Glyma09g27490.1	Glyma09g27490.1	gi|2262201|gb|AAC49756.1|/0/gibberellin 20-oxidase [Phaseolus vulgaris]	1812	53	113	102535762953106	215244714000751	106985062008801	Up	0.435708	3.11464e+09
Glyma08g04390.1	Glyma08g04390.1	gi|587846580|gb|EXB37050.1|/5.10058e-169/Leucine-rich repeat extensin-like protein 4 [Morus notabilis]	3274	197	420	210933346127826	442774763740956	106978581044576	Up	6.6613e-15	0.00121245
Glyma17g14921.1	Glyma17g14921.1	gi|351727643|ref|NP_001235888.1|/3.75627e-47/uncharacterized protein LOC100500033 precursor [Glycine max]	396	76	162	672784685906146	141199147060509	106951460167705	Up	0.00369046	3.3672e+07
Glyma13g35580.1	Glyma13g35580.1	gi|356549759|ref|XP_003543258.1|/1.8932e-153/PREDICTED: 60S ribosomal protein L5-like [Glycine max]	1423	46	98	113321058535214	237702319873863	106874000029421	Up	1.93965	0.000126124893636467
Glyma03g25520.1	Glyma03g25520.1	gi|587848061|gb|EXB38355.1|/1.12536e-46/60S ribosomal protein L37a [Morus notabilis]	1134	393	837	121489064209368	254756133056262	106829042252775	Up	5.21206e-31	1.74295e-20
Glyma13g24790.1	Glyma13g24790.1	-	1308	286	609	76650674379312	16070218928956	106801919336396	Up	1.22953e-20	3.0426e-11
Glyma17g01891.1	Glyma17g01891.1	gi|571532817|ref|XP_006600314.1|/0/PREDICTED: glucose-6-phosphate/phosphate translocator 2, chloroplastic-like [Glycine max]	2011	39	83	0.679845500349035	1424551867686	106722932472069	Up	8.72394	0.000507960889043478
Glyma18g33556.1	Glyma18g33556.1	gi|358249200|ref|NP_001240265.1|/1.47896e-73/uncharacterized protein LOC100788597 [Glycine max]	1168	39	83	117052166198794	245271729958608	106722932472068	Up	8.72394	0.000508012859668508
Glyma10g23671.1	Glyma10g23671.1	gi|571482731|ref|XP_006589037.1|/0/PREDICTED: ubiquitin carboxyl-terminal hydrolase 13 isoform X4 [Glycine max]	4128	416	885	353273721240804	73997292023797	106668603906528	Up	6.87156e-33	2.40826e-23
Glyma05g02340.1	Glyma05g02340.1	gi|571453646|ref|XP_006579569.1|/0/PREDICTED: U3 small nucleolar ribonucleoprotein protein MPP10-like [Glycine max]	2346	173	368	258509070658109	541417208772321	10665258406563	Up	1.1262e-10	0.182878
Glyma16g14385.1	Glyma16g14385.1	gi|571527050|ref|XP_006599189.1|/2.15479e-138/PREDICTED: uncharacterized protein LOC102667880 [Glycine max]	1382	637	1355	161580549346101	338410240703792	106651968622095	Up	4.43716e-52	2.38026e-41
Glyma08g18360.1	Glyma08g18360.1	gi|590612064|ref|XP_007022279.1|/0/Pentatricopeptide repeat (PPR) superfamily protein [Theobroma cacao]	2320	331	704	500147036580274	104736225559059	106633632406609	Up	1.8273e-26	5.14355e-15
Glyma19g34210.1	Glyma19g34210.1	gi|571557771|ref|XP_006604466.1|/3.69604e-132/PREDICTED: heat stress transcription factor A-6b-like isoform X1 [Glycine max]	2180	427	908	686639957202088	143761170320118	106604833990643	Up	8.55884e-34	3.08704e-23
Glyma03g39460.2	Glyma03g39460.2	gi|356504026|ref|XP_003520800.1|/0/PREDICTED: pescadillo homolog [Glycine max]	1431	143	304	350311258169602	73324007728914	106564828890121	Up	5.13638e-09	72.0055
Glyma03g35540.2	Glyma03g35540.2	gi|590674407|ref|XP_007039159.1|/1.57054e-65/Ubiquitin supergroup,Ribosomal protein L40e [Theobroma cacao]	860	2265	4815	923267283012023	193245809407231	106561686003324	Up	9.54484e-193	2.53857e-182
Glyma11g16460.2	Glyma11g16460.2	gi|590723540|ref|XP_007052213.1|/0/Translation elongation factor EFG/EF2 protein isoform 1 [Theobroma cacao]	2205	207	440	329093604684918	688741619322613	106546486826135	Up	1.30578e-14	2.465e-05
Glyma10g04310.1	Glyma10g04310.1	gi|356537005|ref|XP_003537022.1|/2.32836e-179/PREDICTED: rho-N domain-containing protein 1, chloroplastic-like [Glycine max]	1595	552	1173	121321027934001	253833868968547	106505495348635	Up	1.52895e-43	7.12708e-34
Glyma08g26320.1	Glyma08g26320.1	gi|357502123|ref|XP_003621350.1|/4.33398e-129/tRNA guanosine-2'-O-methyltransferase [Medicago truncatula]	1446	184	391	44607431893668	933298803607267	106505495348635	Up	1.37987e-11	2.34578e-09
Glyma04g05710.1	Glyma04g05710.1	gi|357465793|ref|XP_003603181.1|/0/NOL1/NOP2/Sun domain family member 5B [Medicago truncatula]	1824	88	187	169128006221559	353857998907732	106505495348635	Up	3.7104e-05	3.70558e+06
Glyma15g01270.1	Glyma15g01270.1	gi|87162600|gb|ABD28395.1|/0/Nucleoporin interacting component; Protein prenyltransferase [Medicago truncatula]	3013	48	102	0.558469933346028	116845847993429	106505495348635	Up	1.38296	9.20077e+09
Glyma04g08820.1	Glyma04g08820.1	gi|358344718|ref|XP_003636434.1|/3.03002e-147/Lactoylglutathione lyase [Medicago truncatula]	2454	313	665	447123473216097	935318084531035	106478379569195	Up	8.38756e-24	2.23705e-13
Glyma07g12980.1	Glyma07g12980.1	gi|351722031|ref|NP_001236206.1|/2.08908e-69/uncharacterized protein LOC100500567 [Glycine max]	942	1028	2182	382560303129066	799495618718172	106340294936574	Up	2.22066e-85	2.03857e-80
Glyma08g28800.1	Glyma08g28800.1	gi|388510578|gb|AFK43355.1|/6.91181e-53/unknown [Lotus japonicus]	743	525	1114	247701239994134	517497935719897	106295201702256	Up	5.42944e-42	2.4011e-32
Glyma09g34080.1	Glyma09g34080.1	gi|363808356|ref|NP_001242509.1|/8.46732e-169/uncharacterized protein LOC100799132 [Glycine max]	1618	66	140	142995743208339	298649480116994	106248100982252	Up	0.0036175	2.95485e+08
Glyma13g43250.1	Glyma13g43250.1	gi|255637914|gb|ACU19274.1|/3.90757e-115/unknown [Glycine max]	1271	372	789	102601823729974	21426128111516	106231479114145	Up	9.5686e-30	2.98578e-18
Glyma18g03250.1	Glyma18g03250.1	gi|356568475|ref|XP_003552436.1|/0/PREDICTED: flocculation protein FLO11-like [Glycine max]	2707	58	123	0.751099423808273	156829984790763	106212562244768	Up	1.88096	14086.4
Glyma19g35820.1	Glyma19g35820.1	gi|356570712|ref|XP_003553529.1|/2.78309e-135/PREDICTED: uncharacterized protein LOC100778644 [Glycine max]	1634	233	494	499875164265833	104348723667456	106177319916641	Up	1.03192e-16	2.11345e-06
Glyma15g41500.2	Glyma15g41500.2	gi|357451623|ref|XP_003596088.1|/0/DEAD-box ATP-dependent RNA helicase [Medicago truncatula]	2481	209	443	295309360319143	616295797954104	106139586871015	Up	1.27535e-14	0.000240915
Glyma04g39440.2	Glyma04g39440.2	gi|502136912|ref|XP_004502893.1|/0/PREDICTED: uncharacterized protein LOC101500766 [Cicer arietinum]	4853	42	89	0.303386806207528	0.632982874154535	106100812042365	Up	5.23112	0.000316469415306122
Glyma2227s50.1	Glyma2227s50.1	gi|255555681|ref|XP_002518876.1|/1.40819e-45/short-chain dehydrogenase, putative [Ricinus communis]	523	76	161	509412496403124	106251833203383	106058147690705	Up	0.00502076	4.52226e+06
Glyma13g06920.1	Glyma13g06920.1	gi|351722737|ref|NP_001238278.1|/4.19645e-62/uncharacterized protein LOC100306401 [Glycine max]	941	769	1629	286480065566982	597507974064767	10605232127997	Up	1.19167e-61	7.68118e-52
Glyma19g32690.1	Glyma19g32690.1	gi|351725235|ref|NP_001237853.1|/4.09873e-64/uncharacterized protein LOC100499912 [Glycine max]	761	839	1777	386487093132654	805962834747194	106029307782487	Up	1.32152e-67	9.41375e-58
Glyma10g00680.1	Glyma10g00680.1	gi|351721756|ref|NP_001237476.1|/7.93226e-54/uncharacterized protein LOC100499889 [Glycine max]	849	1253	2653	5173697968669	107855377795232	105983037314285	Up	6.85822e-104	7.98246e-94
Glyma05g24520.2	Glyma05g24520.2	-	2900	198	419	239345288804578	498687255786885	105904192585576	Up	1.40378e-12	0.00251724
Glyma04g17310.1	Glyma04g17310.1	gi|351726742|ref|NP_001236369.1|/9.25439e-95/uncharacterized protein LOC100500580 [Glycine max]	1200	113	239	330107117597897	687430662263107	105827995780157	Up	3.2456e-07	38190.3
Glyma04g37570.1	Glyma04g37570.1	gi|357464975|ref|XP_003602769.1|/5.31312e-30/Mitochondrial import inner membrane translocase subunit Tim8 [Medicago truncatula]	786	218	461	97228064090173	202437340894498	105803072788842	Up	2.9388e-16	5.68348e-05
Glyma08g02140.1	Glyma08g02140.1	gi|363807890|ref|NP_001241935.1|/9.2081e-157/uncharacterized protein LOC100784654 [Glycine max]	1555	770	1627	173587329858269	361134853153544	105687601232627	Up	3.35484e-62	2.14063e-51
Glyma18g46400.1	Glyma18g46400.1	gi|363808352|ref|NP_001241997.1|/1.44047e-179/uncharacterized protein LOC100797215 [Glycine max]	1661	399	843	842094739312991	175174217766018	105673599695575	Up	1.19791e-30	3.96166e-20
Glyma04g41080.1	Glyma04g41080.1	gi|574584585|ref|NP_001276124.1|/2.45513e-107/rhodanese-like domain-containing protein 14, chloroplastic-like [Glycine max]	1634	981	2072	210462461864714	437673189147711	105629107370333	Up	5.29378e-80	4.58601e-69
Glyma06g48310.1	Glyma06g48310.1	gi|555433762|gb|AGZ15398.1|/0/deoxynucleoside kinase family [Phaseolus vulgaris]	2097	818	1727	136745349080269	284253716601334	105568744682319	Up	4.31122e-66	2.94925e-55
Glyma20g38480.1	Glyma20g38480.1	gi|351725785|ref|NP_001235057.1|/1.40308e-60/uncharacterized protein LOC100305671 [Glycine max]	707	1943	4102	96340984014627	200257360165465	105563370313052	Up	3.18462e-161	6.54353e-150
Glyma14g01190.3	Glyma14g01190.3	gi|255628665|gb|ACU14677.1|/6.91584e-87/unknown [Glycine max]	982	55	116	196340047955781	407716930638627	105421339383893	Up	0.424332	3.03751e+09
Glyma12g02920.1	Glyma12g02920.1	gi|351720901|ref|NP_001235656.1|/5.61697e-116/uncharacterized protein LOC100500273 [Glycine max]	1204	46	97	133933443767118	278072148234704	105394299836612	Up	0.26495	0.000169227855459544
Glyma20g10240.1	Glyma20g10240.1	gi|357462037|ref|XP_003601300.1|/0/Alcohol dehydrogenase-like protein [Medicago truncatula]	2169	46	97	0.7434571982278	154356323870255	105394299836612	Up	0.26495	0.000169208866696589
Glyma05g31270.3	Glyma05g31270.3	gi|571456070|ref|XP_006580277.1|/0/PREDICTED: ABC transporter D family member 1-like isoform X1 [Glycine max]	5216	37	78	0.248669105633901	0.516142076422616	105354096546931	Up	0.0001682094	0.000928324077416853
Glyma05g01170.1	Glyma05g01170.1	gi|571453466|ref|XP_006579528.1|/0/PREDICTED: ribosome biogenesis protein WDR12 homolog [Glycine max]	1722	139	293	282969315445763	587282037651335	105340789393475	Up	2.4576e-09	332.328
Glyma19g25920.1	Glyma19g25920.1	-	3898	112	236	100724212110493	208969263878388	105288023954025	Up	5.1836e-07	60148.8
Glyma03g00840.1	Glyma03g00840.1	gi|356504248|ref|XP_003520909.1|/9.5535e-151/PREDICTED: grpE protein homolog, mitochondrial-like [Glycine max]	1520	243	512	560428711525075	116262221673214	105277960863023	Up	3.6908e-18	7.70883e-07
Glyma08g39390.1	Glyma08g39390.1	gi|217074414|gb|ACJ85567.1|/0/unknown [Medicago truncatula]	2183	3519	7412	56509728683528	117190908109507	105228947951361	Up	3.78708e-292	1.78137e-280
Glyma08g11020.1	Glyma08g11020.1	gi|571470814|ref|XP_006585120.1|/0/PREDICTED: glutamate-rich WD repeat-containing protein 1-like [Glycine max]	1485	396	834	934816616206434	193843767322575	105213906560107	Up	4.78152e-30	1.54892e-19
Glyma08g01870.2	Glyma08g01870.2	gi|255645841|gb|ACU23411.1|/2.2144e-159/unknown [Glycine max]	1382	38	80	0.963902806146287	19979940410556	105159269367979	Up	0.0001416752	0.00079311357167306
Glyma08g39710.1	Glyma08g39710.1	gi|590694478|ref|XP_007044619.1|/2.7376e-176/Radical SAM superfamily protein isoform 1 [Theobroma cacao]	1765	114	240	226421588344618	469330498255893	105159269367979	Up	3.7267e-07	4365.28
Glyma03g21710.1	Glyma03g21710.1	gi|255637570|gb|ACU19111.1|/3.40337e-85/unknown [Glycine max]	1090	565	1189	181710339962145	376502272049826	105101805467912	Up	3.71682e-44	1.71849e-33
Glyma13g07781.2	Glyma13g07781.2	gi|356545878|ref|XP_003541360.1|/0/PREDICTED: plastidic glucose transporter 4-like isoform X1 [Glycine max]	3924	48	101	0.428814961562585	0.888391960495103	105084109426665	Up	1.88685	0.000122902214007782
Glyma17g08630.1	Glyma17g08630.1	gi|359806697|ref|NP_001241034.1|/1.31453e-62/uncharacterized protein LOC100799124 [Glycine max]	1270	837	1761	231035878277004	478594694262312	105068749351687	Up	6.55816e-67	4.52991e-57
Glyma08g46850.1	Glyma08g46850.1	gi|351721919|ref|NP_001236202.1|/1.81454e-113/uncharacterized protein LOC100527190 [Glycine max]	947	1062	2234	393126417533487	814226877828216	105043753191517	Up	1.08274e-84	9.9879e-76
Glyma19g22420.3	Glyma19g22420.3	-	1467	174	366	415792666717586	861119088185425	105034845467132	Up	3.2003e-12	0.507236
Glyma05g34820.1	Glyma05g34820.1	gi|356513074|ref|XP_003525239.1|/0/PREDICTED: aspartate--tRNA ligase, mitochondrial-like [Glycine max]	2617	572	1203	766213848591059	158662447505771	10501417026337	Up	1.19481e-43	5.58325e-34
Glyma10g23810.1	Glyma10g23810.1	gi|356534817|ref|XP_003535948.1|/0/PREDICTED: exocyst complex component EXO70A1-like [Glycine max]	2707	68	143	0.880599324464872	182330795325847	105000060776406	Up	0.0351962	2.87696e+08
Glyma19g33440.1	Glyma19g33440.1	gi|356570544|ref|XP_003553445.1|/0/PREDICTED: receptor-like cytosolic serine/threonine-protein kinase RBK2-like [Glycine max]	2345	39	82	0.583014627378213	120693324471527	104974189799185	Up	0.0001193468	0.00067731004774155
Glyma14g05110.4	Glyma14g05110.4	gi|351722659|ref|NP_001235716.1|/1.12678e-71/uncharacterized protein LOC100526901 [Glycine max]	1020	166	349	570513081949515	118096628663463	104963590709874	Up	1.6028e-09	0.244833
Glyma17g01580.1	Glyma17g01580.1	gi|357480333|ref|XP_003610452.1|/0/L-ascorbate oxidase-like protein [Medicago truncatula]	2225	1185	2491	18670073430415	386416761908115	104943007469123	Up	9.423e-98	9.84072e-85
Glyma09g34390.1	Glyma09g34390.1	gi|351725777|ref|NP_001237872.1|/0/DEAD-box RNA helicase [Glycine max]	2213	486	1021	769861402185371	159241614764932	104854675950803	Up	2.6789e-38	1.06105e-26
Glyma09g37956.1	Glyma09g37956.1	gi|357467901|ref|XP_003604235.1|/0/Pentatricopeptide repeat-containing protein [Medicago truncatula]	2049	149	313	254918879602413	527247614911699	104844243870647	Up	4.75464e-09	6.68185e-05
Glyma08g21260.1	Glyma08g21260.1	gi|357513549|ref|XP_003627063.1|/0/Kinase-like protein [Medicago truncatula]	1857	70	147	13214289809057	273223264281509	104798144012741	Up	0.0025187	2.09889e+08
Glyma01g14800.1	Glyma01g14800.1	-	1964	171	359	305219529094896	630906802152013	104757963117317	Up	7.06216e-11	1.10123
Glyma07g04870.1	Glyma07g04870.1	gi|356522432|ref|XP_003529850.1|/0/PREDICTED: CCAAT/enhancer-binding protein zeta-like [Glycine max]	3393	464	974	47939313651612	990803066186129	104738907919078	Up	2.32494e-35	8.75753e-25
Glyma13g32840.1	Glyma13g32840.1	-	2058	203	426	345786758545747	714457621342775	104696581527667	Up	1.52665e-12	0.00273327
Glyma13g23470.1	Glyma13g23470.1	gi|217073634|gb|ACJ85177.1|/4.58082e-52/unknown [Medicago truncatula]	1876	861	1806	160889613516872	332274609749356	104630486232003	Up	3.27902e-68	2.32414e-57
Glyma15g37830.2	Glyma15g37830.2	gi|356556823|ref|XP_003546720.1|/0/PREDICTED: flowering time control protein FY-like isoform X1 [Glycine max]	2379	177	371	26081737242834	538259510675761	104526193877382	Up	2.64154e-11	0.421373
Glyma02g42300.1	Glyma02g42300.1	gi|356501144|ref|XP_003519388.1|/0/PREDICTED: uncharacterized protein LOC100778800 [Glycine max]	2034	439	920	756608581332273	156116614033907	104500503364503	Up	4.42506e-33	1.55756e-23
Glyma04g10706.1	Glyma04g10706.1	gi|571450010|ref|XP_003523806.2|/0/PREDICTED: queuine tRNA-ribosyltransferase-like isoform X1 [Glycine max]	1830	115	241	220294899310943	454546373840205	10449913975216	Up	4.2721e-07	49795.4
Glyma10g36880.5	Glyma10g36880.5	gi|351722969|ref|NP_001238030.1|/1.0155e-74/uncharacterized protein LOC100499922 [Glycine max]	1737	63	132	127144747022896	26229279285084	104470630809455	Up	0.110454	8.52652e+08
Glyma10g02270.1	Glyma10g02270.1	gi|351726188|ref|NP_001236862.1|/4.04268e-44/uncharacterized protein LOC100305544 [Glycine max]	813	1067	2234	460078104009348	948429093854023	10436611218949	Up	9.33622e-85	8.47496e-74
Glyma15g18610.1	Glyma15g18610.1	gi|351727417|ref|NP_001236904.1|/3.52573e-62/uncharacterized protein LOC100499851 [Glycine max]	994	97	203	342092096725443	704890890646358	104301518723406	Up	0.00153395	1.58365e+06
Glyma12g30800.3	Glyma12g30800.3	gi|351722428|ref|NP_001236220.1|/2.33615e-19/uncharacterized protein LOC100306264 [Glycine max]	758	1437	3007	664576918282641	136923019270608	104285691835268	Up	5.28108e-115	6.80041e-104
Glyma19g30520.1	Glyma19g30520.1	gi|356571870|ref|XP_003554094.1|/1.81425e-134/PREDICTED: protein sym-1 [Glycine max]	1336	227	475	595630721965365	122715492912701	104282732816341	Up	2.23948e-15	4.35619e-05
Glyma10g10000.1	Glyma10g10000.1	gi|359806220|ref|NP_001240952.1|/1.86588e-148/uncharacterized protein LOC100801671 [Glycine max]	1442	238	498	578587954205439	119200019663657	104277628099615	Up	2.75632e-16	5.54734e-06
Glyma08g02110.1	Glyma08g02110.1	gi|351723247|ref|NP_001238040.1|/7.3683e-33/uncharacterized protein LOC100527826 [Glycine max]	1163	65	136	195925666552294	403618847812212	10426871404579	Up	0.0789464	6.19938e+08
Glyma05g00341.1	Glyma05g00341.1	gi|255646929|gb|ACU23934.1|/1.35336e-21/unknown [Glycine max]	841	164	343	683605492231816	140770083725538	104210487379074	Up	4.05012e-10	6.05189
Glyma05g26570.1	Glyma05g26570.1	gi|590697066|ref|XP_007045336.1|/1.54315e-64/Prenylyltransferase superfamily protein [Theobroma cacao]	1361	463	968	119256087427511	245487552926818	104158696625037	Up	8.95842e-35	3.31089e-24
Glyma19g07210.1	Glyma19g07210.1	-	2091	224	468	375536086854809	772509919833678	104060190976181	Up	4.92416e-15	9.45239e-05
Glyma12g08170.1	Glyma12g08170.1	gi|357472161|ref|XP_003606365.1|/3.28456e-118/Exosome complex exonuclease MTR3 [Medicago truncatula]	1152	225	470	684680138823072	140817822203478	104032786758397	Up	4.1814e-16	8.05103e-05
Glyma10g28700.1	Glyma10g28700.1	gi|571483040|ref|XP_006589110.1|/0/PREDICTED: rhodanese-like domain-containing protein 6-like [Glycine max]	1791	79	165	154628376633811	317980584297814	104013357830473	Up	0.00560026	5.01486e+07
Glyma03g30880.1	Glyma03g30880.1	gi|543177606|gb|AGV54824.1|/3.70512e-48/small nuclear ribonucleoprotein Sm D1 [Phaseolus vulgaris]	834	250	522	105082803080759	216031308931906	103971382414382	Up	3.88216e-17	8.0996e-07
Glyma17g06820.1	Glyma17g06820.1	gi|356562123|ref|XP_003549323.1|/1.9637e-142/PREDICTED: mitochondrial outer membrane import complex protein METAXIN-like [Glycine max]	1424	103	215	253562442422567	52112356866121	103928443464225	Up	5.67328e-05	608099
Glyma11g05160.1	Glyma11g05160.1	gi|358248514|ref|NP_001239639.1|/2.92169e-58/uncharacterized protein LOC100788996 [Glycine max]	1718	837	1747	170789036910241	350979693320631	103917219260243	Up	4.13938e-65	2.77827e-54
Glyma03g07680.3	Glyma03g07680.3	-	1563	46	96	103170739792457	211994454106629	103899265690015	Up	3.60824	0.000224542518959108
Glyma20g38610.1	Glyma20g38610.1	gi|357444961|ref|XP_003592758.1|/0/ABC transporter G family member [Medicago truncatula]	2822	46	96	0.571424047822856	117415780215684	103899265690015	Up	3.60824	0.000224567072542373
Glyma03g34700.1	Glyma03g34700.1	gi|351727607|ref|NP_001235119.1|/1.8436e-52/uncharacterized protein LOC100499979 [Glycine max]	966	1075	2242	390111747834595	801070477296128	103804173056462	Up	2.70538e-84	2.43638e-73
Glyma10g04590.1	Glyma10g04590.1	gi|356537175|ref|XP_003537105.1|/1.73249e-45/PREDICTED: mitochondrial import receptor subunit TOM9-2-like [Glycine max]	834	187	390	786019367044079	161402702075562	103802796609799	Up	6.90968e-12	0.113107
Glyma12g17150.1	Glyma12g17150.1	gi|356543191|ref|XP_003540046.1|/2.66206e-49/PREDICTED: glycine-rich RNA-binding protein 3, mitochondrial-like [Glycine max]	1009	294	613	102144233832269	209691850815772	103766303109043	Up	1.21318e-19	2.9098e-10
Glyma14g06630.1	Glyma14g06630.1	gi|358248740|ref|NP_001239676.1|/6.33259e-155/uncharacterized protein LOC100777482 [Glycine max]	1501	7719	16092	180276052477452	370033953948846	103744989240668	Up	0	0
Glyma18g43300.2	Glyma18g43300.2	gi|356521038|ref|XP_003529165.1|/1.764e-132/PREDICTED: protein SCO1 homolog 1, mitochondrial-like isoform X1 [Glycine max]	951	71	148	26171916305464	537147356968123	103729835836028	Up	0.0288664	2.38976e+08
Glyma16g34790.1	Glyma16g34790.1	gi|571530504|ref|XP_006599748.1|/0/PREDICTED: putative DEAD-box ATP-dependent RNA helicase 29-like isoform X3 [Glycine max]	2905	511	1064	616641081172317	126417656698887	103569506679958	Up	3.66572e-38	1.47761e-27
Glyma13g31650.1	Glyma13g31650.1	-	840	781	1626	32593382913269	668118503789487	103552491616906	Up	5.15712e-60	3.187e-49
Glyma05g00400.1	Glyma05g00400.1	gi|255633638|gb|ACU17178.1|/1.24175e-61/unknown [Glycine max]	1375	1087	2263	277130635040835	568059857418545	103547675647559	Up	9.3479e-86	8.47206e-75
Glyma07g05540.1	Glyma07g05540.1	gi|388515725|gb|AFK45924.1|/2.97183e-74/unknown [Lotus japonicus]	1420	613	1276	151331668767925	310151991884398	103526146231011	Up	2.20888e-46	1.06004e-35
Glyma06g11430.1	Glyma06g11430.1	gi|4389417|gb|AAD19790.1|/0/nitrate reductase [Glycine max]	3169	19345	40260	213995275802857	438494121995841	103497855571414	Up	0	0
Glyma14g03210.1	Glyma14g03210.1	gi|357494315|ref|XP_003617446.1|/0/ER glycerol-phosphate acyltransferase [Medicago truncatula]	2216	99	206	156611312620324	320855663095781	103473601933962	Up	0.00148667	1.53762e+06
Glyma07g34530.1	Glyma07g34530.1	gi|351724475|ref|NP_001236291.1|/1.75828e-93/uncharacterized protein LOC100500062 [Glycine max]	1207	458	953	133019680060858	272519683077476	1034720728049	Up	8.83792e-34	3.18366e-23
Glyma18g01110.1	Glyma18g01110.1	gi|351723867|ref|NP_001236526.1|/4.73344e-99/uncharacterized protein LOC100305777 [Glycine max]	997	1993	4147	700760851090555	14356584177999	103471844930292	Up	1.13088e-156	2.25842e-146
Glyma08g10540.1	Glyma08g10540.1	gi|224112413|ref|XP_002316180.1|/9.21981e-32/60S ribosomal protein L38 [Populus trichocarpa]	1271	955	1987	263399843177757	539590830894578	103461134656257	Up	6.24996e-74	4.85297e-63
Glyma05g25550.1	Glyma05g25550.1	-	2728	50	104	0.642515086285581	131583434536675	103417564060238	Up	18.2693	0.000119245024899083
Glyma16g03560.2	Glyma16g03560.2	gi|356560325|ref|XP_003548443.1|/0/PREDICTED: pentatricopeptide repeat-containing protein At3g61520, mitochondrial-like [Glycine max]	2439	50	104	0.718647460183298	147174911609696	103417564060238	Up	18.2693	0.000119231351578947
Glyma12g36480.1	Glyma12g36480.1	gi|356542361|ref|XP_003539635.1|/0/PREDICTED: RNA-binding protein 28-like isoform X1 [Glycine max]	3622	189	393	182924151500914	37450390376255	103373519027355	Up	6.69766e-12	0.0109762
Glyma02g42270.1	Glyma02g42270.1	gi|351725311|ref|NP_001236064.1|/2.87834e-88/uncharacterized protein LOC100305996 [Glycine max]	999	178	370	624614706023819	127834618737909	103324014178592	Up	5.4769e-12	0.858269
Glyma06g30020.2	Glyma06g30020.2	gi|571461786|ref|XP_006582101.1|/0/PREDICTED: preprotein translocase subunit SCY1, chloroplastic-like isoform X2 [Glycine max]	2058	64	133	109016515009497	223058365348801	10328745477372	Up	1.26511	9.71074e+08
Glyma02g08690.1	Glyma02g08690.1	gi|351725877|ref|NP_001235572.1|/8.45488e-72/uncharacterized protein LOC100306474 [Glycine max]	999	232	482	814104560660258	166530503328844	10325004533384	Up	2.40666e-15	4.67819e-05
Glyma08g03750.1	Glyma08g03750.1	gi|357520841|ref|XP_003630709.1|/0/tRNA/rRNA methyltransferase, putative [Medicago truncatula]	2333	549	1140	824926578917701	168656217949115	103174788228292	Up	7.61198e-41	3.27966e-30
Glyma01g43110.1	Glyma01g43110.1	gi|351720674|ref|NP_001238208.1|/5.62299e-50/uncharacterized protein LOC100500445 [Glycine max]	1038	2053	4263	693344838537503	141752335754837	103172754009135	Up	2.19952e-161	4.53579e-150
Glyma06g48250.1	Glyma06g48250.1	gi|363807158|ref|NP_001242345.1|/0/uncharacterized protein LOC100779380 precursor [Glycine max]	1463	105	218	251595381156038	514309341005696	103153091934681	Up	5.49392e-05	589651
Glyma02g41120.1	Glyma02g41120.1	gi|255638344|gb|ACU19484.1|/0/unknown [Glycine max]	1570	92	191	205421485726892	419900082058215	103145898421474	Up	6.4194e-05	6.28209e+06
Glyma06g20920.1	Glyma06g20920.1	gi|593329499|ref|XP_007138176.1|/5.44715e-19/hypothetical protein PHAVU_009G186700g [Phaseolus vulgaris]	674	94	195	488906316339419	998589417885893	103033357430798	Up	0.000460254	45653.2
Glyma15g15800.1	Glyma15g15800.1	gi|255634254|gb|ACU17491.1|/4.21372e-35/unknown [Glycine max]	1616	2167	4495	470083757886605	960064882619205	103021407454415	Up	6.52646e-170	1.46244e-158
Glyma11g20593.1	Glyma11g20593.1	gi|358248948|ref|NP_001240223.1|/6.41267e-163/prolactin-inducible protein [Glycine max]	1526	808	1676	185615619076376	379080744896977	103018706318357	Up	2.0848e-62	1.31696e-50
Glyma19g42480.1	Glyma19g42480.1	gi|351725135|ref|NP_001236058.1|/1.03138e-93/uncharacterized protein LOC100499788 precursor [Glycine max]	1003	486	1008	169860746065426	346874076128708	103005953213015	Up	1.24664e-34	4.72082e-25
Glyma06g01480.1	Glyma06g01480.1	gi|357467279|ref|XP_003603924.1|/0/Receptor kinase [Medicago truncatula]	3815	81	168	0.7443002547122	151994188884707	103005953213015	Up	0.00541974	4.86086e+07
Glyma20g19000.1	Glyma20g19000.1	gi|255554204|ref|XP_002518142.1|/0/potassium channel beta, putative [Ricinus communis]	1690	689	1429	142919078823868	291848703832234	103002214062754	Up	7.17318e-52	3.83351e-41
Glyma02g04090.1	Glyma02g04090.1	gi|351727339|ref|NP_001238181.1|/8.94407e-69/uncharacterized protein LOC100527579 [Glycine max]	1836	2393	4962	456906895952205	932816732613979	102969345058995	Up	1.02909e-187	2.67451e-176
Glyma01g38280.1	Glyma01g38280.1	gi|356495417|ref|XP_003516574.1|/0/PREDICTED: nucleolar protein 6-like [Glycine max]	3993	204	423	179097097770579	365639664564403	102968062338447	Up	5.72398e-13	0.00991738
Glyma05g01310.1	Glyma05g01310.1	gi|255635341|gb|ACU18024.1|/0/unknown [Glycine max]	1801	136	282	264717642568174	54044019270985	102968062338447	Up	1.79872e-06	2296.45
Glyma08g45770.1	Glyma08g45770.1	gi|255646490|gb|ACU23723.1|/6.23916e-99/unknown [Glycine max]	1205	2801	5807	814861413483679	166332465039818	10294431628642	Up	4.31348e-220	1.37925e-208
Glyma19g34720.1	Glyma19g34720.1	gi|351723549|ref|NP_001236003.1|/6.60117e-69/uncharacterized protein LOC100527688 [Glycine max]	992	533	1105	188353297544618	384470347786847	102943104375563	Up	2.47452e-39	1.02429e-28
Glyma03g25740.1	Glyma03g25740.1	gi|358344209|ref|XP_003636184.1|/0/Tryptophanyl-tRNA synthetase [Medicago truncatula]	1807	576	1194	11174343613757	228064883169492	102925423205851	Up	9.44598e-43	4.2635e-32
Glyma12g03230.1	Glyma12g03230.1	gi|359807602|ref|NP_001241416.1|/3.68112e-115/uncharacterized protein LOC100797399 [Glycine max]	1215	2754	5707	794594123775469	162122704252722	10287961157775	Up	5.02972e-216	1.58161e-204
Glyma03g28690.1	Glyma03g28690.1	gi|388508042|gb|AFK42087.1|/0/unknown [Lotus japonicus]	2097	628	1301	104982981934485	214136702546807	102837661006218	Up	8.37422e-47	4.06332e-37
Glyma09g31560.4	Glyma09g31560.4	gi|255626331|gb|ACU13510.1|/3.67675e-102/unknown [Glycine max]	1036	280	580	947449273182197	193232637976415	102821818530598	Up	5.21274e-19	1.1644e-08
Glyma12g07061.1	Glyma12g07061.1	gi|255631292|gb|ACU16013.1|/7.38055e-23/unknown [Glycine max]	859	84	174	342802367991882	699146727393128	102821818530598	Up	0.00328434	30.1502
Glyma13g20330.1	Glyma13g20330.1	gi|359806180|ref|NP_001240945.1|/1.46895e-85/uncharacterized protein LOC100811654 [Glycine max]	1064	438	907	144307922191642	294223870138408	102776379316336	Up	1.33472e-30	4.51914e-21
Glyma07g03000.1	Glyma07g03000.1	gi|388520935|gb|AFK48529.1|/1.70054e-61/unknown [Medicago truncatula]	1753	213	441	425946818137415	868298234633363	10275173375677	Up	1.3092e-12	0.000235283
Glyma20g37750.1	Glyma20g37750.1	gi|359806727|ref|NP_001241039.1|/1.0581e-96/uncharacterized protein LOC100805013 [Glycine max]	1260	327	677	909776885415191	185451507611924	102745731031293	Up	1.00345e-21	2.58076e-12
Glyma09g30910.1	Glyma09g30910.1	gi|255648156|gb|ACU24532.1|/0/unknown [Glycine max]	1919	243	503	443903929920851	904701384616751	102719419843576	Up	5.34158e-16	1.06338e-07
Glyma07g18140.1	Glyma07g18140.1	gi|356521006|ref|XP_003529149.1|/1.47507e-178/PREDICTED: thylakoid ADP,ATP carrier protein, chloroplastic-like [Glycine max]	1569	289	598	64570268184431	131549888727998	102666810393344	Up	1.19799e-18	2.74717e-09
Glyma17g11220.1	Glyma17g11220.1	gi|225639908|gb|ACD87452.2|/0/minichromosome maintenance 5 protein [Pisum sativum]	2679	174	360	227684898124188	463812054547397	102650171271695	Up	1.9088e-11	2.9064
Glyma06g11980.1	Glyma06g11980.1	gi|356515902|ref|XP_003526636.1|/0/PREDICTED: replication factor C subunit 3-like [Glycine max]	1584	88	182	194753461709674	396577851311923	102595513379741	Up	0.0168525	1.58883e+07
Glyma17g07990.1	Glyma17g07990.1	gi|357479991|ref|XP_003610281.1|/0/Pentatricopeptide repeat-containing protein [Medicago truncatula]	3121	44	91	0.494215769542011	100637506644999	102595513379741	Up	0.68972	0.0004080251898971
Glyma17g15781.1	Glyma17g15781.1	gi|587940161|gb|EXC26782.1|/0/putative methyltransferase TARBP1 [Morus notabilis]	4102	250	517	213649580130066	435017904183928	102582829788886	Up	1.69902e-15	3.4524e-06
Glyma10g34390.1	Glyma10g34390.1	gi|296090366|emb|CBI40185.3|/0/unnamed protein product [Vitis vinifera]	1977	103	213	182636781997843	371864892443963	102580120527863	Up	0.000103142	1.08091e+06
Glyma20g12070.3	Glyma20g12070.3	gi|571564589|ref|XP_006605639.1|/0/PREDICTED: protein argonaute 4 isoform X2 [Glycine max]	3410	59	122	0.606534241453588	123485992411341	102568640043706	Up	0.039765	2.8573e+09
Glyma17g11430.1	Glyma17g11430.1	gi|351721866|ref|NP_001236968.1|/8.88716e-78/40S ribosomal protein S11 [Glycine max]	909	2271	4695	875812102064692	178272337121134	102538956407026	Up	3.2369e-177	7.74082e-165
Glyma11g13340.1	Glyma11g13340.1	gi|571488393|ref|XP_006590921.1|/0/PREDICTED: ribosome biogenesis protein BMS1 homolog isoform X1 [Glycine max]	4240	599	1238	495243354753232	100778301083334	102497551866149	Up	4.02846e-44	1.86107e-33
Glyma15g17600.1	Glyma15g17600.1	gi|356556206|ref|XP_003546417.1|/3.59161e-168/PREDICTED: uncharacterized protein LOC100806898 [Glycine max]	1768	105	217	208192331805025	423632936190843	102489782701437	Up	7.39994e-05	784603
Glyma01g35160.1	Glyma01g35160.1	gi|255644430|gb|ACU22720.1|/0/unknown [Glycine max]	1500	196	405	458060141941153	931914370599358	102466036589279	Up	3.83324e-12	0.0634777
Glyma16g33510.1	Glyma16g33510.1	gi|351724789|ref|NP_001235022.1|/0/alpha galactosidase precursor [Glycine max]	2159	453	936	735534843344456	149635779747311	102458959177318	Up	1.55449e-31	5.36215e-22
Glyma07g06240.1	Glyma07g06240.1	gi|356522518|ref|XP_003529893.1|/0/PREDICTED: DEAD-box ATP-dependent RNA helicase 31-like [Glycine max]	2436	378	781	543966565464951	110658809742459	102452842615692	Up	1.36189e-26	3.96285e-16
Glyma02g43460.1	Glyma02g43460.1	gi|351725315|ref|NP_001236576.1|/0/protein disulfide isomerse like protein precursor [Glycine max]	1784	926	1913	181959119942648	370111316840345	102434488732189	Up	7.45316e-70	5.4246e-59
Glyma19g40180.1	Glyma19g40180.1	gi|590719383|ref|XP_007051037.1|/1.00031e-155/Galacturonosyltransferase-like 7 isoform 1 [Theobroma cacao]	1899	76	157	140296332606021	285355949884148	102428534768405	Up	0.168774	1.43415e+08
Glyma02g41900.1	Glyma02g41900.1	gi|357438097|ref|XP_003589324.1|/0/DDB1- and CUL4-associated factor [Medicago truncatula]	2020	417	861	72367301167961	147117395138623	10235579661882	Up	1.31613e-29	4.206e-20
Glyma05g32340.1	Glyma05g32340.1	-	1638	296	611	633483787539159	128747723157466	102316731642579	Up	5.11726e-20	1.19366e-09
Glyma14g09110.1	Glyma14g09110.1	gi|357437815|ref|XP_003589183.1|/0/Abscisic acid 8'-hydroxylase [Medicago truncatula]	1859	47	97	0.886290632632512	180096216500583	10229161027455	Up	4.12962	0.000254181304120255
Glyma10g40720.1	Glyma10g40720.1	gi|351721266|ref|NP_001235412.1|/1.40313e-128/uncharacterized protein LOC100527902 precursor [Glycine max]	1064	1553	3205	511667130510547	10396775124516	102285863935482	Up	7.6856e-120	1.04151e-107
Glyma05g36600.1	Glyma05g36600.1	gi|62433284|dbj|BAD95470.1|/0/BiP [Glycine max]	2594	680	1403	918960050626988	186680924919458	102250046971821	Up	3.20392e-50	1.65927e-39
Glyma18g04930.1	Glyma18g04930.1	gi|571543044|ref|XP_003552886.2|/0/PREDICTED: L-type lectin-domain containing receptor kinase VIII.1-like [Glycine max]	2575	80	165	108910673732788	221166301544616	102198623159447	Up	0.00086398	7.5781e+07
Glyma12g09120.1	Glyma12g09120.1	gi|351728056|ref|NP_001236158.1|/7.61901e-53/uncharacterized protein LOC100306003 [Glycine max]	915	48	99	183898350729135	373444738673695	102198623159446	Up	3.48166	0.000217330731037508
Glyma09g05030.1	Glyma09g05030.1	gi|255634254|gb|ACU17491.1|/1.22905e-35/unknown [Glycine max]	632	1701	3507	943506564972594	191527408444207	102144640182544	Up	5.05728e-130	7.80055e-119
Glyma14g40680.1	Glyma14g40680.1	gi|357438139|ref|XP_003589345.1|/0/Auxin-induced protein 5NG4 [Medicago truncatula]	1812	230	474	444966518475745	902884906516425	10208453101899	Up	1.08292e-14	0.000205041
Glyma11g00500.1	Glyma11g00500.1	gi|356540315|ref|XP_003538635.1|/0/PREDICTED: dentin sialophosphoprotein-like [Glycine max]	2120	116	239	191813786815943	389111695620626	102047792508919	Up	1.19374e-05	134834
Glyma18g49650.1	Glyma18g49650.1	-	426	50	103	411450975442973	834525996972125	10202364496445	Up	0.24758	0.000158935972027972
Glyma02g43270.1	Glyma02g43270.1	-	517	1641	3380	111269395589562	225651591992681	102004011989184	Up	6.49822e-125	9.41101e-114
Glyma15g06530.1	Glyma15g06530.1	gi|399940|sp|Q01899.1|HSP7M_PHAVU/0/RecName: Full=Heat shock 70 kDa protein, mitochondrial; Flags: Precursor	2623	1796	3698	24003011475983	486609810999058	101954998689906	Up	7.69564e-137	1.26226e-126
Glyma01g22170.1	Glyma01g22170.1	-	1684	221	455	460053011093279	932570244177681	101941228793064	Up	6.34514e-14	1.15565e-05
Glyma04g08570.1	Glyma04g08570.1	gi|358344629|ref|XP_003636390.1|/0/Eukaryotic translation initiation factor 3 subunit L [Medicago truncatula]	2129	753	1550	123987243777028	251285993150845	101913855772568	Up	1.68142e-54	9.59879e-45
Glyma01g03570.1	Glyma01g03570.1	gi|351727339|ref|NP_001238181.1|/2.83816e-69/uncharacterized protein LOC100527579 [Glycine max]	822	1766	3635	753141489151717	152631735474843	10190621333945	Up	2.38366e-134	3.77906e-123
Glyma11g20180.2	Glyma11g20180.2	gi|574584367|ref|NP_001276148.1|/0/ruBisCO large subunit-binding protein subunit alpha, chloroplastic-like [Glycine max]	2217	429	883	678342909933289	137469785535881	101902790238493	Up	3.33554e-30	1.08607e-19
Glyma08g08910.1	Glyma08g08910.1	gi|351724925|ref|NP_001238610.1|/0/beta-ketoacyl-ACP synthetase I [Glycine max]	2014	1214	2497	211308472953316	427928607780094	101801951190854	Up	3.60284e-91	3.54774e-80
Glyma08g10910.2	Glyma08g10910.2	gi|351722753|ref|NP_001236231.1|/1.92492e-89/uncharacterized protein LOC100306009 [Glycine max]	975	106	218	381117543530315	771727759888547	101785598244974	Up	8.4295e-06	889788
Glyma16g05090.1	Glyma16g05090.1	gi|590711507|ref|XP_007049127.1|/1.59767e-36/Ribosomal protein S27 [Theobroma cacao]	753	1313	2698	611262060298331	123668534350355	101661554429139	Up	1.5839e-99	1.727e-87
Glyma16g24700.2	Glyma16g24700.2	gi|571528128|ref|XP_006599360.1|/0/PREDICTED: probable mitochondrial chaperone BCS1-B-like [Glycine max]	2416	74	152	107372355545234	217149534478634	101606626005065	Up	0.0318114	2.61531e+07
Glyma18g06320.1	Glyma18g06320.1	gi|356565942|ref|XP_003551194.1|/0/PREDICTED: uncharacterized protein LOC100786442 [Glycine max]	1767	112	230	222197497909849	449265977567864	101572724112278	Up	3.11296e-05	340660
Glyma07g39590.1	Glyma07g39590.1	gi|255629235|gb|ACU14962.1|/1.51451e-34/unknown [Glycine max]	1270	192	394	52997477454223	107079108199518	101468143097123	Up	1.78158e-10	0.286442
Glyma13g17300.1	Glyma13g17300.1	-	4205	599	1229	499365475422997	100878386529846	101444911981988	Up	5.51588e-43	2.50552e-32
Glyma15g42620.1	Glyma15g42620.1	-	1014	1930	3959	667232274141427	134759624267765	101412733211067	Up	2.11346e-145	3.81872e-134
Glyma02g45960.2	Glyma02g45960.2	gi|356499388|ref|XP_003518523.1|/0/PREDICTED: uncharacterized protein At3g06530-like isoform X1 [Glycine max]	6949	703	1441	354642438404693	715737733664676	101306585333822	Up	7.75114e-51	4.06978e-41
Glyma13g31200.1	Glyma13g31200.1	gi|356549319|ref|XP_003543041.1|/0/PREDICTED: eukaryotic translation initiation factor 3 subunit D-like isoform X1 [Glycine max]	2272	202	414	311674113898052	628932820533604	101286758698354	Up	3.44522e-12	0.0572186
Glyma10g32730.2	Glyma10g32730.2	gi|351734498|ref|NP_001236832.1|/1.1877e-95/uncharacterized protein LOC100306054 [Glycine max]	1156	182	373	551913789412536	111368723642689	101282929229255	Up	1.23512e-09	1.89943
Glyma07g29560.1	Glyma07g29560.1	gi|255637826|gb|ACU19233.1|/7.37229e-123/unknown [Glycine max]	1372	81	166	206961040213341	417605511066552	101278154069832	Up	0.00983878	8.58345e+07
Glyma08g22010.1	Glyma08g22010.1	gi|255640901|gb|ACU20733.1|/2.88455e-19/unknown [Glycine max]	1012	914	1873	316609086170707	63880676918921	101267694142099	Up	5.4286e-68	3.76339e-56
Glyma20g39340.1	Glyma20g39340.1	gi|255637428|gb|ACU19042.1|/4.65628e-96/unknown [Glycine max]	1406	386	791	962408998548232	194179512971944	101266895944073	Up	2.1185e-27	6.12375e-16
Glyma17g09690.1	Glyma17g09690.1	gi|587838456|gb|EXB29160.1|/0/Transducin beta-like protein 3 [Morus notabilis]	3281	374	766	399597776357673	805813954506991	101189823427333	Up	2.00722e-25	5.63884e-15
Glyma17g34640.1	Glyma17g34640.1	gi|357437417|ref|XP_003588984.1|/0/Delta-6-desaturase [Medicago truncatula]	2635	396	811	526832134750116	106231295882505	101179359637368	Up	4.14222e-27	1.22919e-17
Glyma16g00360.1	Glyma16g00360.1	gi|359806310|ref|NP_001241223.1|/0/uncharacterized protein LOC100787125 [Glycine max]	1753	2721	5569	544132062043149	109649724913224	101087344828334	Up	1.22767e-203	3.56501e-193
Glyma09g28030.1	Glyma09g28030.1	gi|356530945|ref|XP_003534039.1|/0/PREDICTED: cleavage and polyadenylation specificity factor subunit 1-like isoform X1 [Glycine max]	5222	458	937	30745835663243	619319804567285	101029356179825	Up	9.41036e-32	3.20719e-21
Glyma02g05540.1	Glyma02g05540.1	gi|255639237|gb|ACU19917.1|/8.17354e-139/unknown [Glycine max]	1218	2518	5151	724713127958067	145967613055929	101016636924028	Up	7.78292e-189	2.04135e-177
Glyma12g31040.1	Glyma12g31040.1	gi|351721216|ref|NP_001236946.1|/1.17459e-105/uncharacterized protein LOC100305550 [Glycine max]	1004	44	90	153630220790898	30940052144733	101001358992839	Up	9.34382	0.000540570094653385
Glyma07g09660.2	Glyma07g09660.2	gi|357500449|ref|XP_003620513.1|/0/DNA mismatch repair protein Msh6-2 [Medicago truncatula]	3495	44	90	0.441329732972995	0.888807220409497	101001358992839	Up	9.34382	0.000540460222682927
Glyma14g10890.1	Glyma14g10890.1	gi|357437417|ref|XP_003588984.1|/1.35252e-175/Delta-6-desaturase [Medicago truncatula]	2195	44	90	0.702709529266796	14152078520871	101001358992838	Up	9.34382	0.000540515153084663
Glyma11g07030.2	Glyma11g07030.2	gi|255639183|gb|ACU19890.1|/4.80421e-124/unknown [Glycine max]	1603	157	321	343339540107011	691168209982195	100940085046669	Up	1.36e-07	186.341
Glyma17g35530.1	Glyma17g35530.1	gi|351722324|ref|NP_001236984.1|/1.12769e-33/uncharacterized protein LOC100500113 [Glycine max]	917	1885	3853	720609046435031	145024680718903	100900977473953	Up	3.15174e-140	5.38692e-129
Glyma07g33470.1	Glyma07g33470.1	gi|363806768|ref|NP_001242534.1|/9.52465e-104/uncharacterized protein LOC100819362 [Glycine max]	1091	47	96	15101872466213	303709744975858	100796576127953	Up	5.58692	0.000335994440743872
Glyma14g37270.1	Glyma14g37270.1	gi|363814366|ref|NP_001242822.1|/0/uncharacterized protein LOC100792556 [Glycine max]	1736	165	337	333189966173808	670027186576173	100787467917206	Up	3.6362e-10	51.4054
Glyma19g17930.1	Glyma19g17930.1	-	1279	434	886	118953404446909	239097713013938	100720376834656	Up	1.12155e-28	3.59427e-19
Glyma05g38410.1	Glyma05g38410.1	-	1940	460	939	831215805647474	167061396333104	100708340894541	Up	1.20966e-30	4.10305e-22
Glyma12g06260.1	Glyma12g06260.1	gi|571491186|ref|XP_006591821.1|/5.43292e-137/PREDICTED: uncharacterized protein LOC100306428 isoform X1 [Glycine max]	1728	49	100	0.99405412747646	199741591777983	100673845789553	Up	3.96852	0.000245033938294641
Glyma08g16210.1	Glyma08g16210.1	gi|358248530|ref|NP_001239897.1|/1.39758e-128/uncharacterized protein LOC100813874 [Glycine max]	1279	371	757	101685974769132	204285517778274	100646622560094	Up	7.7988e-26	2.15161e-14
Glyma07g12080.1	Glyma07g12080.1	gi|356520649|ref|XP_003528973.1|/0/PREDICTED: nucleolar protein 10-like [Glycine max]	2961	199	406	235598412645745	47326007788077	100630340887754	Up	1.00902e-10	0.0164178
Glyma03g40530.1	Glyma03g40530.1	gi|351727795|ref|NP_001236917.1|/2.50405e-63/uncharacterized protein LOC100499852 [Glycine max]	1014	1995	4068	68970382741562	138469853882613	10055230449838	Up	2.33022e-147	4.29213e-136
Glyma02g09270.1	Glyma02g09270.1	gi|255570338|ref|XP_002526128.1|/3.46598e-127/mitochondrial carrier protein, putative [Ricinus communis]	1574	827	1686	184186787230636	36971331093946	100523741400682	Up	3.19342e-59	1.94809e-48
Glyma02g39970.2	Glyma02g39970.2	gi|357491363|ref|XP_003615969.1|/0/Pseudouridylate synthase [Medicago truncatula]	2302	78	159	118780999235613	238398791590723	100507284865812	Up	0.0218636	1.83322e+08
Glyma06g08570.1	Glyma06g08570.1	gi|357519961|ref|XP_003630269.1|/8.22833e-153/30S ribosomal protein S5 [Medicago truncatula]	1957	209	426	37438044095646	751330498070226	100494260038097	Up	1.95041e-11	3.28917e-06
Glyma13g25030.1	Glyma13g25030.1	-	1836	131	267	250124543960463	501938870632673	100486504238612	Up	1.78939e-06	21477.2
Glyma06g13770.1	Glyma06g13770.1	gi|574584585|ref|NP_001276124.1|/9.58712e-106/rhodanese-like domain-containing protein 14, chloroplastic-like [Glycine max]	1545	877	1787	198988876799282	399216344303261	100448299883277	Up	7.0399e-64	4.55322e-52
Glyma13g22420.1	Glyma13g22420.1	gi|225639908|gb|ACD87452.2|/0/minichromosome maintenance 5 protein [Pisum sativum]	2703	214	436	277539894378714	556740337322481	100430945061179	Up	8.5779e-14	0.00147409
Glyma13g36730.1	Glyma13g36730.1	gi|574584511|ref|NP_001276286.1|/0/ketol-acid reductoisomerase, chloroplastic-like [Glycine max]	2208	2155	4390	342141611400283	686242634012879	100412518268227	Up	6.89456e-159	1.40147e-147
Glyma08g20960.1	Glyma08g20960.1	gi|351726256|ref|NP_001238400.1|/4.26029e-77/uncharacterized protein LOC100306153 [Glycine max]	895	1644	3349	643926752951136	129152957878636	100411218926104	Up	1.71315e-119	2.38985e-115
Glyma04g40980.1	Glyma04g40980.1	gi|590674407|ref|XP_007039159.1|/7.36952e-69/Ubiquitin supergroup,Ribosomal protein L40e [Theobroma cacao]	897	1329	2705	519385987850481	104084742246635	100287960167401	Up	1.57257e-95	1.66056e-85
Glyma11g11040.1	Glyma11g11040.1	gi|359807602|ref|NP_001241416.1|/7.36667e-115/uncharacterized protein LOC100797399 [Glycine max]	1371	2697	5487	689606240128215	138136914160485	100225416647028	Up	1.03807e-197	2.86809e-187
Glyma05g08420.1	Glyma05g08420.1	gi|357477961|ref|XP_003609266.1|/0/Pentatricopeptide repeat protein [Medicago truncatula]	2214	59	120	0.934183271615509	187075051811574	100183965848268	Up	0.723612	5.02012e+09
Glyma12g04320.1	Glyma12g04320.1	gi|166079860|gb|ABY81650.1|/0/minichromosome maintenance 4 protein [Pisum sativum]	3324	178	362	187722650817628	375889158707679	100170456835282	Up	5.70676e-10	8.46731
Glyma15g07870.1	Glyma15g07870.1	gi|255644848|gb|ACU22924.1|/4.38084e-147/unknown [Glycine max]	1146	178	362	544493971481496	109027536085892	100170456835282	Up	5.70676e-10	8.4651
Glyma11g33170.1	Glyma11g33170.1	gi|255647809|gb|ACU24364.1|/1.68905e-113/unknown [Glycine max]	1927	386	785	702203970917911	140604812877529	100168391874692	Up	1.1968e-24	3.39735e-15
Glyma17g18200.1	Glyma17g18200.1	gi|5706704|gb|AAD47346.1|AF112440_1/1.91633e-38/ribosomal protein S26 [Pisum sativum]	805	239	486	104078185375778	208378368581223	100153780786105	Up	1.41557e-13	0.000266607
Glyma13g01870.1	Glyma13g01870.1	-	1404	2276	4628	568280613911817	113772810676739	100148041903692	Up	6.37926e-167	1.40729e-155
Glyma19g01940.1	Glyma19g01940.1	gi|357496247|ref|XP_003618412.1|/0/ABC transporter B family member [Medicago truncatula]	3747	60	122	0.561339040956626	112379832965752	100143885419038	Up	0.610774	4.27482e+09
Glyma20g36520.1	Glyma20g36520.1	gi|351727763|ref|NP_001236660.1|/2.42591e-158/phosphoenolpyruvate carboxylase kinase [Glycine max]	1374	460	935	11736234810452	234875178314303	100092461606663	Up	3.82156e-31	1.28172e-20
Glyma09g34760.6	Glyma09g34760.6	gi|255625667|gb|ACU13178.1|/5.23461e-139/unknown [Glycine max]	1118	248	504	77762026213952	155596913397627	100067572534906	Up	3.23388e-15	6.24778e-05
Glyma16g17701.1	Glyma16g17701.1	gi|356559093|ref|XP_003547836.1|/4.8745e-169/PREDICTED: COBW domain-containing protein 1-like [Glycine max]	2486	62	126	0.874275395285583	174936996358152	100067572534905	Up	0.435278	3.11196e+09
Glyma10g04130.2	Glyma10g04130.2	gi|356536829|ref|XP_003536936.1|/0/PREDICTED: nephrocystin-3-like [Glycine max]	2253	63	128	0.980250446421527	196092517691174	10003121887361	Up	0.367514	2.6518e+09
Glyma10g40580.1	Glyma10g40580.1	gi|351724775|ref|NP_001237325.1|/6.18383e-40/uncharacterized protein LOC100527527 precursor [Glycine max]	710	446	906	220208562057079	440435273741794	100005945236194	Up	4.99978e-30	1.6187e-19
Glyma08g45510.1	Glyma08g45510.1	gi|255630726|gb|ACU15724.1|/4.06192e-108/unknown [Glycine max]	969	75	0	2713283522271	0.001	-114058240933591	Down	1.46362e-18	3.21759e-08
Glyma18g51610.1	Glyma18g51610.1	-	633	32	0	177216420133921	0.001	-1079129656885	Down	0.000180015	200503
Glyma03g35990.1	Glyma03g35990.1	gi|351726220|ref|NP_001237119.1|/1.10303e-102/syringolide-induced protein B13-1-9 [Glycine max]	612	29	0	166113246752369	0.001	-106979514107133	Down	0.0014742	152.555
Glyma13g20641.1	Glyma13g20641.1	gi|571481859|ref|XP_003536994.2|/3.29677e-51/PREDICTED: uncharacterized protein LOC100775431 [Glycine max]	543	25	0	161397896444481	0.001	-106564060602487	Down	0.00243342	2.25976e+07
Glyma02g02985.1	Glyma02g02985.1	gi|593789028|ref|XP_007157553.1|/2.98901e-07/hypothetical protein PHAVU_002G078900g [Phaseolus vulgaris]	345	13	0	13209365229004	0.001	-103673454247539	Down	0.0001094482	0.000625499924811728
Glyma13g18370.2	Glyma13g18370.2	-	606	20	0	115695125768123	0.001	-101761123696928	Down	0.0809652	6.34653e+08
Glyma16g34585.1	Glyma16g34585.1	gi|571531866|ref|XP_006600109.1|/7.89971e-46/PREDICTED: CASP-like protein Os11g0549625-like [Glycine max]	848	25	0	103347945482728	0.001	-100132939934899	Down	0.00243342	2.25939e+07
Glyma15g38441.1	Glyma15g38441.1	gi|255636110|gb|ACU18399.1|/4.75391e-40/unknown [Glycine max]	826	23	0	0.976125098641706	0.001	-993092224291591	Down	0.00988668	8.62259e+07
Glyma09g29350.1	Glyma09g29350.1	-	871	22	0	0.885446278266714	0.001	-979026096831678	Down	0.199281	1.67934e+08
Glyma08g44760.1	Glyma08g44760.1	gi|319759256|gb|ADV71364.1|/0/glycosyltransferase GT04F14 [Pueraria montana var. lobata]	2161	47	0	0.762431414189653	0.001	-957446375309648	Down	4.88732e-10	7.27233e-06
Glyma14g40500.1	Glyma14g40500.1	gi|359807041|ref|NP_001241594.1|/8.66264e-110/uncharacterized protein LOC100785143 [Glycine max]	1296	27	0	0.730325481411277	0.001	-951239575755719	Down	0.000598946	5.88361e+06
Glyma05g05390.1	Glyma05g05390.1	gi|363807329|ref|NP_001242114.1|/2.00131e-133/uncharacterized protein LOC100813628 precursor [Glycine max]	1104	22	0	0.698572199610786	0.001	-944826542013747	Down	0.199281	1.67959e+07
Glyma04g39556.1	Glyma04g39556.1	gi|571451667|ref|XP_006578805.1|/2.0076e-29/PREDICTED: root meristem growth factor 9-like isoform X1 [Glycine max]	910	17	0	0.654885266847914	0.001	-935509836444263	Down	0.663048	4.62249e+09
Glyma20g27341.1	Glyma20g27341.1	gi|356574343|ref|XP_003555308.1|/3.68848e-106/PREDICTED: agamous-like MADS-box protein AGL62-like [Glycine max]	807	15	0	0.651591507578834	0.001	-934782399060908	Down	2.69388	0.000171831081564496
Glyma16g19421.1	Glyma16g19421.1	gi|571527340|ref|XP_006599233.1|/4.051e-70/PREDICTED: uncharacterized protein LOC102670326 [Glycine max]	786	14	0	0.624400411588267	0.001	-928632767807734	Down	5.42992	0.000327486835562149
Glyma13g41460.1	Glyma13g41460.1	-	2684	37	0	0.483255609160368	0.001	-891664266770711	Down	5.4104e-08	6719.14
Glyma17g14111.1	Glyma17g14111.1	gi|582979431|gb|AHI45172.1|/3.98839e-54/DREB group protein [Ammopiptanthus mongolicus]	1077	14	0	0.45569055107556	0.001	-883191064579174	Down	5.42992	0.000327244098602287
Glyma08g02860.1	Glyma08g02860.1	gi|356523640|ref|XP_003530445.1|/2.28297e-79/PREDICTED: RING-H2 zinc finger protein RHA4a-like [Glycine max]	1145	14	0	0.428627706120854	0.001	-874358129735164	Down	5.42992	0.000327521541670199
Glyma06g00240.2	Glyma06g00240.2	gi|571458179|ref|XP_006581076.1|/0/PREDICTED: protein NLP2-like [Glycine max]	2802	34	0	0.42537158660357	0.001	-873257985909787	Down	4.43074e-06	51570.6
Glyma14g02700.3	Glyma14g02700.3	gi|351725507|ref|NP_001236327.1|/3.49387e-112/uncharacterized protein LOC100499809 [Glycine max]	1375	16	0	0.40791997798099	0.001	-867214235497896	Down	13.3648	8.91548e+09
Glyma12g08810.1	Glyma12g08810.1	gi|255646374|gb|ACU23666.1|/1.57664e-127/unknown [Glycine max]	1298	15	0	0.405111206946163	0.001	-866217418588773	Down	2.69388	0.000171811826624832
Glyma11g07930.1	Glyma11g07930.1	gi|359806675|ref|NP_001241539.1|/8.25877e-106/uncharacterized protein LOC100795117 [Glycine max]	1140	13	0	0.399757105614594	0.001	-864297986736734	Down	0.0001094482	0.000625688404098031
Glyma12g35000.1	Glyma12g35000.1	gi|351726966|ref|NP_001238424.1|/0/NAC domain protein NAC4 [Glycine max]	1679	18	0	0.375819664049639	0.001	-855389674478363	Down	0.032895	2.38777e+09
Glyma07g01200.1	Glyma07g01200.1	gi|571464283|ref|XP_006583013.1|/2.6481e-122/PREDICTED: protein YLS9-like [Glycine max]	1313	14	0	0.373784252481628	0.001	-854606197944306	Down	5.42992	0.000327452136808646
Glyma13g25040.1	Glyma13g25040.1	-	1316	14	0	0.372932160720652	0.001	-854276940660071	Down	5.42992	0.000327556255135135
Glyma05g20710.2	Glyma05g20710.2	gi|351727393|ref|NP_001237671.1|/4.33376e-155/transcription factor [Glycine max]	1702	18	0	0.37074101994086	0.001	-85342679380347	Down	0.032895	2.38808e+09
Glyma17g36360.1	Glyma17g36360.1	gi|357437945|ref|XP_003589248.1|/5.94345e-46/Pheromone receptor-like protein [Medicago truncatula]	1435	14	0	0.342006079099915	0.001	-84178781587729	Down	5.42992	0.000327382761355932
Glyma18g50710.1	Glyma18g50710.1	gi|351723221|ref|NP_001238551.1|/3.56929e-121/serine-threonine kinase [Glycine max]	1531	14	0	0.320560890599855	0.001	-832445461283616	Down	5.42992	0.000327105553259949
Glyma13g01306.1	Glyma13g01306.1	gi|357479817|ref|XP_003610194.1|/0/Receptor-like kinase [Medicago truncatula]	1461	13	0	0.311925462286541	0.001	-828505751361594	Down	0.0001094482	0.000625625565049714
Glyma08g14640.2	Glyma08g14640.2	gi|289540945|gb|ADD09615.1|/0/bristled-like protein [Trifolium repens]	1752	15	0	0.300133759484086	0.001	-822946179428569	Down	2.69388	0.000171792576
Glyma19g35420.1	Glyma19g35420.1	gi|255560293|ref|XP_002521164.1|/0/monooxygenase, putative [Ricinus communis]	1763	14	0	0.278377041127838	0.001	-812089642101577	Down	5.42992	0.000327070935252408
Glyma01g31921.2	Glyma01g31921.2	gi|571435139|ref|XP_006573389.1|/0/PREDICTED: probable WRKY transcription factor 33 isoform X2 [Glycine max]	2351	18	0	0.26839694425323	0.001	-806822443606764	Down	0.032895	2.38747e+09
Glyma12g32370.2	Glyma12g32370.2	gi|356543756|ref|XP_003540326.1|/0/PREDICTED: probable terpene synthase 11 [Glycine max]	1842	14	0	0.266437960645156	0.001	-805765583424461	Down	5.42992	0.00032734808465205
Glyma08g13850.2	Glyma08g13850.2	gi|590695399|ref|XP_007044879.1|/4.28108e-135/Transducin/WD40 repeat-like superfamily protein [Theobroma cacao]	1862	14	0	0.26357611359204	0.001	-804207582277716	Down	5.42992	0.00032727875327756
Glyma16g22530.1	Glyma16g22530.1	gi|356559216|ref|XP_003547896.1|/0/PREDICTED: ubiquitin domain-containing protein DSK2b-like isoformX1 [Glycine max]	2292	16	0	0.244716391677077	0.001	-793496692952144	Down	13.3648	8.91443e+09
Glyma13g22790.2	Glyma13g22790.2	gi|351722224|ref|NP_001235445.1|/0/protein kinase [Glycine max]	2126	14	0	0.230846059975719	0.001	-785078729880485	Down	5.42992	0.000327174811264027
Glyma04g09950.2	Glyma04g09950.2	gi|356508023|ref|XP_003522762.1|/0/PREDICTED: pyridoxine/pyridoxamine 5'-phosphate oxidase 1, chloroplastic-like isoform X1 [Glycine max]	2473	16	0	0.226805487150773	0.001	-782531173388841	Down	13.3648	8.91339e+09
Glyma07g10300.2	Glyma07g10300.2	gi|356520599|ref|XP_003528949.1|/0/PREDICTED: uncharacterized protein LOC100803163 [Glycine max]	2431	14	0	0.201883473265478	0.001	-765737900230722	Down	5.42992	0.000327036324571429
Glyma02g43450.2	Glyma02g43450.2	gi|571441871|ref|XP_006575570.1|/0/PREDICTED: centromere/kinetochore protein zw10 homolog isoform X1 [Glycine max]	2785	14	0	0.176222162839633	0.001	-746125156810856	Down	5.42992	0.000327590975959296
Glyma06g16220.1	Glyma06g16220.1	gi|357464747|ref|XP_003602655.1|/0/CCP [Medicago truncatula]	2732	13	0	0.166809333968022	0.001	-738205620812935	Down	0.0001094482	0.000625562738622213
Glyma07g30910.3	Glyma07g30910.3	gi|357475931|ref|XP_003608251.1|/0/Protein AUXIN SIGNALING F-BOX [Medicago truncatula]	3111	14	0	0.157755938125483	0.001	-730155050080157	Down	5.42992	0.00032731341529337
Glyma09g02371.1	Glyma09g02371.1	gi|356532403|ref|XP_003534762.1|/0/PREDICTED: putative E3 ubiquitin-protein ligase LIN-like isoform X1 [Glycine max]	3413	14	0	0.143796871816108	0.001	-716788848123708	Down	5.42992	0.000327417445407352
Glyma09g08470.1	Glyma09g08470.1	gi|571476753|ref|XP_006587062.1|/0/PREDICTED: respiratory burst oxidase homolog protein E-like isoform X1 [Glycine max]	3453	14	0	0.14213111019646	0.001	-715107856148256	Down	5.42992	0.00032720945126522
Glyma03g40950.1	Glyma03g40950.1	gi|571447168|ref|XP_003520844.2|/0/PREDICTED: myosin-9-like [Glycine max]	4724	14	0	0.103890500319301	0.001	-669891993093879	Down	5.42992	0.00032714017859638
Glyma06g45950.1	Glyma06g45950.1	gi|358248362|ref|NP_001239869.1|/0/isocitrate lyase 1 [Glycine max]	2682	364	4	475773557465243	0.051477027679695	-653020252796268	Down	7.65724e-99	8.38114e-88
Glyma13g17250.1	Glyma13g17250.1	-	1063	60	2	197868051407759	0.0649395052854854	-492929848337251	Down	2.7594e-12	0.439804
Glyma14g35650.2	Glyma14g35650.2	gi|356552935|ref|XP_003544817.1|/0/PREDICTED: probable 2-oxoglutarate/Fe(II)-dependent dioxygenase-like [Glycine max]	1446	197	8	477590439296337	0.190956276952893	-464445970722037	Down	3.22432e-44	1.49443e-33
Glyma10g33060.1	Glyma10g33060.1	gi|356535422|ref|XP_003536244.1|/5.50537e-80/PREDICTED: ethylene-responsive transcription factor 1B-like [Glycine max]	1592	146	6	321490010912703	0.130082966303651	-462726994592285	Down	9.79862e-32	3.33552e-21
Glyma16g01570.1	Glyma16g01570.1	gi|351720876|ref|NP_001236423.1|/1.77724e-48/uncharacterized protein LOC100305512 [Glycine max]	520	47	2	316848901166123	0.132751334843213	-457699673944163	Down	1.58237e-07	2028.88
Glyma04g07440.2	Glyma04g07440.2	gi|571449525|ref|XP_006578170.1|/4.78874e-74/PREDICTED: uncharacterized protein LOC102661561 [Glycine max]	1124	45	2	14034724553811	0.0614152082904546	-451426098409366	Down	5.92998e-07	7346.77
Glyma15g03110.1	Glyma15g03110.1	gi|255642339|gb|ACU21434.1|/0/unknown [Glycine max]	1726	22	1	0.446827177503075	0.0199973042058143	-448183950640128	Down	0.250882	1.84724e+09
Glyma11g20010.1	Glyma11g20010.1	gi|413933605|gb|AFW68156.1|/1.65515e-30/putative kelch repeat-containing protein containing ser/thr protein kinase family protein [Zea mays]	484	21	1	152100844062514	0.0713127005356105	-441472531054275	Down	0.048545	3.44641e+09
Glyma15g06081.1	Glyma15g06081.1	gi|356553649|ref|XP_003545166.1|/1.04236e-12/PREDICTED: uncharacterized protein LOC100775513 [Glycine max]	1656	42	2	0.889091890413728	0.0416852017623617	-441472531054275	Down	4.2743e-07	49810.8
Glyma17g12804.1	Glyma17g12804.1	gi|255630230|gb|ACU15470.1|/5.4285e-17/unknown [Glycine max]	946	456	24	168978479250846	0.87565362518145	-427033540120757	Down	2.43938e-101	2.76023e-90
Glyma10g33710.1	Glyma10g33710.1	gi|351726636|ref|NP_001237901.1|/1.4873e-142/iron-superoxide dismutase [Glycine max]	1162	76	4	22927946266681	0.118813587123014	-427033540120757	Down	8.19612e-14	0.00148706
Glyma07g36840.1	Glyma07g36840.1	gi|148872938|gb|ABR15094.1|/0/ATP citrate lyase alpha subunit [Glycyrrhiza uralensis]	2573	37	2	0.504103402637554	0.0268288745116483	-423186125339293	Down	0.000112691	1.17687e+06
Glyma12g10780.1	Glyma12g10780.1	gi|218117597|dbj|BAH03206.1|/0/peroxisomal isocitrate lyase 2 [Glycine max]	2518	171	10	238066384091492	0.137074452181237	-411833230776253	Down	8.35106e-35	3.09245e-24
Glyma20g11204.1	Glyma20g11204.1	gi|593691237|ref|XP_007146188.1|/0/hypothetical protein PHAVU_006G019900g [Phaseolus vulgaris]	5458	17	1	0.109187539910517	0.00632380854877894	-410987072901433	Down	6.67682	0.000396182117514595
Glyma16g01570.2	Glyma16g01570.2	gi|351720876|ref|NP_001236423.1|/1.61938e-45/uncharacterized protein LOC100305512 [Glycine max]	457	17	1	130403849634924	0.0755259235431849	-410987072901433	Down	6.67682	0.000396140818430105
Glyma05g36740.2	Glyma05g36740.2	gi|356500637|ref|XP_003519138.1|/1.13576e-93/PREDICTED: dnaJ homolog subfamily B member 13-like [Glycine max]	992	16	1	0.565413275931311	0.0347936966322938	-402240788776399	Down	0.0001278474	0.000721738010156715
Glyma16g04960.1	Glyma16g04960.1	gi|358249086|ref|NP_001240246.1|/1.66629e-170/uncharacterized protein LOC100779122 precursor [Glycine max]	1155	43	3	130510112002846	0.0896502521019103	-386371014174493	Down	0.000178821	199290
Glyma13g18410.1	Glyma13g18410.1	-	1547	85	6	192613313778798	0.133866892278871	-384683632318053	Down	1.65395e-13	0.000310476
Glyma06g24365.1	Glyma06g24365.1	gi|255631054|gb|ACU15891.1|/6.16354e-21/unknown [Glycine max]	547	26	2	166626362120891	0.126198709540166	-372284760590508	Down	1.33497	1.02098e+09
Glyma09g09236.1	Glyma09g09236.1	gi|351722279|ref|NP_001235191.1|/1.86679e-41/uncharacterized protein LOC100500240 [Glycine max]	1138	26	2	0.800919332865794	0.0606596609125404	-372284760590508	Down	1.33497	1.02084e+09
Glyma20g33880.2	Glyma20g33880.2	gi|351721352|ref|NP_001238486.1|/2.08798e-145/superoxide dismutase [Fe], chloroplastic precursor [Glycine max]	1257	1618	127	451233080257163	348723076891242	-36937190934218	Down	0	0
Glyma13g35390.2	Glyma13g35390.2	gi|571501256|ref|XP_006594781.1|/0/PREDICTED: MLO-like protein 11-like isoform X1 [Glycine max]	3140	24	2	0.267941068339424	0.0219842974899589	-360737038848515	Down	0.471434	3.35276e+09
Glyma09g23330.1	Glyma09g23330.1	gi|633259737|dbj|BAO79434.1|/0/GmUGT3 protein [Glycine max]	1874	48	4	0.897902833069147	0.0736720321435122	-360737038848514	Down	4.95922e-06	57615.6
Glyma13g00970.1	Glyma13g00970.1	gi|571540138|ref|XP_006601412.1|/2.09236e-45/PREDICTED: uncharacterized protein LOC102669580 [Glycine max]	939	24	2	0.895990366971023	0.0735151162071043	-360737038848514	Down	0.471434	3.35234e+09
Glyma16g33681.2	Glyma16g33681.2	gi|295083331|gb|ADF78119.1|/0/Rj2 protein [Glycine max]	6663	24	2	0.126269691518204	0.0103603022840269	-360737038848514	Down	0.471434	3.35318e+09
Glyma07g08260.1	Glyma07g08260.1	gi|351723595|ref|NP_001238308.1|/2.49692e-75/uncharacterized protein LOC100527075 [Glycine max]	1106	23	2	0.729004820504566	0.0624147324760135	-3545969843821	Down	0.088251	6.05387e+09
Glyma06g14090.1	Glyma06g14090.1	gi|356516150|ref|XP_003526759.1|/2.24068e-39/PREDICTED: uncharacterized protein LOC100802275 [Glycine max]	942	331	29	123178463361596	106257437868135	-353511429944363	Down	2.29448e-62	1.46733e-51
Glyma16g07540.1	Glyma16g07540.1	gi|571526346|ref|XP_006599086.1|/1.58201e-150/PREDICTED: protein LURP-one-related 15-like [Glycine max]	1216	450	40	129728868408582	113537325852748	-351426098409367	Down	1.46077e-85	1.34315e-75
Glyma16g32010.1	Glyma16g32010.1	gi|356559841|ref|XP_003548205.1|/0/PREDICTED: cytochrome P450 71A26-like [Glycine max]	1941	45	4	0.812726965403585	0.0711289996068737	-351426098409366	Down	3.21076e-05	0.0035089
Glyma08g26100.1	Glyma08g26100.1	gi|351721862|ref|NP_001236456.1|/6.64011e-117/seed maturation protein PM27 precursor [Glycine max]	1470	45	4	107313131962473	0.0939193117258108	-351426098409366	Down	3.21076e-05	350823
Glyma02g14630.1	Glyma02g14630.1	gi|566183431|ref|XP_002312371.2|/3.1402e-149/hypothetical protein POPTR_0008s11330g [Populus trichocarpa]	1611	22	2	0.478723593029366	0.0428495928730422	-348183950640129	Down	1.64736	0.000108344282135429
Glyma06g44851.1	Glyma06g44851.1	gi|571462574|ref|XP_006582323.1|/6.76496e-112/PREDICTED: nuclear factor NF-kappa-B p100 subunit-like isoform X1 [Glycine max]	1534	22	2	0.502753395287033	0.0450004524892249	-348183950640129	Down	1.64736	0.000108331764020797
Glyma11g04490.2	Glyma11g04490.2	gi|357482333|ref|XP_003611452.1|/3.98408e-102/Pyruvate kinase [Medicago truncatula]	783	22	2	0.984960036232833	0.0881618060261443	-348183950640129	Down	1.64736	0.000108319248798521
Glyma14g38371.1	Glyma14g38371.1	gi|571511730|ref|XP_006596464.1|/2.80678e-103/PREDICTED: uncharacterized protein LOC102660853 [Glycine max]	1102	22	2	0.699840025744381	0.0626412832291025	-348183950640129	Down	1.64736	0.000108306736467598
Glyma12g22880.1	Glyma12g22880.1	gi|351721476|ref|NP_001238234.1|/1.1147e-174/NAC domain protein NAC3 [Glycine max]	1725	64	6	130061442254808	0.120053381075602	-343744538704283	Down	8.39426e-09	116.472
Glyma18g14490.1	Glyma18g14490.1	-	476	148	14	108996475208943	10151572664481	-342450633133533	Down	3.96266e-25	1.10396e-14
Glyma07g17810.5	Glyma07g17810.5	gi|590628599|ref|XP_007026762.1|/0/Transmembrane amino acid transporter family protein isoform 1 [Theobroma cacao]	2731	21	2	0.269559899400427	0.0252767096735522	-341472531054275	Down	0.30657	0.000193359243351064
Glyma12g07630.1	Glyma12g07630.1	gi|255646501|gb|ACU23728.1|/0/unknown [Glycine max]	2018	20	2	0.347429366776425	0.0342074797415614	-334433598265135	Down	5.68634	0.000341540446855213
Glyma20g38180.2	Glyma20g38180.2	gi|571570356|ref|XP_006606542.1|/0/PREDICTED: uncharacterized protein LOC100795865 isoform X1 [Glycine max]	2986	20	2	0.234799886856941	0.0231181159137545	-334433598265135	Down	5.68634	0.000341504407977208
Glyma16g31748.1	Glyma16g31748.1	gi|5802248|gb|AAD51627.1|/7.18437e-99/seed maturation protein PM39 [Glycine max]	1102	20	2	0.636218205222165	0.0626412832291025	-334433598265135	Down	5.68634	0.000341612547435086
Glyma13g22750.1	Glyma13g22750.1	gi|358248378|ref|NP_001239616.1|/2.9572e-70/uncharacterized protein LOC100804096 [Glycine max]	893	20	2	0.785120338359267	0.0773020090912329	-334433598265135	Down	5.68634	0.000341576493340369
Glyma06g14100.1	Glyma06g14100.1	gi|571460385|ref|XP_006581686.1|/8.00732e-33/PREDICTED: uncharacterized protein LOC102664255 [Glycine max]	475	99	10	730632986877134	0.726638885457589	-332983641295624	Down	3.9619e-16	7.63874e-05
Glyma03g04990.1	Glyma03g04990.1	gi|357506541|ref|XP_003623559.1|/0/Alanine glyoxylate aminotransferase-like protein [Medicago truncatula]	1951	225	23	404280635532639	0.406895429196523	-331262712292401	Down	8.84956e-39	3.6158e-28
Glyma18g02400.1	Glyma18g02400.1	gi|356567838|ref|XP_003552122.1|/3.68076e-28/PREDICTED: uncharacterized protein LOC100792830 [Glycine max]	769	96	10	437625464023818	0.448834162018667	-328544229359778	Down	2.43876e-14	0.000453165
Glyma15g36583.1	Glyma15g36583.1	gi|351724669|ref|NP_001235018.1|/1.71765e-29/uncharacterized protein LOC100527108 precursor [Glycine max]	830	19	2	0.802478119333837	0.0831695109861096	-327033540120757	Down	0.000105093	0.0006029710875
Glyma18g07090.1	Glyma18g07090.1	gi|358249282|ref|NP_001240279.1|/3.41e-131/uncharacterized protein LOC100808567 [Glycine max]	1155	19	2	0.576672587919554	0.0597668347346069	-327033540120757	Down	0.000105093	0.000602788792502268
Glyma19g39700.1	Glyma19g39700.1	gi|255640373|gb|ACU20474.1|/9.04676e-18/unknown [Glycine max]	994	19	2	0.67007730286427	0.0694473783888038	-327033540120757	Down	0.000105093	0.00060303187700373
Glyma11g12221.4	Glyma11g12221.4	gi|571488260|ref|XP_006590886.1|/0/PREDICTED: U-box domain-containing protein 44-like isoform X4 [Glycine max]	3131	19	2	0.212729747380097	0.0220474909353149	-327033540120757	Down	0.000105093	0.000602910310250983
Glyma06g36781.1	Glyma06g36781.1	gi|351721968|ref|NP_001235436.1|/7.0645e-60/uncharacterized protein LOC100526880 [Glycine max]	981	19	2	0.678957022474092	0.0703676800392161	-327033540120757	Down	0.000105093	0.000602849545252973
Glyma03g38360.2	Glyma03g38360.2	gi|571446781|ref|XP_006577185.1|/0/PREDICTED: probable WRKY transcription factor 47-like isoform X2 [Glycine max]	1944	19	2	0.342621830785537	0.0355096163160859	-327033540120757	Down	0.000105093	0.000602728051995163
Glyma15g22280.2	Glyma15g22280.2	-	3237	19	2	0.205763620342009	0.021325515637464	-327033540120757	Down	0.000105093	0.00060266732372796
Glyma02g00820.1	Glyma02g00820.1	gi|5139806|dbj|BAA81732.1|/2.18347e-153/GmMYB29A2 [Glycine max]	1591	74	8	163049409803448	0.173552970756684	-323186125339294	Down	5.38528e-10	0.0800075
Glyma19g40320.1	Glyma19g40320.1	gi|255641244|gb|ACU20899.1|/8.94872e-61/unknown [Glycine max]	1017	199	22	68594582088894	0.746644675814337	-319960088967034	Down	1.04734e-31	3.63698e-22
Glyma08g42130.1	Glyma08g42130.1	gi|593691527|ref|XP_007146333.1|/1.35436e-08/hypothetical protein PHAVU_006G031600g [Phaseolus vulgaris]	646	36	4	195356413603512	0.213717319252232	-31923328892063	Down	0.00791598	6.97332e+07
Glyma08g21510.1	Glyma08g21510.1	gi|571472319|ref|XP_006585571.1|/1.71455e-83/PREDICTED: histidine-containing phosphotransfer protein 4-like isoform X2 [Glycine max]	1021	126	14	432615916902586	0.473276061537019	-31923328892063	Down	2.40328e-19	5.43445e-09
Glyma05g27250.1	Glyma05g27250.1	gi|359807204|ref|NP_001241616.1|/0/probable 9-cis-epoxycarotenoid dioxygenase NCED5, chloroplastic-like [Glycine max]	2363	36	4	0.534067893304565	0.058426317493416	-31923328892063	Down	0.00791598	6.97224e+07
Glyma12g15260.1	Glyma12g15260.1	gi|571468469|ref|XP_006584293.1|/2.80493e-89/PREDICTED: uncharacterized protein LOC100787813 [Glycine max]	3024	35	4	0.40573637856182	0.0456552209778247	-315169090470895	Down	0.144414	1.23731e+08
Glyma02g06150.2	Glyma02g06150.2	gi|359807634|ref|NP_001240910.1|/5.46924e-62/uncharacterized protein LOC100801665 [Glycine max]	1121	52	6	162613059911021	0.184738699692607	-313788510518393	Down	1.21317e-05	136947
Glyma20g25712.1	Glyma20g25712.1	gi|571566591|ref|XP_006605943.1|/7.45687e-158/PREDICTED: zinc finger CCCH domain-containing protein 15-like [Glycine max]	1758	51	6	101697200141912	0.117799819314797	-310987072901433	Down	2.2015e-06	243775
Glyma19g43815.1	Glyma19g43815.1	gi|356571196|ref|XP_003553765.1|/4.75767e-72/PREDICTED: ethylene-responsive transcription factor 1B-like [Glycine max]	1169	68	8	203916370515518	0.236204257034973	-310987072901433	Down	1.94531e-07	264.688
Glyma07g38580.1	Glyma07g38580.1	gi|255639824|gb|ACU20205.1|/4.35706e-170/unknown [Glycine max]	1582	42	5	0.930680259497556	0.109087696141705	-309279721565539	Down	0.00101508	975258
Glyma02g43370.1	Glyma02g43370.1	gi|351721377|ref|NP_001237975.1|/3.09636e-70/uncharacterized protein LOC100500687 [Glycine max]	917	416	50	159030961971869	188197094107064	-307899141613035	Down	2.14484e-69	1.54918e-58
Glyma04g04940.1	Glyma04g04940.1	gi|358249100|ref|NP_001239737.1|/1.88737e-72/uncharacterized protein LOC100801557 [Glycine max]	1071	33	4	108014524981836	0.128908859231505	-306680200712244	Down	0.0476924	3.84104e+08
Glyma17g13730.1	Glyma17g13730.1	gi|1170878|sp|P45458.1|MASY_SOYBN/0/RecName: Full=Malate synthase, glyoxysomal; Short=MS	2360	1410	173	209442493991166	253015044120667	-304925910741342	Down	1.21204e-239	4.62981e-229
Glyma02g45170.1	Glyma02g45170.1	gi|351726650|ref|NP_001235854.1|/1.16436e-39/uncharacterized protein LOC100527678 [Glycine max]	1032	2640	329	896771753918963	110034391303183	-302678632827456	Down	0	0
Glyma11g13800.1	Glyma11g13800.1	gi|356538911|ref|XP_003537944.1|/0/PREDICTED: beta-glucosidase 12-like isoform 1 [Glycine max]	1987	48	6	0.846839410755703	0.104223493887978	-302240788776399	Down	0.00130057	1.35129e+06
Glyma12g02000.1	Glyma12g02000.1	gi|358248422|ref|NP_001239879.1|/7.52762e-145/uncharacterized protein LOC100793134 [Glycine max]	1814	32	4	0.61840128966247	0.0761088138020628	-302240788776399	Down	0.0086311	6.73958e+08
Glyma13g20170.1	Glyma13g20170.1	gi|357440429|ref|XP_003590492.1|/5.24218e-149/Peroxidase [Medicago truncatula]	1521	48	6	110629185349874	0.136155215223809	-302240788776399	Down	0.00130057	1.35104e+06
Glyma16g30815.1	Glyma16g30815.1	gi|571531670|ref|XP_006600053.1|/0/PREDICTED: LRR receptor-like serine/threonine-protein kinase GSO1-like [Glycine max]	5022	24	3	0.167529859535203	0.0206184868932112	-302240788776398	Down	2.30692	0.000148664695108696
Glyma08g45520.1	Glyma08g45520.1	gi|351723751|ref|NP_001236522.1|/7.17357e-116/uncharacterized protein LOC100527728 precursor [Glycine max]	1188	285	36	840980857382682	104591960785562	-300730099537378	Down	2.56128e-45	1.20677e-34
Glyma06g16440.1	Glyma06g16440.1	gi|513044651|gb|AGO14648.1|/1.31613e-177/NAC transcription factor [Glycine max]	1632	63	8	135325015673266	0.16919287774135	-299968781126391	Down	3.7164e-08	4656.01
Glyma14g03580.1	Glyma14g03580.1	gi|351726650|ref|NP_001235854.1|/8.92156e-20/uncharacterized protein LOC100527678 [Glycine max]	409	1561	200	133794199685047	168779203223645	-298680651996718	Down	3.39542e-261	1.43151e-254
Glyma05g24740.1	Glyma05g24740.1	-	2237	156	20	244464783406689	0.308586026457179	-298588201173887	Down	5.01978e-23	1.30459e-12
Glyma07g16060.1	Glyma07g16060.1	gi|356523165|ref|XP_003530212.1|/0/PREDICTED: laccase-17-like [Glycine max]	2104	140	18	233259849576225	0.295283387388897	-298176590326664	Down	2.89974e-20	6.83969e-11
Glyma13g01150.1	Glyma13g01150.1	gi|255645827|gb|ACU23404.1|/1.015e-145/unknown [Glycine max]	1333	92	12	241944285514794	0.31071580248374	-296100734309985	Down	5.83772e-12	0.0959179
Glyma07g09180.2	Glyma07g09180.2	gi|359807451|ref|NP_001240881.1|/0/uncharacterized protein LOC100786555 [Glycine max]	1792	30	4	0.586868690419776	0.0770431854000792	-292929848337251	Down	0.280128	2.05117e+09
Glyma17g16160.1	Glyma17g16160.1	gi|356565407|ref|XP_003550932.1|/3.20099e-92/PREDICTED: putative invertase inhibitor-like [Glycine max]	835	103	14	432422656299084	0.578700429735685	-29015534928896	Down	1.78735e-13	0.003183
Glyma01g37620.4	Glyma01g37620.4	-	3495	22	3	0.220664866486497	0.0296269073469832	-289687700568013	Down	7.51122	0.000441778027818539
Glyma03g29420.2	Glyma03g29420.2	gi|571448060|ref|XP_006577677.1|/0/PREDICTED: polygalacturonase-like [Glycine max]	1748	44	6	0.882406988982046	0.118473731324607	-289687700568013	Down	0.0134853	1.28307e+07
Glyma12g30920.2	Glyma12g30920.2	gi|356543586|ref|XP_003540241.1|/1.40507e-68/PREDICTED: zinc finger A20 and AN1 domain-containing stress-associated protein 3-like isoform 1 [Glycine max]	965	29	4	105348504676114	0.143068796100458	-288038888289156	Down	0.502202	3.55603e+09
Glyma11g27820.2	Glyma11g27820.2	gi|571490926|ref|XP_006591696.1|/0/PREDICTED: mitogen-activated protein kinase kinase kinase NPK1-like [Glycine max]	1652	29	4	0.615383214361076	0.0835722689085605	-288038888289156	Down	0.502202	3.55647e+09
Glyma02g12210.1	Glyma02g12210.1	gi|351721239|ref|NP_001235923.1|/1.47572e-104/uncharacterized protein LOC100306243 [Glycine max]	1093	29	4	0.930112598467061	0.126314170390615	-288038888289156	Down	0.502202	3.55558e+09
Glyma04g12610.1	Glyma04g12610.1	gi|351721160|ref|NP_001237456.1|/0/FAD-linked oxidoreductase 1 precursor [Glycine max]	1937	28	4	0.506741067122744	0.0712758844795777	-282976280982159	Down	0.897164	6.14994e+09
Glyma01g38870.2	Glyma01g38870.2	gi|351721241|ref|NP_001236179.1|/0/cytochrome P450 CYP82C1 [Glycine max]	2060	200	29	340345855414964	0.485895662484383	-280828308241114	Down	1.9494e-27	6.03655e-18
Glyma15g15200.1	Glyma15g15200.1	gi|336390549|gb|AEI54334.1|/0/acidic glucanase [Glycine max]	1484	1289	187	30449257537654	43493058625856	-2807549976238	Down	1.51738e-200	4.29667e-190
Glyma18g04770.1	Glyma18g04770.1	gi|351724463|ref|NP_001238594.1|/0/syringolide-induced protein 13-1-1 [Glycine max]	1680	636	93	132710573193592	191067099792196	-279613203194032	Down	2.17654e-97	2.33296e-87
Glyma04g40700.1	Glyma04g40700.1	gi|356516150|ref|XP_003526759.1|/2.49873e-23/PREDICTED: uncharacterized protein LOC100802275 [Glycine max]	736	533	78	25386748799492	365787645464724	-279499739166092	Down	4.75632e-81	4.152e-70
Glyma07g01691.1	Glyma07g01691.1	gi|571472285|ref|XP_006585558.1|/3.81515e-119/PREDICTED: protein CHUP1, chloroplastic-like isoform X1 [Glycine max]	951	41	6	151133601200567	0.217762442014104	-279499739166092	Down	0.00759836	6.70597e+07
Glyma15g19840.5	Glyma15g19840.5	-	1718	41	6	0.836601017123046	0.120542539205712	-279499739166091	Down	0.00759836	6.70493e+07
Glyma13g31950.1	Glyma13g31950.1	-	821	34	5	145175540275664	0.210203088058681	-278794263412697	Down	1.09143	8.43902e+08
Glyma15g09240.1	Glyma15g09240.1	gi|357447083|ref|XP_003593817.1|/8.27105e-73/Fasciclin-like arabinogalactan protein [Medicago truncatula]	1272	27	4	0.74410520747564	0.1085388272303	-277729538992746	Down	15.9677	0.000105309241195829
Glyma16g30090.1	Glyma16g30090.1	gi|356561536|ref|XP_003549037.1|/1.5667e-131/PREDICTED: uncharacterized protein LOC100808528 [Glycine max]	1174	108	16	322487844602731	0.470396552766412	-277729538992746	Down	1.65159e-12	0.00294585
Glyma07g01840.1	Glyma07g01840.1	gi|351723223|ref|NP_001234968.1|/2.4194e-79/uncharacterized protein LOC100526849 [Glycine max]	1189	81	12	23881458971632	0.348346648200863	-277729538992746	Down	3.24718e-09	46.0544
Glyma07g30791.1	Glyma07g30791.1	gi|87240492|gb|ABD32350.1|/0/Protein kinase; S-locus glycoprotein; Curculin-like (mannose-binding) lectin; Apple-like [Medicago truncatula]	3152	27	4	0.300286111646261	0.0438012018518217	-277729538992746	Down	15.9677	0.00010529703991658
Glyma14g04960.2	Glyma14g04960.2	gi|571507167|ref|XP_006595818.1|/8.74936e-87/PREDICTED: pollen-specific leucine-rich repeat extensin-like protein 1-like [Glycine max]	1399	148	22	370852910646584	0.542771719301773	-277242963475564	Down	8.38766e-20	1.93668e-09
Glyma18g44250.1	Glyma18g44250.1	gi|357506541|ref|XP_003623559.1|/0/Alanine glyoxylate aminotransferase-like protein [Medicago truncatula]	2209	120	18	190433443772248	0.281247735204273	-27593734819302	Down	2.78298e-15	5.38946e-05
Glyma07g37142.1	Glyma07g37142.1	gi|357478879|ref|XP_003609725.1|/3.56587e-110/R2R3-MYB transcription factor [Medicago truncatula]	1014	400	60	138286481687342	204232822835713	-275937348193019	Down	3.94916e-59	2.40396e-48
Glyma07g18670.1	Glyma07g18670.1	gi|357506079|ref|XP_003623328.1|/0/Ammonium transporter 3 member [Medicago truncatula]	2314	93	14	140889064348312	0.20882232447247	-275421177681442	Down	5.3824e-12	0.84439
Glyma20g25990.1	Glyma20g25990.1	gi|255640638|gb|ACU20604.1|/1.25763e-94/unknown [Glycine max]	1238	275	42	77869922089086	117095684692075	-273337827339725	Down	3.7461e-40	1.5439e-28
Glyma09g41670.1	Glyma09g41670.1	gi|187944181|gb|ACD40317.1|/0/WRKY transcription factor WRKY108715 [Medicago truncatula]	2470	26	4	0.369006559028856	0.055895298881353	-272284760590508	Down	2.83066	0.000179709809882878
Glyma15g05520.1	Glyma15g05520.1	gi|357445673|ref|XP_003593114.1|/6.79006e-150/Auxin-induced protein 5NG4 [Medicago truncatula]	1628	26	4	0.559856388698571	0.0848042925288341	-272284760590508	Down	2.83066	0.000179749910253263
Glyma06g28650.1	Glyma06g28650.1	gi|388509126|gb|AFK42629.1|/5.14999e-35/unknown [Medicago truncatula]	1536	26	4	0.593389453646662	0.0898837163000924	-272284760590508	Down	2.83066	0.000179729857831325
Glyma03g33070.1	Glyma03g33070.1	gi|351721114|ref|NP_001235663.1|/2.86808e-87/uncharacterized protein LOC100526897 [Glycine max]	1120	208	32	651033000572338	0.986152773121014	-272284760590508	Down	1.23494e-27	3.83457e-18
Glyma05g04190.1	Glyma05g04190.1	-	853	608	94	24986891968941	380356696784072	-271574654952994	Down	5.63434e-90	5.4631e-79
Glyma17g12010.1	Glyma17g12010.1	-	962	58	9	211354068632952	0.32290865232133	-271046388144925	Down	2.64232e-05	290834
Glyma04g03850.1	Glyma04g03850.1	gi|357465377|ref|XP_003602970.1|/0/Peptide transporter PTR3-A [Medicago truncatula]	2335	45	7	0.675590166958612	0.103472132511627	-270690606203606	Down	0.00294494	2.71133e+07
Glyma20g33820.1	Glyma20g33820.1	gi|568384784|ref|NP_001275524.1|/2.65873e-91/anthocyanidin 3-O-glucosyltransferase-like [Glycine max]	969	32	5	115766763616896	0.178097766043527	-270047979287663	Down	0.341194	2.47129e+09
Glyma11g33450.1	Glyma11g33450.1	gi|255635631|gb|ACU18165.1|/0/unknown [Glycine max]	1906	871	137	160196472858566	248090374979814	-269090471340233	Down	5.90786e-129	8.96671e-122
Glyma12g32111.1	Glyma12g32111.1	-	959	38	6	138906535776243	0.215945862727229	-268537290048642	Down	0.0417668	3.38874e+08
Glyma01g24710.1	Glyma01g24710.1	-	2077	38	6	0.641364312996711	0.099707309752245	-268537290048642	Down	0.0417668	3.38825e+08
Glyma02g35570.1	Glyma02g35570.1	gi|255642049|gb|ACU21291.1|/8.68606e-75/unknown [Glycine max]	1260	25	4	0.695548077534549	0.109572530346779	-266626407753872	Down	4.99686	0.000303523248409819
Glyma19g30220.2	Glyma19g30220.2	gi|574584788|ref|NP_001276140.1|/2.77705e-131/protein PHR1-LIKE 1-like [Glycine max]	1812	50	8	0.967318518425532	0.15238563823062	-266626407753871	Down	0.000645378	6.31248e+06
Glyma16g05400.1	Glyma16g05400.1	gi|255646572|gb|ACU23760.1|/1.35477e-150/unknown [Glycine max]	1614	25	4	0.542992922982362	0.0855398935792701	-266626407753871	Down	4.99686	0.000303490858777078
Glyma16g25780.3	Glyma16g25780.3	gi|356559432|ref|XP_003548003.1|/0/PREDICTED: BTB/POZ domain-containing protein At3g50780-like [Glycine max]	2690	25	4	0.325795753789417	0.0513239361475621	-266626407753871	Down	4.99686	0.000303555644956772
Glyma10g34960.1	Glyma10g34960.1	gi|255646159|gb|ACU23565.1|/7.73592e-26/unknown [Glycine max]	1069	25	4	0.819822804203491	0.129150035768889	-266626407753871	Down	4.99686	0.000303588048420154
Glyma18g40050.1	Glyma18g40050.1	gi|590629418|ref|XP_007026983.1|/0/Laccase 17 isoform 1 [Theobroma cacao]	2174	62	10	0.999746381177534	0.158764245902647	-26546761032635	Down	0.000102435	116394
Glyma10g00930.1	Glyma10g00930.1	gi|5139802|dbj|BAA81730.1|/1.44332e-139/GmMYB29A1 [Glycine max]	1341	37	6	0.967231957484286	0.154431083039085	-264689875267178	Down	0.0732648	5.77474e+08
Glyma19g37210.1	Glyma19g37210.1	gi|359807073|ref|NP_001241598.1|/0/uncharacterized protein LOC100778488 [Glycine max]	1749	37	6	0.741599802736665	0.118405993342146	-264689875267178	Down	0.0732648	5.77394e+08
Glyma04g17650.1	Glyma04g17650.1	gi|351724639|ref|NP_001235017.1|/1.2109e-66/uncharacterized protein LOC100526852 [Glycine max]	1087	133	22	428923447408426	0.698562681971647	-261825870462788	Down	3.62098e-16	7.25931e-06
Glyma10g06360.1	Glyma10g06360.1	gi|351722813|ref|NP_001236489.1|/1.77923e-40/uncharacterized protein LOC100500334 [Glycine max]	1508	36	6	0.836871639176848	0.137328967079186	-260737038848515	Down	1.28096	9.8218e+08
Glyma02g39090.2	Glyma02g39090.2	gi|359807592|ref|NP_001240903.1|/0/UDP-glycosyltransferase 71D1-like [Glycine max]	1746	24	4	0.481864235157956	0.0790729600440675	-260737038848515	Down	8.78098	0.000510707395953403
Glyma10g33240.1	Glyma10g33240.1	gi|255576860|ref|XP_002529316.1|/0/ethylene receptor, putative [Ricinus communis]	2214	24	4	0.380006754555461	0.0623583506038581	-260737038848515	Down	8.78098	0.000510811792395748
Glyma13g42930.1	Glyma13g42930.1	gi|571505275|ref|XP_006595471.1|/0/PREDICTED: uncharacterized protein LOC100795183 [Glycine max]	3399	24	4	0.24752425848361	0.0406182371982765	-260737038848514	Down	8.78098	0.000510759588840061
Glyma19g38740.1	Glyma19g38740.1	gi|356572625|ref|XP_003554468.1|/0/PREDICTED: E3 ubiquitin-protein ligase PUB22-like [Glycine max]	1802	24	4	0.4668895419455	0.0766156427508002	-260737038848514	Down	8.78098	0.000510968467109702
Glyma02g42180.1	Glyma02g42180.1	gi|357492579|ref|XP_003616578.1|/0/BAHD acyltransferase DCR [Medicago truncatula]	1860	24	4	0.452330620745049	0.0742265528155602	-260737038848514	Down	8.78098	0.000510916231527295
Glyma09g02590.1	Glyma09g02590.1	gi|351723793|ref|NP_001238315.1|/5.42222e-172/peroxidase precursor [Glycine max]	1447	24	4	0.581433969997091	0.0954121549667878	-260737038848514	Down	8.78098	0.000510864006623735
Glyma11g04930.1	Glyma11g04930.1	gi|357482515|ref|XP_003611544.1|/1.43258e-22/Phytosulfokine [Medicago truncatula]	793	36	6	159142803515597	0.261150166904682	-260737038848514	Down	1.28096	9.82312e+08
Glyma13g19560.1	Glyma13g19560.1	gi|255639717|gb|ACU20152.1|/1.09821e-40/unknown [Glycine max]	531	84	14	554552229952969	0.910009150337659	-260737038848514	Down	8.17922e-09	113.599
Glyma03g32670.1	Glyma03g32670.1	gi|255560293|ref|XP_002521164.1|/0/monooxygenase, putative [Ricinus communis]	1759	35	6	0.697525189750395	0.117732849548273	-25667284039878	Down	0.223196	1.65345e+08
Glyma05g22760.1	Glyma05g22760.1	-	996	35	6	123187430599492	0.207923777465274	-256672840398779	Down	0.223196	1.65323e+09
Glyma14g36190.4	Glyma14g36190.4	gi|388497136|gb|AFK36634.1|/1.17128e-51/unknown [Lotus japonicus]	1139	29	5	0.892548788520191	0.151516009917627	-25584607880042	Down	18.3464	0.000119720933162119
Glyma07g31080.2	Glyma07g31080.2	gi|571463867|ref|XP_006582834.1|/0/PREDICTED: uncharacterized protein LOC100306018 isoform X1 [Glycine max]	1804	81	14	157400525040302	0.267857460548391	-255490296859101	Down	4.24616e-08	564.792
Glyma16g24640.1	Glyma16g24640.1	gi|255561000|ref|XP_002521512.1|/1.20037e-123/Peroxidase 72 precursor, putative [Ricinus communis]	1429	46	8	112845252831078	0.193227975139177	-254596984382101	Down	0.00593244	5.29731e+07
Glyma11g36030.1	Glyma11g36030.1	gi|255630605|gb|ACU15662.1|/3.57844e-09/unknown [Glycine max]	863	23	4	0.934275007506431	0.159978433646514	-254596984382101	Down	0.0001535638	0.000854206141594996
Glyma18g09290.1	Glyma18g09290.1	gi|356566658|ref|XP_003551547.1|/0/PREDICTED: disease resistance protein RPM1-like [Glycine max]	3304	23	4	0.244031274660427	0.0417861344542802	-2545969843821	Down	0.0001535638	0.000854289633545108
Glyma12g15620.1	Glyma12g15620.1	gi|356543110|ref|XP_003540006.1|/0/PREDICTED: beta-glucosidase 12-like [Glycine max]	1982	23	4	0.406800873601438	0.0696576126321604	-2545969843821	Down	0.0001535638	0.000854039206644518
Glyma17g01530.1	Glyma17g01530.1	gi|357480347|ref|XP_003610459.1|/1.20368e-135/hypothetical protein MTR_4g132390 [Medicago truncatula]	1588	23	4	0.507732576497512	0.0869404208041196	-2545969843821	Down	0.0001535638	0.000854122665963061
Glyma05g34720.1	Glyma05g34720.1	gi|255639883|gb|ACU20234.1|/4.43764e-61/unknown [Glycine max]	1606	34	6	0.742148932542468	0.128948992749323	-252490822829317	Down	0.003875	2.78824e+09
Glyma20g38180.1	Glyma20g38180.1	gi|571570356|ref|XP_006606542.1|/0/PREDICTED: uncharacterized protein LOC100795865 isoform X1 [Glycine max]	2981	34	6	0.399829314211071	0.0694706750605209	-252490822829317	Down	0.003875	2.78753e+09
Glyma01g28310.2	Glyma01g28310.2	gi|356494963|ref|XP_003516350.1|/0/PREDICTED: auxin transporter-like protein 4-like [Glycine max]	1867	34	6	0.638399135331121	0.110922379408363	-252490822829316	Down	0.003875	2.78788e+09
Glyma19g25070.1	Glyma19g25070.1	-	874	191	34	766089704070776	134270228834555	-251237387454939	Down	1.77156e-22	4.68978e-13
Glyma19g34696.1	Glyma19g34696.1	gi|359806593|ref|NP_001241014.1|/6.91743e-50/uncharacterized protein LOC100784784 [Glycine max]	1195	28	5	0.82138698495126	0.144415678072115	-250783471493423	Down	3.18794	0.000200557967326185
Glyma12g00971.1	Glyma12g00971.1	gi|356542553|ref|XP_003539731.1|/2.72623e-40/PREDICTED: uncharacterized protein LOC100527596 [Glycine max]	702	95	17	474399458010744	0.835841737901714	-25048006548446	Down	7.92194e-10	11.6538
Glyma13g20630.1	Glyma13g20630.1	gi|351722813|ref|NP_001236489.1|/7.27794e-45/uncharacterized protein LOC100500334 [Glycine max]	586	39	7	233305341502032	0.412299367601789	-250045518456863	Down	0.0008252	6.46306e+08
Glyma10g33810.1	Glyma10g33810.1	gi|351724063|ref|NP_001235253.1|/5.50836e-105/uncharacterized protein LOC100499732 [Glycine max]	1736	61	11	123179320827893	0.218703235974418	-249371360668958	Down	6.08424e-05	649701
Glyma17g37400.3	Glyma17g37400.3	gi|113208365|dbj|BAF03553.1|/6.71425e-119/cysteine proteinase CP2 [Phaseolus vulgaris]	972	33	6	119016004378134	0.213057697896515	-248183950640129	Down	0.670214	4.66902e+09
Glyma14g08910.1	Glyma14g08910.1	gi|357437921|ref|XP_003589236.1|/0/Patatin-like protein [Medicago truncatula]	1610	55	10	119755234218992	0.214381037635003	-248183950640129	Down	0.000480378	4.75416e+06
Glyma19g35770.2	Glyma19g35770.2	gi|351722434|ref|NP_001236732.1|/7.29277e-85/uncharacterized protein LOC100500607 [Glycine max]	896	44	8	172148149189801	0.308172741600317	-248183950640129	Down	0.176866	1.49933e+08
Glyma10g04210.1	Glyma10g04210.1	gi|359806593|ref|NP_001241014.1|/2.28292e-77/uncharacterized protein LOC100784784 [Glycine max]	1457	143	26	344059993439053	0.615922459533372	-248183950640128	Down	2.08956e-16	4.22785e-06
Glyma07g32490.2	Glyma07g32490.2	gi|571467112|ref|XP_006583841.1|/0/PREDICTED: glutamate receptor 2.7-like [Glycine max]	3656	582	106	55805176829063	10007184869472	-247936277610907	Down	2.81102e-77	2.32209e-66
Glyma07g19730.1	Glyma07g19730.1	gi|356523382|ref|XP_003530319.1|/9.40307e-171/PREDICTED: uncharacterized protein LOC100815805 [Glycine max]	1669	38	7	0.798150795742462	0.144761791141191	-246298047914997	Down	1.42224	1.08263e+09
Glyma18g01180.2	Glyma18g01180.2	gi|357463053|ref|XP_003601808.1|/0/U-box domain-containing protein [Medicago truncatula]	3268	38	7	0.40762352450862	0.0739312819506268	-246298047914997	Down	1.42224	1.08278e+08
Glyma13g23101.1	Glyma13g23101.1	gi|351723667|ref|NP_001237031.1|/7.11412e-63/uncharacterized protein LOC732564 [Glycine max]	982	38	7	135653124042176	0.246036078833654	-246298047914997	Down	1.42224	1.08292e+09
Glyma06g18390.1	Glyma06g18390.1	gi|351721126|ref|NP_001237199.1|/0/cysteine proteinase precursor [Glycine max]	1861	238	44	448320166557895	0.816053342614917	-245779403243464	Down	2.85516e-29	9.04309e-19
Glyma16g07520.1	Glyma16g07520.1	gi|571526346|ref|XP_006599086.1|/3.14942e-112/PREDICTED: protein LURP-one-related 15-like [Glycine max]	1573	243	45	541545862376423	0.987406622800761	-245536729504009	Down	6.40498e-30	2.06425e-19
Glyma01g04890.2	Glyma01g04890.2	gi|351727955|ref|NP_001238458.1|/1.43617e-146/homeodomain-leucine zipper protein 57 [Glycine max]	1888	32	6	0.594163103521039	0.109688602942486	-243744538704283	Down	1.15459	7.77872e+09
Glyma09g24170.1	Glyma09g24170.1	gi|351720773|ref|NP_001235140.1|/3.22073e-39/uncharacterized protein LOC100306444 [Glycine max]	1196	53	10	155346824808553	0.288589858354812	-242840024743983	Down	0.0141133	1.33968e+07
Glyma08g41640.1	Glyma08g41640.1	gi|593691447|ref|XP_007146293.1|/1.65676e-07/hypothetical protein PHAVU_006G028300g [Phaseolus vulgaris]	537	37	7	241537812846635	0.449920725166943	-242450633133534	Down	0.244254	1.80171e+09
Glyma15g27480.3	Glyma15g27480.3	gi|356554722|ref|XP_003545692.1|/0/PREDICTED: alpha,alpha-trehalose-phosphate synthase [UDP-forming] 1-like isoform X1 [Glycine max]	3782	42	8	0.389300944083854	0.0730097240808789	-241472531054275	Down	0.0520808	4.17968e+08
Glyma12g31500.1	Glyma12g31500.1	gi|255635641|gb|ACU18170.1|/0/unknown [Glycine max]	1763	73	14	145153742873801	0.274086703816958	-24048775245864	Down	3.17444e-06	37391.6
Glyma06g07560.1	Glyma06g07560.1	gi|356515482|ref|XP_003526429.1|/1.00224e-80/PREDICTED: uncharacterized protein LOC100805091 [Glycine max]	1011	125	24	433427585407286	0.81935541980381	-240322967170492	Down	3.0055e-14	0.00529437
Glyma08g07900.1	Glyma08g07900.1	gi|359807275|ref|NP_001241626.1|/6.6635e-82/uncharacterized protein LOC100784637 [Glycine max]	1428	156	30	382960588571964	0.725112333177216	-240091951101772	Down	2.139e-19	4.49403e-07
Glyma09g07661.1	Glyma09g07661.1	gi|15528441|emb|CAC69138.1|/3.3516e-91/MAP kinase kinase [Medicago sativa subsp. x varia]	807	26	5	112942527980331	0.213849733948175	-240091951101772	Down	9.49372	0.000548628863356686
Glyma11g15990.1	Glyma11g15990.1	gi|255639660|gb|ACU20124.1|/5.75126e-111/unknown [Glycine max]	879	26	5	103691262889792	0.196333032191328	-240091951101772	Down	9.49372	0.000548573164994924
Glyma14g00750.1	Glyma14g00750.1	gi|571506031|ref|XP_006595653.1|/0/PREDICTED: uncharacterized aarF domain-containing protein kinase At1g79600, chloroplastic-like [Glycine max]	2590	1186	229	160524976856298	305174304114476	-239509239421305	Down	2.97574e-154	5.76079e-143
Glyma18g36712.1	Glyma18g36712.1	gi|571546556|ref|XP_006602515.1|/0/PREDICTED: phosphatidylinositol/phosphatidylcholine transfer protein SFH9-like isoform X1 [Glycine max]	2746	31	6	0.395748112286956	0.0754159076312501	-239164169742971	Down	19.8072	0.00012864834610065
Glyma13g03510.1	Glyma13g03510.1	-	1502	154	30	359425163687893	0.689387757508032	-238230383285037	Down	6.1371e-18	1.26741e-06
Glyma14g39300.1	Glyma14g39300.1	gi|357491869|ref|XP_003616222.1|/2.87456e-163/U-box domain-containing protein [Medicago truncatula]	1885	118	23	219446340939707	0.421142165709505	-238148898106882	Down	3.8967e-13	0.0645098
Glyma15g40510.1	Glyma15g40510.1	gi|351728023|ref|NP_001235901.1|/9.24297e-169/transcriptional factor NAC35 [Glycine max]	1412	1050	205	260682749738869	501108084075303	-237910140081202	Down	4.27062e-135	6.88574e-124
Glyma07g32440.1	Glyma07g32440.1	gi|58531944|gb|AAW78687.1|/5.80083e-98/small GTP-binding protein ROP1 [Vigna radiata]	1070	259	51	848542652794859	164512401871122	-236679083347905	Down	1.31395e-29	4.33536e-20
Glyma13g22540.1	Glyma13g22540.1	gi|255648250|gb|ACU24578.1|/4.77176e-60/unknown [Glycine max]	1284	106	21	289400003848955	0.564503339753851	-235801091954843	Down	2.2781e-11	3.45577
Glyma05g27970.1	Glyma05g27970.1	gi|356510893|ref|XP_003524168.1|/0/PREDICTED: cytochrome P450 78A5-like [Glycine max]	1980	121	24	214228807880641	0.418367843142248	-235630862431743	Down	2.46876e-12	0.0412785
Glyma06g14810.1	Glyma06g14810.1	gi|356516241|ref|XP_003526804.1|/7.09557e-117/PREDICTED: uncharacterized protein LOC100780848 [Glycine max]	1550	3471	689	785019792303032	153426284669763	-235518336488834	Down	0	0
Glyma08g15322.1	Glyma08g15322.1	gi|571474900|ref|XP_006586384.1|/9.39462e-30/PREDICTED: uncharacterized protein LOC100792414 [Glycine max]	291	50	10	602330293947445	118609440066101	-234433598265136	Down	0.00696306	6.17689e+07
Glyma12g08210.5	Glyma12g08210.5	gi|351727637|ref|NP_001235120.1|/0/protein kinase family protein precursor [Glycine max]	3610	30	6	0.29132096765436	0.0573662277992833	-234433598265135	Down	3.38298	0.00021177484566652
Glyma06g05520.2	Glyma06g05520.2	gi|357465755|ref|XP_003603162.1|/0/Cytochrome P450 71B10 [Medicago truncatula]	1750	40	8	0.801271385319801	0.157784443699362	-234433598265135	Down	1.51317	1.14755e+09
Glyma02g40990.1	Glyma02g40990.1	gi|357491869|ref|XP_003616222.1|/1.49954e-149/U-box domain-containing protein [Medicago truncatula]	1317	80	16	212942281595999	0.419320845062846	-234433598265135	Down	7.42772e-07	9136.72
Glyma18g22930.1	Glyma18g22930.1	gi|356566066|ref|XP_003551256.1|/0/PREDICTED: kinesin-like protein KIF18B-like isoform X1 [Glycine max]	2489	30	6	0.42252659430785	0.0832029258157545	-234433598265135	Down	3.38298	0.000211821440792079
Glyma19g01970.1	Glyma19g01970.1	gi|356573429|ref|XP_003554863.1|/0/PREDICTED: ABC transporter B family member 15-like isoform X1 [Glycine max]	3907	30	6	0.269175503770729	0.0530053960469447	-234433598265135	Down	3.38298	0.000211844746044669
Glyma09g16930.2	Glyma09g16930.2	gi|571477225|ref|XP_006587205.1|/0/PREDICTED: probable L-type lectin-domain containing receptor kinase S.5-like [Glycine max]	2473	35	7	0.496137003142315	0.0976981113686407	-234433598265135	Down	0.071228	4.94573e+09
Glyma03g36100.1	Glyma03g36100.1	gi|356503852|ref|XP_003520716.1|/0/PREDICTED: E3 ubiquitin-protein ligase PUB22-like [Glycine max]	1846	90	18	170910405184004	0.336552679884203	-234433598265135	Down	3.5868e-09	479.329
Glyma19g42130.4	Glyma19g42130.4	gi|571560060|ref|XP_006604805.1|/6.41875e-99/PREDICTED: uncharacterized protein LOC100803807 isoform X1 [Glycine max]	1499	30	6	0.701580182276343	0.138153490563985	-234433598265135	Down	3.38298	0.000211798140666593
Glyma03g28640.1	Glyma03g28640.1	-	833	89	18	374543872339613	0.745829828410851	-232821631728807	Down	6.05108e-08	798.154
Glyma16g02140.1	Glyma16g02140.1	gi|388496586|gb|AFK36359.1|/9.26365e-76/unknown [Lotus japonicus]	1169	79	16	236902842216558	0.472408514069947	-232618863594109	Down	1.25374e-05	15214.9
Glyma13g20611.1	Glyma13g20611.1	gi|593689174|ref|XP_007145206.1|/1.04331e-37/hypothetical protein PHAVU_007G219300g [Phaseolus vulgaris]	594	39	8	230163182020524	0.464853159046943	-230781010662624	Down	0.256538	1.88669e+08
Glyma03g32116.1	Glyma03g32116.1	gi|571445927|ref|XP_006576946.1|/2.80893e-158/PREDICTED: protein CUP-SHAPED COTYLEDON 3-like [Glycine max]	1255	39	8	108937792924455	0.220018148584768	-230781010662624	Down	0.256538	1.88694e+09
Glyma18g10930.3	Glyma18g10930.3	gi|255637290|gb|ACU18975.1|/1.32327e-60/unknown [Glycine max]	1638	39	8	0.834657693041459	0.16857312361043	-230781010662623	Down	0.256538	1.88718e+09
Glyma07g14670.2	Glyma07g14670.2	gi|357512801|ref|XP_003626689.1|/4.90195e-128/Matrix metalloproteinase-27 [Medicago truncatula]	1814	39	8	0.753676571776136	0.152217627604126	-230781010662623	Down	0.256538	1.88742e+09
Glyma17g03480.2	Glyma17g03480.2	gi|357478879|ref|XP_003609725.1|/6.90275e-112/R2R3-MYB transcription factor [Medicago truncatula]	1053	287	59	955457154028656	193390833475299	-230467176507783	Down	4.2459e-34	1.49727e-22
Glyma10g41680.2	Glyma10g41680.2	gi|571484850|ref|XP_006589670.1|/0/PREDICTED: alpha,alpha-trehalose-phosphate synthase [UDP-forming] 5-like isoform X1 [Glycine max]	3272	34	7	0.364269922268705	0.0738409014103449	-230251580695672	Down	12.0902	8.12138e+08
Glyma06g04840.1	Glyma06g04840.1	gi|383793870|gb|AFH53181.1|/2.66908e-126/C2H2 zinc-finger protein, partial [Glycine max]	2253	863	178	134278751628854	272691157414288	-229989120597655	Down	6.46064e-106	7.74134e-95
Glyma04g04760.1	Glyma04g04760.1	gi|383793870|gb|AFH53181.1|/1.90775e-108/C2H2 zinc-finger protein, partial [Glycine max]	1793	1377	285	269222493136418	548626542770893	-229490262284685	Down	2.09146e-170	4.70504e-159
Glyma17g37660.1	Glyma17g37660.1	gi|358249070|ref|NP_001239732.1|/2.93182e-105/uncharacterized protein LOC100814612 [Glycine max]	1310	111	23	297036195798419	0.605994643024745	-229326179805708	Down	1.5055e-09	2.30465
Glyma03g05220.2	Glyma03g05220.2	gi|571444307|ref|XP_006576465.1|/0/PREDICTED: probable WRKY transcription factor 33-like [Glycine max]	2069	457	96	774307383288437	160148541212499	-22734957421009	Down	9.60938e-54	5.30483e-44
Glyma04g39530.1	Glyma04g39530.1	gi|593328298|ref|XP_007137576.1|/6.47761e-33/hypothetical protein PHAVU_009G138100g [Phaseolus vulgaris]	531	38	8	250868865931105	0.520005228764376	-227033540120757	Down	0.433282	3.09846e+09
Glyma16g24850.1	Glyma16g24850.1	gi|388511229|gb|AFK43676.1|/1.56969e-27/unknown [Medicago truncatula]	1400	33	7	0.826311116111045	0.172576735296177	-225944708506484	Down	0.20434	0.000132432423593714
Glyma10g31931.1	Glyma10g31931.1	gi|593686526|ref|XP_007143934.1|/9.92209e-136/hypothetical protein PHAVU_007G114700g [Phaseolus vulgaris]	1134	80	17	247305983123395	0.51742583774868	-225687314140101	Down	2.1892e-07	26138.1
Glyma11g04970.1	Glyma11g04970.1	gi|351723293|ref|NP_001236250.1|/1.10773e-70/uncharacterized protein LOC100500571 [Glycine max]	944	28	6	103978543116182	0.219377205884971	-224480030910044	Down	9.72888	0.000560851751321787
Glyma04g07480.1	Glyma04g07480.1	gi|356507766|ref|XP_003522635.1|/1.81891e-178/PREDICTED: probable inactive 2-oxoglutarate-dependent dioxygenase AOP2-like [Glycine max]	1233	28	6	0.796072544214725	0.167957893232289	-224480030910044	Down	9.72888	0.00056062461686747
Glyma05g35060.1	Glyma05g35060.1	gi|356513103|ref|XP_003525253.1|/2.04989e-140/PREDICTED: transcription factor BEE 1-like [Glycine max]	1053	294	63	978760987053745	206502076422776	-224480030910044	Down	8.38558e-33	2.92986e-22
Glyma16g31020.2	Glyma16g31020.2	gi|571531702|ref|XP_006600063.1|/0/PREDICTED: LRR receptor-like serine/threonine-protein kinase GSO2-like [Glycine max]	3467	28	6	0.283114348721303	0.059732357183563	-224480030910044	Down	9.72888	0.000561022222978723
Glyma03g35300.4	Glyma03g35300.4	gi|571443534|ref|XP_006576216.1|/3.03869e-81/PREDICTED: uncharacterized protein LOC100779351 isoform X2 [Glycine max]	2058	28	6	0.476947253166548	0.10062783399194	-224480030910044	Down	9.72888	0.000560794950455742
Glyma13g23340.1	Glyma13g23340.1	gi|351721038|ref|NP_001237708.1|/3.29922e-50/uncharacterized protein LOC100306623 [Glycine max]	877	42	9	167883257756572	0.354205386012679	-224480030910044	Down	1.55671	1.17884e+09
Glyma18g14900.1	Glyma18g14900.1	gi|351727407|ref|NP_001235624.1|/1.60263e-86/uncharacterized protein LOC100526894 [Glycine max]	1008	28	6	0.973767308548369	0.205448494400211	-224480030910044	Down	9.72888	0.0005609085636953
Glyma08g15314.1	Glyma08g15314.1	gi|571456198|ref|XP_006580321.1|/9.45046e-40/PREDICTED: root meristem growth factor 9-like [Glycine max]	1297	28	6	0.756790629928108	0.159670071206949	-224480030910044	Down	9.72888	0.000560965387579779
Glyma07g07260.10	Glyma07g07260.10	gi|363806678|ref|NP_001242519.1|/5.78292e-112/uncharacterized protein LOC100787101 [Glycine max]	1361	28	6	0.721203120511944	0.152161706359598	-224480030910044	Down	9.72888	0.000560738161093671
Glyma02g47360.2	Glyma02g47360.2	gi|571442419|ref|XP_006575720.1|/0/PREDICTED: zinc finger CCCH domain-containing protein 4-like isoform X1 [Glycine max]	2223	28	6	0.441546309949058	0.0931588314689217	-224480030910044	Down	9.72888	0.000560567861996356
Glyma06g03670.2	Glyma06g03670.2	gi|356518054|ref|XP_003527699.1|/0/PREDICTED: J domain-containing protein required for chloroplast accumulation response 1-like isoform X1 [Glycine max]	2787	28	6	0.352191405459905	0.0743064522265565	-224480030910043	Down	9.72888	0.000560681383232078
Glyma15g19910.2	Glyma15g19910.2	-	1195	144	31	422427592260648	0.895377204047113	-223813657881943	Down	3.23156e-14	5.9678e-05
Glyma15g18430.5	Glyma15g18430.5	gi|193850557|gb|ACF22882.1|/0/beta-galactosidase [Glycine max]	2982	51	11	0.599542849931189	0.127320193712807	-223540161109819	Down	0.0121026	1.04495e+08
Glyma06g27240.2	Glyma06g27240.2	gi|571461727|ref|XP_006582088.1|/1.54115e-166/PREDICTED: probable purine permease 5-like isoform X2 [Glycine max]	1456	37	8	0.890836576226942	0.189644764061733	-223186125339294	Down	0.728896	5.05493e+09
Glyma12g15940.1	Glyma12g15940.1	gi|300680944|sp|B5WWZ8.1|FAO1_LOTJA/0/RecName: Full=Long-chain-alcohol oxidase FAO1; AltName: Full=Long-chain fatty alcohol oxidase 1	2847	7711	1670	949469300259196	202460939897869	-222947775305049	Down	0	0
Glyma10g32830.1	Glyma10g32830.1	gi|351727373|ref|NP_001238694.1|/3.06484e-35/protease inhibitor-like [Glycine max]	586	155	34	927239177764488	200259692835155	-221106945178788	Down	2.73374e-15	5.2977e-05
Glyma05g22860.1	Glyma05g22860.1	-	1526	41	9	0.941861433432105	0.203563645827732	-221003489093976	Down	0.260884	1.91816e+09
Glyma06g12340.1	Glyma06g12340.1	gi|358248478|ref|NP_001240144.1|/6.8596e-179/uncharacterized protein LOC100790622 [Glycine max]	1611	8958	1970	19492754301623	422068489799465	-220738892427595	Down	0	0
Glyma12g16416.1	Glyma12g16416.1	gi|357474799|ref|XP_003607685.1|/0/ABC transporter B family member [Medicago truncatula]	4364	45	10	0.361480989882758	0.0790910794207962	-21923328892063	Down	0.0936478	7.29445e+08
Glyma09g40740.1	Glyma09g40740.1	gi|357506755|ref|XP_003623666.1|/1.73216e-55/Calcium binding protein [Medicago truncatula]	1133	63	14	194925353555843	0.426491490581904	-21923328892063	Down	0.000578368	5.68735e+06
Glyma13g43870.4	Glyma13g43870.4	gi|356550580|ref|XP_003543663.1|/0/PREDICTED: pleiotropic drug resistance protein 1-like [Glycine max]	3868	27	6	0.244700574950624	0.0535398351487624	-21923328892063	Down	0.0001637222	0.000905843563254593
Glyma02g06870.1	Glyma02g06870.1	gi|255641573|gb|ACU21060.1|/8.40643e-17/unknown [Glycine max]	1272	54	12	148821041495128	0.325616481690901	-21923328892063	Down	0.00073129	6.46808e+07
Glyma18g44320.2	Glyma18g44320.2	gi|363807156|ref|NP_001242089.1|/7.87147e-170/uncharacterized protein LOC100815671 precursor [Glycine max]	1347	36	8	0.936898613124489	0.204990925370367	-21923328892063	Down	12.2112	8.1969e+09
Glyma12g11270.1	Glyma12g11270.1	gi|358248958|ref|NP_001239969.1|/8.90837e-120/uncharacterized protein LOC100790588 [Glycine max]	1543	58	13	1317709747407	0.290796831996151	-217994916475047	Down	0.00026481	2.44754e+06
Glyma20g24773.1	Glyma20g24773.1	gi|571566312|ref|XP_006605891.1|/4.08675e-72/PREDICTED: uncharacterized protein LOC102669682 [Glycine max]	1554	58	13	130838232963256	0.288738424562459	-217994916475047	Down	0.00026481	2.44793e+07
Glyma05g25690.1	Glyma05g25690.1	-	2019	80	18	138902914740926	0.307714832623199	-217441098120903	Down	6.1573e-07	71113.8
Glyma11g03900.1	Glyma11g03900.1	gi|255639847|gb|ACU20216.1|/7.39998e-119/unknown [Glycine max]	1245	626	141	176263614983502	390896701634715	-217287538229781	Down	1.47857e-70	1.08726e-59
Glyma18g43580.1	Glyma18g43580.1	gi|357506099|ref|XP_003623338.1|/1.47034e-159/DELLA protein GAI [Medicago truncatula]	1881	71	16	132320533793175	0.293591468871753	-217215500726867	Down	7.66116e-05	811393
Glyma19g42390.2	Glyma19g42390.2	gi|356571121|ref|XP_003553729.1|/2.35818e-87/PREDICTED: cyclin-P3-1-like [Glycine max]	830	31	7	130930640522889	0.291093288451384	-216924927609326	Down	0.57573	0.000345256018122432
Glyma14g38010.2	Glyma14g38010.2	gi|356553124|ref|XP_003544908.1|/0/PREDICTED: probable WRKY transcription factor 33 [Glycine max]	2850	115	26	141452514294395	0.314876850364955	-216745822056728	Down	4.46142e-10	6.65425
Glyma11g07510.1	Glyma11g07510.1	gi|574584353|ref|NP_001276127.1|/9.23843e-170/isoflavone reductase-like [Glycine max]	1525	44	10	101144092901024	0.226330144650724	-215991141151393	Down	0.155885	1.17999e+09
Glyma11g08790.1	Glyma11g08790.1	gi|388522439|gb|AFK49281.1|/1.42237e-110/unknown [Lotus japonicus]	939	66	15	246397350917031	0.551363371553282	-215991141151392	Down	0.000348752	3.4885e+06
Glyma09g27782.1	Glyma09g27782.1	gi|571477794|ref|XP_006587375.1|/0/PREDICTED: cysteine-rich receptor-like protein kinase 6-like isoform X2 [Glycine max]	3490	44	10	0.441962010527397	0.098897842576606	-215991141151392	Down	0.155885	1.18015e+09
Glyma08g02660.2	Glyma08g02660.2	gi|571469580|ref|XP_006584761.1|/4.61362e-67/PREDICTED: uncharacterized protein LOC102661054 [Glycine max]	977	35	8	125583091992932	0.282623107956892	-215169090470896	Down	0.20369	0.000132101413400182
Glyma16g30901.1	Glyma16g30901.1	gi|571531683|ref|XP_006600057.1|/5.70339e-75/PREDICTED: protein YLS3-like [Glycine max]	806	35	8	152226651212276	0.34258408991797	-215169090470895	Down	0.20369	0.000132086362538453
Glyma08g44900.1	Glyma08g44900.1	gi|356524413|ref|XP_003530823.1|/3.94752e-85/PREDICTED: chaperone protein dnaJ 11, chloroplastic-like [Glycine max]	471	61	14	454011254686246	102593388286475	-214579030326927	Down	0.0159032	1.50281e+07
Glyma17g17210.1	Glyma17g17210.1	gi|351721084|ref|NP_001235918.1|/6.81531e-74/uncharacterized protein LOC100500291 [Glycine max]	992	74	17	261503640118231	0.591492842748995	-21443984121426	Down	4.61578e-05	498410
Glyma09g08330.1	Glyma09g08330.1	gi|388514939|gb|AFK45531.1|/4.31815e-51/unknown [Medicago truncatula]	1353	160	37	414552823151412	0.943878670503853	-21348826170224	Down	4.61024e-15	8.86175e-05
Glyma08g48000.1	Glyma08g48000.1	gi|571474653|ref|XP_006586287.1|/0/PREDICTED: uncharacterized protein LOC102659568 [Glycine max]	1709	69	16	141535283466012	0.323139586277219	-213093234454216	Down	0.000209372	213598
Glyma13g19910.2	Glyma13g19910.2	gi|351720810|ref|NP_001235909.1|/1.46827e-127/MYB transcription factor MYB118 [Glycine max]	1508	275	64	639276946593425	146484231551132	-212569569617601	Down	3.17444e-28	9.77158e-18
Glyma01g09420.6	Glyma01g09420.6	-	3080	30	7	0.341450874426051	0.0784439705891715	-21219435613149	Down	0.09593	0.000553747655172414
Glyma10g01420.1	Glyma10g01420.1	gi|356536680|ref|XP_003536864.1|/0/PREDICTED: probable glycerol-3-phosphate acyltransferase 2-like [Glycine max]	2010	1545	363	269457401499802	623336864801118	-211197327255997	Down	2.48306e-172	5.69862e-168
Glyma02g39840.1	Glyma02g39840.1	gi|351722424|ref|NP_001235196.1|/2.92337e-44/uncharacterized protein LOC100306192 [Glycine max]	925	34	8	128853101152779	0.298511109701496	-210987072901433	Down	3.38226	0.000211846275074282
Glyma12g23150.1	Glyma12g23150.1	gi|255642311|gb|ACU21420.1|/5.2134e-128/unknown [Glycine max]	1048	34	8	113730074967863	0.263475931749889	-210987072901433	Down	3.38226	0.000211822964524648
Glyma15g24075.1	Glyma15g24075.1	-	393	34	8	303280199914301	0.702602484666371	-210987072901433	Down	3.38226	0.000211869590755008
Glyma20g34570.1	Glyma20g34570.1	gi|356576468|ref|XP_003556353.1|/9.74176e-84/PREDICTED: ethylene-responsive transcription factor 1B-like [Glycine max]	1210	152	36	440368158047659	102690288771279	-210041039976526	Down	9.03216e-14	0.000163562
Glyma07g30250.1	Glyma07g30250.1	gi|357476163|ref|XP_003608367.1|/0/Lectin receptor-like kinase Tg-20 [Medicago truncatula]	2420	38	9	0.550460197559574	0.128362860964099	-210041039976526	Down	11.9917	8.05997e+09
Glyma04g04490.1	Glyma04g04490.1	gi|377823703|ref|NP_001235715.1|/4.61771e-125/MYB transcription factor MYB68 [Glycine max]	1373	59	14	150639604031809	0.351940902279167	-209769601506823	Down	0.00432442	3.91925e+07
Glyma18g50691.1	Glyma18g50691.1	gi|351723221|ref|NP_001238551.1|/7.43851e-146/serine-threonine kinase [Glycine max]	1065	59	14	194204860409083	0.453722872140185	-209769601506822	Down	0.00432442	3.91862e+06
Glyma03g32920.1	Glyma03g32920.1	gi|357510421|ref|XP_003625499.1|/1.25856e-151/Retinol dehydrogenase [Medicago truncatula]	1344	3975	944	103680135307494	242429223392249	-209650398346123	Down	0	0
Glyma04g02280.1	Glyma04g02280.1	gi|351725373|ref|NP_001237090.1|/1.10908e-99/syringolide-induced protein 14-1-1 [Glycine max]	792	42	10	185901031631961	0.435799836606509	-209279721565538	Down	0.427098	3.05616e+09
Glyma13g11570.4	Glyma13g11570.4	gi|351726260|ref|NP_001235073.1|/2.71275e-87/uncharacterized protein LOC100306440 [Glycine max]	1071	46	11	150565701489832	0.354499362886639	-208653822518371	Down	1.52693	1.15721e+09
Glyma16g33790.1	Glyma16g33790.1	gi|351734484|ref|NP_001238098.1|/6.05378e-114/uncharacterized protein LOC100306134 precursor [Glycine max]	1103	71	17	225652696341762	0.531968177703539	-208469216601833	Down	0.000205516	2.09927e+06
Glyma01g42431.1	Glyma01g42431.1	gi|356497199|ref|XP_003517450.1|/1.01206e-51/PREDICTED: phospholipase D beta 1-like isoform 1 [Glycine max]	652	100	24	537662931100326	127050357273259	-208130157681756	Down	1.07452e-06	1392.79
Glyma10g34741.1	Glyma10g34741.1	gi|590701077|ref|XP_007046310.1|/4.84785e-10/Serine/threonine-protein kinase STN7 [Theobroma cacao]	135	54	13	140222492430965	332370008718564	-207685567178636	Down	0.196951	1.66118e+08
Glyma18g40070.1	Glyma18g40070.1	gi|356567953|ref|XP_003552179.1|/0/PREDICTED: laccase-17-like [Glycine max]	2269	157	38	242562046184019	0.578044595967804	-206910112321203	Down	5.32714e-14	0.000973978
Glyma08g16810.1	Glyma08g16810.1	gi|388500352|gb|AFK38242.1|/4.45021e-20/unknown [Medicago truncatula]	1013	333	81	11523714210146	275986486850748	-206193625195063	Down	1.98151e-32	7.06638e-23
Glyma13g17860.2	Glyma13g17860.2	-	1317	1492	364	397137355176538	953954922517974	-205764506782053	Down	1.03352e-159	2.10838e-155
Glyma08g11260.1	Glyma08g11260.1	gi|571470864|ref|XP_006585138.1|/3.67119e-22/PREDICTED: uncharacterized protein LOC102661546 [Glycine max]	649	229	56	123693955187562	297821176474143	-205425675380333	Down	8.54236e-22	2.12499e-11
Glyma14g36000.2	Glyma14g36000.2	gi|363808312|ref|NP_001242246.1|/1.19365e-132/uncharacterized protein LOC100812124 [Glycine max]	1044	278	68	933473488884299	224812605366668	-205388611923716	Down	3.44314e-27	1.02548e-16
Glyma17g15690.1	Glyma17g15690.1	gi|255648310|gb|ACU24607.1|/4.11349e-100/unknown [Glycine max]	1166	542	133	162951524222948	393699927862635	-204927449361667	Down	4.94242e-56	2.85008e-45
Glyma01g41527.1	Glyma01g41527.1	gi|255639847|gb|ACU20216.1|/3.88721e-70/unknown [Glycine max]	765	65	16	297858235555972	0.721889611696428	-204477570079244	Down	0.0151662	1.43627e+07
Glyma20g35741.1	Glyma20g35741.1	gi|590709670|ref|XP_007048617.1|/1.18472e-35/Uncharacterized protein TCM_001654 [Theobroma cacao]	1388	73	18	184370352079619	0.447605365321498	-204230744520169	Down	1.9929e-05	2.03714e+06
Glyma01g07120.3	Glyma01g07120.3	gi|571434271|ref|XP_006573149.1|/0/PREDICTED: probable ureide permease A3-like isoform X4 [Glycine max]	2346	32	8	0.478167067113266	0.117699393211374	-202240788776399	Down	9.19112	0.000532439476763359
Glyma13g03450.1	Glyma13g03450.1	-	1863	32	8	0.602136306735223	0.148214050710619	-202240788776399	Down	9.19112	0.000532331114195584
Glyma15g02260.2	Glyma15g02260.2	gi|357454793|ref|XP_003597677.1|/6.33144e-67/Histidine phosphotransfer protein [Medicago truncatula]	1008	48	12	166931538608292	0.410896988800422	-202240788776399	Down	1.46857	1.1158e+09
Glyma13g01120.1	Glyma13g01120.1	gi|351724937|ref|NP_001237075.1|/5.33357e-150/syringolide-induced protein 19-1-5 precursor [Glycine max]	1356	68	17	175795160127316	0.432714528028763	-202240788776399	Down	0.000894652	8.65545e+06
Glyma10g40320.1	Glyma10g40320.1	gi|351726512|ref|NP_001237385.1|/1.99298e-28/uncharacterized protein LOC100306091 [Glycine max]	1011	32	8	110957461864265	0.273118473267937	-202240788776398	Down	9.19112	0.000532385289965398
Glyma08g04661.1	Glyma08g04661.1	gi|356527821|ref|XP_003532505.1|/7.15269e-143/PREDICTED: transcription factor BEE 3-like [Glycine max]	1020	131	33	450224179128834	111667299309291	-201143676994299	Down	1.4525e-09	2.22471
Glyma19g31380.1	Glyma19g31380.1	-	1090	115	29	369852904347729	0.91829822451177	-200991694358079	Down	8.027e-11	111.539
Glyma10g26740.1	Glyma10g26740.1	gi|571482874|ref|XP_006589067.1|/3.75123e-39/PREDICTED: non-specific lipid-transfer protein 2-like [Glycine max]	1108	1307	332	413517142615685	103421437036698	-19994118822125	Down	4.12724e-135	6.67347e-124
Glyma05g29430.1	Glyma05g29430.1	gi|358248402|ref|NP_001239620.1|/5.23922e-83/uncharacterized protein LOC100796929 precursor [Glycine max]	1286	114	29	310757467673601	0.778339863699711	-199731690680116	Down	1.29785e-08	177.996
Glyma02g37710.2	Glyma02g37710.2	gi|363808312|ref|NP_001242246.1|/6.68477e-144/uncharacterized protein LOC100812124 [Glycine max]	1892	106	27	196400425445062	0.492555164164566	-199544084016372	Down	9.68186e-08	1258.69
Glyma08g47000.2	Glyma08g47000.2	gi|357505353|ref|XP_003622965.1|/0/Receptor-like protein kinase [Medicago truncatula]	3086	141	36	160169891710678	0.402641767379286	-199203423872047	Down	1.87792e-10	0.301336
Glyma02g43280.1	Glyma02g43280.1	gi|110931774|gb|ABH02886.1|/4.06639e-69/MYB transcription factor MYB166 [Glycine max]	744	316	81	148892162661912	375771923628773	-198633863305647	Down	6.92746e-30	2.23137e-19
Glyma06g24540.1	Glyma06g24540.1	gi|356519272|ref|XP_003528297.1|/0/PREDICTED: cytochrome P450 734A1-like [Glycine max]	2062	39	10	0.663030698934001	0.167387716097165	-198588201173888	Down	18.7884	0.000122478851338907
Glyma11g14160.1	Glyma11g14160.1	gi|356541191|ref|XP_003539064.1|/0/PREDICTED: aldehyde dehydrogenase family 3 member F1-like [Glycine max]	1922	1726	443	314807520728207	795541037837738	-198446174838792	Down	1.30995e-176	3.15919e-166
Glyma16g29650.2	Glyma16g29650.2	gi|351722719|ref|NP_001235718.1|/1.47629e-37/uncharacterized protein LOC100527669 [Glycine max]	1060	35	9	115749698940655	0.293054833521811	-198176590326664	Down	5.3e-05	0.000320364061172472
Glyma09g27180.2	Glyma09g27180.2	gi|55824656|gb|AAV66464.1|/1.9727e-92/drought responsive element binding protein [Glycine soja]	1215	66	17	190425607005014	0.482930781898768	-19793391658721	Down	0.00235354	2.18808e+07
Glyma11g18460.1	Glyma11g18460.1	gi|356539219|ref|XP_003538097.1|/2.18217e-157/PREDICTED: probable CCR4-associated factor 1 homolog 11 [Glycine max]	2779	1183	305	149229226831443	378811833503664	-197797681365353	Down	3.15286e-120	4.36614e-109
Glyma02g43450.3	Glyma02g43450.3	gi|571441871|ref|XP_006575570.1|/0/PREDICTED: centromere/kinetochore protein zw10 homolog isoform X1 [Glycine max]	2943	31	8	0.369257328012226	0.0938235733856214	-197660419815087	Down	0.0001503422	0.000838005744314954
Glyma13g38010.2	Glyma13g38010.2	gi|357453567|ref|XP_003597061.1|/1.77054e-103/Fasciclin-like arabinogalactan protein [Medicago truncatula]	1409	31	8	0.771273467948886	0.195970742706802	-197660419815086	Down	0.0001503422	0.000837923683431257
Glyma02g14790.1	Glyma02g14790.1	gi|566183431|ref|XP_002312371.2|/1.21377e-138/hypothetical protein POPTR_0008s11330g [Populus trichocarpa]	1632	58	15	124584935064277	0.317236645765032	-197349828728305	Down	0.180165	1.5257e+08
Glyma09g41480.1	Glyma09g41480.1	gi|571479689|ref|XP_003533669.2|/0/PREDICTED: PAN domain-containing protein At5g03700-like [Glycine max]	1966	50	13	0.89154687456107	0.228229660106847	-196582435939762	Down	1.39095	1.06052e+09
Glyma09g23750.1	Glyma09g23750.1	gi|587895985|gb|EXB84476.1|/9.5994e-156/UDP-glycosyltransferase 88A1 [Morus notabilis]	1831	96	25	183797914710167	0.471263613588688	-196351419871042	Down	1.88363e-05	22579.8
Glyma02g42251.1	Glyma02g42251.1	gi|351726303|ref|NP_001236610.1|/0/nematode resistance HS1pro1 protein [Glycine max]	2000	739	193	129530527383104	333073099121622	-195938140464206	Down	5.95796e-73	4.55784e-69
Glyma05g31060.2	Glyma05g31060.2	gi|571471281|ref|XP_006585265.1|/9.52577e-131/PREDICTED: uncharacterized protein LOC102661739 [Glycine max]	942	42	11	156298956531331	0.40304545398258	-195529369190545	Down	1.08607	7.34491e+09
Glyma15g15400.2	Glyma15g15400.2	gi|357449051|ref|XP_003594801.1|/1.92787e-101/R2R3-MYB transcription factor [Medicago truncatula]	1291	61	16	165638498030381	0.427765726528093	-195314522532687	Down	0.105083	9.14094e+07
Glyma10g39041.1	Glyma10g39041.1	gi|255635550|gb|ACU18125.1|/0/unknown [Glycine max]	1733	194	51	392428787241882	101574304675188	-194989538797962	Down	1.62218e-15	3.30097e-06
Glyma20g28790.1	Glyma20g28790.1	gi|255635550|gb|ACU18125.1|/0/unknown [Glycine max]	1636	38	10	0.814250414482988	0.210974004029557	-194840730632021	Down	3.05156	0.000192616822623933
Glyma16g25045.1	Glyma16g25045.1	gi|571528168|ref|XP_006599366.1|/0/PREDICTED: TMV resistance protein N-like [Glycine max]	3408	38	10	0.390878426670824	0.101277426817006	-19484073063202	Down	3.05156	0.000192595463473054
Glyma13g43870.1	Glyma13g43870.1	gi|356550580|ref|XP_003543663.1|/0/PREDICTED: pleiotropic drug resistance protein 1-like [Glycine max]	4710	208	55	154810395040556	0.40304545398258	-194148789238042	Down	7.73186e-18	1.65563e-07
Glyma20g32730.1	Glyma20g32730.1	gi|351725319|ref|NP_001237600.1|/1.55483e-169/RAV-like DNA-binding protein [Glycine max]	1512	139	37	322270609257675	0.844621588089757	-193189559485855	Down	1.1849e-09	1.82319
Glyma17g08110.1	Glyma17g08110.1	gi|351721589|ref|NP_001238238.1|/2.0042e-87/nodulin precursor [Glycine max]	1049	45	12	150381605323962	0.394837144624238	-192929848337251	Down	0.627068	4.38293e+09
Glyma07g10311.1	Glyma07g10311.1	gi|388519201|gb|AFK47662.1|/8.42442e-112/unknown [Lotus japonicus]	1208	60	16	174117333316596	0.457156914691861	-192929848337251	Down	0.169213	1.43767e+08
Glyma12g30200.1	Glyma12g30200.1	gi|358248522|ref|NP_001240151.1|/2.83009e-153/uncharacterized protein LOC100796768 precursor [Glycine max]	1580	45	12	0.998419645473644	0.262141876399257	-192929848337251	Down	0.627068	4.38239e+08
Glyma05g01080.1	Glyma05g01080.1	gi|512130276|gb|AGN96216.1|/6.58503e-99/transcription factor MYBJ2 [Glycine max]	1537	884	236	201621150470028	529968894338294	-192766739779358	Down	6.25344e-86	5.80621e-75
Glyma20g04840.2	Glyma20g04840.2	gi|356577245|ref|XP_003556738.1|/0/PREDICTED: vacuolar amino acid transporter 1-like [Glycine max]	1699	97	26	200140991256675	0.528192480011844	-192188101181002	Down	2.8461e-07	33635.5
Glyma17g35430.1	Glyma17g35430.1	gi|351727090|ref|NP_001235613.1|/1.81964e-111/scof-1 protein [Glycine max]	1776	507	136	10007432947987	264306711714866	-1920786983517	Down	1.18715e-46	5.84495e-37
Glyma15g35330.2	Glyma15g35330.2	gi|108743267|dbj|BAE95409.1|/0/oxidosqualene cyclase [Lotus japonicus]	2001	41	11	0.718281133142125	0.189739539056267	-192052827374477	Down	17.5536	0.00011491585242236
Glyma08g23590.1	Glyma08g23590.1	gi|356526292|ref|XP_003531752.1|/0/PREDICTED: uncharacterized protein LOC100808512 isoform X1 [Glycine max]	2304	186	50	28300112404687	0.749030969167437	-19177105090973	Down	2.8633e-16	5.54123e-05
Glyma02g40040.1	Glyma02g40040.1	gi|5002344|gb|AAD37428.1|AF149278_1/4.31007e-140/peroxidase 3 precursor [Phaseolus vulgaris]	1478	3056	822	724830745718927	191959508001973	-191684213211805	Down	2e-307	9.8131e-291
Glyma07g36986.1	Glyma07g36986.1	gi|351726000|ref|NP_001235832.1|/2.18318e-15/uncharacterized protein LOC100500541 [Glycine max]	788	251	68	111661946701054	297848172592387	-190648860046442	Down	1.25762e-20	3.11077e-11
Glyma18g49510.2	Glyma18g49510.2	gi|388515323|gb|AFK45723.1|/2.1841e-75/unknown [Lotus japonicus]	1828	59	16	113144516595007	0.302103694172739	-190505093712583	Down	0.0271616	2.25617e+08
Glyma06g10970.2	Glyma06g10970.2	gi|356518485|ref|XP_003527909.1|/0/PREDICTED: TPR repeat-containing thioredoxin TTL1-like [Glycine max]	2929	1392	378	166600981106097	445435342724172	-190310895939164	Down	1.0199e-133	1.62601e-123
Glyma07g14840.1	Glyma07g14840.1	gi|590653786|ref|XP_007033519.1|/1.19158e-08/Uncharacterized protein isoform 2 [Theobroma cacao]	419	368	100	307887095552477	82375529974309	-190211365404628	Down	3.4526e-34	1.22359e-22
Glyma0245s00210.2	Glyma0245s00210.2	-	802	66	18	288487671460215	0.774658662177355	-189687700568013	Down	0.00057053	5.1049e+07
Glyma15g27362.1	Glyma15g27362.1	gi|590611074|ref|XP_007021998.1|/0/BED zinc finger,hAT family dimerization domain isoform 1 [Theobroma cacao]	2716	44	12	0.567911420007591	0.152497851513559	-189687700568013	Down	10.0919	6.85756e+09
Glyma09g24321.2	Glyma09g24321.2	gi|351724755|ref|NP_001238604.1|/1.52705e-42/uncharacterized protein LOC100306678 [Glycine max]	2424	66	18	0.954484787587015	0.256302082123036	-189687700568013	Down	0.00057053	5.10571e+07
Glyma12g03580.1	Glyma12g03580.1	gi|13676299|gb|AAK33098.1|/0/amino acid transporter [Glycine max]	2032	44	12	0.759078453120382	0.203830789719895	-189687700568013	Down	10.0919	6.85674e+09
Glyma17g11310.1	Glyma17g11310.1	gi|351725341|ref|NP_001236833.1|/7.54235e-55/uncharacterized protein LOC100306310 [Glycine max]	875	201	55	8052777422464	216953610086623	-189209986541826	Down	2.01764e-16	4.08524e-06
Glyma02g47870.2	Glyma02g47870.2	gi|571442507|ref|XP_003518576.2|/0/PREDICTED: uncharacterized aarF domain-containing protein kinase At1g79600, chloroplastic-like [Glycine max]	2484	241	66	340112929507474	0.917074438771957	-18909031046355	Down	2.30964e-20	5.47047e-10
Glyma14g10620.2	Glyma14g10620.2	gi|351724961|ref|NP_001236564.1|/0/vacuolar processing enzyme 2 precursor [Glycine max]	1843	153	42	291020636759871	0.786567865701514	-188747830767788	Down	1.3189e-12	2.13257e-06
Glyma02g35350.1	Glyma02g35350.1	gi|356498679|ref|XP_003518177.1|/0/PREDICTED: E3 ubiquitin-protein ligase PUB23-like [Glycine max]	1257	80	22	223106590980056	0.6040872198116	-188490436401405	Down	0.000255038	258.058
Glyma18g53900.1	Glyma18g53900.1	gi|388490924|gb|AFK33528.1|/1.15658e-41/unknown [Lotus japonicus]	1433	58	16	141885983269295	0.385377217688603	-188038888289156	Down	0.0434572	3.51937e+08
Glyma10g32820.1	Glyma10g32820.1	gi|255638338|gb|ACU19481.1|/1.84452e-34/unknown [Glycine max]	736	286	79	136221578924103	37047723066299	-187849847636527	Down	1.47015e-24	4.01897e-14
Glyma08g47070.1	Glyma08g47070.1	gi|356524529|ref|XP_003530881.1|/1.47258e-152/PREDICTED: uncharacterized protein LOC100788542 [Glycine max]	1333	379	105	996705263153334	271876327173273	-187421640826896	Down	1.54675e-32	5.52981e-23
Glyma14g05390.4	Glyma14g05390.4	gi|255636957|gb|ACU18811.1|/2.09396e-61/unknown [Glycine max]	549	83	23	529984830226325	144599814637963	-18738853630539	Down	0.00148282	1.53392e+06
Glyma03g37500.2	Glyma03g37500.2	gi|356505602|ref|XP_003521579.1|/0/PREDICTED: kinesin-4-like isoform X1 [Glycine max]	3651	36	10	0.345659389723004	0.0945366942186674	-187040479431894	Down	7.93516	0.000464743328421486
Glyma15g40761.2	Glyma15g40761.2	gi|571521669|ref|XP_006598199.1|/9.8076e-61/PREDICTED: CYSTM1 family protein A-like isoform X2 [Glycine max]	598	36	10	211037195966335	0.577179716709623	-187040479431894	Down	7.93516	0.000464695510402305
Glyma02g44015.1	Glyma02g44015.1	gi|571441965|ref|XP_006575595.1|/9.30401e-140/PREDICTED: proteoglycan 4-like [Glycine max]	1187	97	27	286469708631079	0.785100564953124	-186743322778765	Down	6.7269e-07	77519.4
Glyma14g01990.2	Glyma14g01990.2	gi|357492731|ref|XP_003616654.1|/0/Zinc finger CCCH domain-containing protein [Medicago truncatula]	2806	395	110	493477231915816	135306064736846	-186675701730379	Down	6.9031e-36	2.5646e-24
Glyma08g18470.1	Glyma08g18470.1	gi|351722075|ref|NP_001238255.1|/4.05078e-169/NAC domain protein [Glycine max]	1386	797	222	201582479198195	552843221295114	-186642793540435	Down	9.93588e-74	7.68357e-63
Glyma02g03890.1	Glyma02g03890.1	gi|357485913|ref|XP_003613244.1|/0/U-box domain containing protein [Medicago truncatula]	2515	240	67	334526820908863	0.919494335176452	-186320929291473	Down	8.53224e-20	1.96927e-09
Glyma11g12990.1	Glyma11g12990.1	gi|351726132|ref|NP_001237372.1|/4.86639e-69/uncharacterized protein LOC100527018 [Glycine max]	1160	272	76	821993921147037	22613503245706	-186194321557074	Down	7.16556e-23	1.85211e-12
Glyma02g01400.1	Glyma02g01400.1	gi|356499795|ref|XP_003518722.1|/0/PREDICTED: probable glycerol-3-phosphate acyltransferase 2-like [Glycine max]	2240	1334	373	208768755471995	574742163084591	-186091901869334	Down	5.09448e-125	7.43481e-114
Glyma08g23590.2	Glyma08g23590.2	gi|571472594|ref|XP_006585654.1|/0/PREDICTED: uncharacterized protein LOC100808512 isoform X2 [Glycine max]	2307	50	14	0.759766430596907	0.209455942275378	-185890915548111	Down	0.033335	2.41817e+07
Glyma15g10380.3	Glyma15g10380.3	gi|356555551|ref|XP_003546094.1|/0/PREDICTED: lipase-like isoform X1 [Glycine max]	1675	50	14	104643651067884	0.288486482883162	-18589091554811	Down	0.033335	2.41786e+09
Glyma10g37061.1	Glyma10g37061.1	gi|357443701|ref|XP_003592128.1|/0/Embryo defective 1075-like protein [Medicago truncatula]	1551	57	16	128831110067134	0.356057738844467	-185529790192872	Down	0.0692962	5.48243e+08
Glyma07g37790.1	Glyma07g37790.1	gi|356521871|ref|XP_003529574.1|/2.98272e-96/PREDICTED: toll-interacting protein-like [Glycine max]	1234	659	185	187209526969218	517450502913984	-185516108225573	Down	7.01568e-60	4.32148e-49
Glyma10g42171.1	Glyma10g42171.1	gi|255647126|gb|ACU24031.1|/8.70623e-67/unknown [Glycine max]	1259	142	40	395385105742594	10965956174499	-18502269123813	Down	3.84778e-10	5.76013
Glyma09g30650.4	Glyma09g30650.4	gi|356531144|ref|XP_003534138.1|/4.73491e-155/PREDICTED: phosphoethanolamine N-methyltransferase-like [Glycine max]	1213	39	11	112709752778393	0.31299984967155	-184837848798894	Down	4.52342	0.000276833304
Glyma02g37280.1	Glyma02g37280.1	gi|255637688|gb|ACU19167.1|/1.16626e-99/unknown [Glycine max]	960	53	15	193536252573988	0.539302297800554	-184343774671867	Down	0.191582	1.4323e+09
Glyma16g19190.1	Glyma16g19190.1	gi|255546925|ref|XP_002514520.1|/1.09838e-66/Calmodulin, putative [Ricinus communis]	744	60	17	282706637965656	0.788657123665327	-184183564212217	Down	0.0399326	3.24733e+08
Glyma10g40400.1	Glyma10g40400.1	gi|388525009|gb|AFK50424.1|/2.52042e-101/C2H2-type zinc finger protein, partial [Glycine max]	1584	458	130	101360324389808	283269893794231	-183924386283248	Down	4.25652e-40	1.79721e-29
Glyma03g05050.2	Glyma03g05050.2	gi|357506433|ref|XP_003623505.1|/2.62147e-64/Wound-induced protein [Medicago truncatula]	441	204	58	162162066076626	453943340008086	-183685223460791	Down	6.35566e-16	1.26085e-05
Glyma16g08420.1	Glyma16g08420.1	gi|388513105|gb|AFK44614.1|/2.16612e-46/unknown [Medicago truncatula]	1854	246	70	465139335733784	130316844344471	-183563937615826	Down	6.7364e-21	1.56557e-09
Glyma14g37480.3	Glyma14g37480.3	gi|356553088|ref|XP_003544890.1|/2.83074e-169/PREDICTED: probable protein phosphatase 2C 25-like [Glycine max]	1762	42	12	0.835605091103935	0.235064792684918	-182976280982159	Down	2.58026	0.000165250453651401
Glyma12g07370.1	Glyma12g07370.1	gi|255646140|gb|ACU23556.1|/1.75342e-100/unknown [Glycine max]	1127	70	20	217736789489076	0.612517250385723	-182976280982159	Down	0.00483554	4.35888e+06
Glyma10g01330.1	Glyma10g01330.1	gi|110931748|gb|ABH02873.1|/3.05191e-86/MYB transcription factor MYB111 [Glycine max]	1084	42	12	135824369974643	0.382088712832865	-182976280982159	Down	2.58026	0.000165269050371371
Glyma02g12810.1	Glyma02g12810.1	gi|321172978|gb|ADW77273.1|/4.43475e-32/CLE19 protein [Glycine max]	306	49	14	561348213163177	157913352558594	-182976280982159	Down	0.530646	3.74764e+09
Glyma16g13405.1	Glyma16g13405.1	-	476	56	16	412419095385192	116017973308355	-182976280982159	Down	1.10118	8.50863e+08
Glyma20g26940.1	Glyma20g26940.1	gi|388525009|gb|AFK50424.1|/2.11742e-100/C2H2-type zinc finger protein, partial [Glycine max]	1572	570	163	127110083787612	357888140626933	-182849784258502	Down	2.79286e-50	1.44771e-39
Glyma19g04240.1	Glyma19g04240.1	gi|359807614|ref|NP_001241418.1|/0/uncharacterized protein LOC100803287 [Glycine max]	1817	171	49	329912578504335	0.93079361909881	-182555055853468	Down	1.21804e-11	0.0207626
Glyma17g34900.1	Glyma17g34900.1	gi|351724961|ref|NP_001236564.1|/0/vacuolar processing enzyme 2 precursor [Glycine max]	2146	3825	1097	624826460331363	176436792749214	-182430410982817	Down	0	0
Glyma06g45020.1	Glyma06g45020.1	gi|351726148|ref|NP_001235581.1|/1.17871e-29/uncharacterized protein LOC100305963 [Glycine max]	1086	167	48	539068974124567	152554020151317	-182114967951689	Down	3.2832e-13	0.0546074
Glyma16g26990.1	Glyma16g26990.1	gi|358248840|ref|NP_001239693.1|/8.37922e-127/uncharacterized protein LOC100810509 [Glycine max]	1682	2027	583	422459857546918	119634050746339	-18201861880304	Down	9.66624e-186	2.42363e-174
Glyma18g44630.1	Glyma18g44630.1	gi|357506663|ref|XP_003623620.1|/0/Protein kinase 2A [Medicago truncatula]	2333	782	225	117503203044379	332874114373253	-18196514938543	Down	1.05351e-68	7.6384e-59
Glyma08g20120.1	Glyma08g20120.1	gi|357445393|ref|XP_003592974.1|/0/MLO-like protein [Medicago truncatula]	1997	52	15	0.912815423937179	0.259253983920146	-181595701029656	Down	0.030412	2.21602e+09
Glyma05g28280.1	Glyma05g28280.1	gi|571470864|ref|XP_006585138.1|/5.33515e-30/PREDICTED: uncharacterized protein LOC102661546 [Glycine max]	684	225	65	115314549696517	327996719130162	-181382126595256	Down	1.48172e-16	3.12927e-08
Glyma15g05820.1	Glyma15g05820.1	gi|358249154|ref|NP_001239746.1|/2.34844e-168/uncharacterized protein LOC100789782 precursor [Glycine max]	1278	69	20	189267448703768	0.540146276357363	-18090042496548	Down	0.00076426	6.74084e+07
Glyma14g35530.1	Glyma14g35530.1	gi|351725353|ref|NP_001238369.1|/1.16308e-48/uncharacterized protein LOC100306407 precursor [Glycine max]	1101	307	89	977481952232205	279006892667753	-180876930216777	Down	4.20312e-25	1.1698e-14
Glyma14g09760.1	Glyma14g09760.1	gi|390517035|ref|NP_001254622.1|/3.465e-105/zinc finger protein ZAT10-like [Glycine max]	1224	541	157	15494356291902	4427213634232	-180727192269918	Down	9.59384e-47	4.64322e-36
Glyma10g00430.1	Glyma10g00430.1	gi|351727631|ref|NP_001238191.1|/0/protein kinase [Glycine max]	1862	4028	1171	758346132534812	217064830324193	-180473049526956	Down	0	0
Glyma10g00980.1	Glyma10g00980.1	gi|357439541|ref|XP_003590048.1|/4.32666e-44/Ethylene-responsive transcription factor [Medicago truncatula]	1191	48	14	141282108242786	0.405721963752558	-180001546642754	Down	0.841334	5.78815e+09
Glyma02g16710.1	Glyma02g16710.1	gi|357440775|ref|XP_003590665.1|/0/Xyloglucan-specific endoglucanase inhibitor protein [Medicago truncatula]	1837	144	42	274796392352463	0.78913694963957	-180001546642754	Down	8.0237e-11	1.17913
Glyma04g40400.3	Glyma04g40400.3	gi|357464297|ref|XP_003602430.1|/0/UNC93-like protein C922.05c [Medicago truncatula]	2003	144	42	252022452696692	0.723736683219116	-180001546642754	Down	8.0237e-11	11.7943
Glyma10g02020.2	Glyma10g02020.2	gi|571481201|ref|XP_006588583.1|/0/PREDICTED: kinesin-4-like isoform X2 [Glycine max]	3650	48	14	0.461005454567557	0.132387632555972	-180001546642754	Down	0.841334	5.78885e+09
Glyma19g29550.2	Glyma19g29550.2	gi|357508861|ref|XP_003624719.1|/6.3773e-176/Protein pns1 [Medicago truncatula]	2285	48	14	0.736398209703099	0.211472585920918	-180001546642754	Down	0.841334	5.78745e+09
Glyma14g06760.1	Glyma14g06760.1	gi|357492551|ref|XP_003616564.1|/0/Laccase [Medicago truncatula]	2153	202	59	328900876347596	0.945845553411469	-179797632115394	Down	3.54298e-15	6.84031e-05
Glyma03g30180.1	Glyma03g30180.1	gi|357509973|ref|XP_003625275.1|/1.36808e-149/Peroxidase [Medicago truncatula]	1239	287	84	81202290814542	234002352943969	-179499739166092	Down	5.77684e-23	1.49793e-12
Glyma08g27600.1	Glyma08g27600.1	gi|68565030|sp|Q69F95.2|C85A_PHAVU/0/RecName: Full=Cytochrome P450 85A; AltName: Full=C6-oxidase	1990	92	27	16206619728202	0.468298678693145	-179108234165753	Down	6.60364e-05	703581
Glyma08g22660.1	Glyma08g22660.1	gi|255646978|gb|ACU23958.1|/4.12298e-114/unknown [Glycine max]	1845	562	165	106781898030085	308673835489098	-17905119937391	Down	5.06554e-48	2.5136e-37
Glyma13g19160.4	Glyma13g19160.4	gi|388514469|gb|AFK45296.1|/6.64491e-113/unknown [Lotus japonicus]	2025	51	15	0.882882359750521	0.255669237475818	-178794263412697	Down	0.048092	3.41638e+09
Glyma02g04850.1	Glyma02g04850.1	gi|255639741|gb|ACU20164.1|/6.29101e-111/unknown [Glycine max]	1108	221	65	699214143213973	202481729138114	-178794263412697	Down	8.9062e-18	1.82932e-06
Glyma15g41960.3	Glyma15g41960.3	gi|356557068|ref|XP_003546840.1|/0/PREDICTED: YTH domain family protein 1-like isoform X1 [Glycine max]	2199	68	20	108403018250405	0.313918572616967	-178794263412696	Down	0.0120433	1.04046e+08
Glyma04g43000.1	Glyma04g43000.1	gi|359807110|ref|NP_001241603.1|/0/uncharacterized protein LOC100812537 [Glycine max]	1535	156	46	35626561594838	103433613337123	-178424815056922	Down	9.17918e-11	1.42161
Glyma01g41750.2	Glyma01g41750.2	gi|571436314|ref|XP_003516663.2|/4.65963e-178/PREDICTED: metalloendoproteinase 1-like [Glycine max]	2074	61	18	103104773846298	0.299554603214194	-178322022388456	Down	0.0573892	4.58116e+08
Glyma20g30580.1	Glyma20g30580.1	gi|357443695|ref|XP_003592125.1|/2.2149e-82/Nodulin-like protein [Medicago truncatula]	1146	210	62	642380528152327	186732244125009	-178245709504323	Down	1.09733e-14	2.15735e-05
Glyma12g36310.2	Glyma12g36310.2	gi|571494818|ref|XP_003539630.2|/0/PREDICTED: probable sodium/metabolite cotransporter BASS1, chloroplastic-like [Glycine max]	1602	149	44	326047930277993	0.947987060303596	-178214478958885	Down	4.24746e-10	6.34011
Glyma12g34990.1	Glyma12g34990.1	gi|356544012|ref|XP_003540450.1|/0/PREDICTED: NAC domain-containing protein 18-like [Glycine max]	1907	44	13	0.808834513235772	0.235290777016288	-178139978826019	Down	0.23319	0.000150087549926496
Glyma09g07330.1	Glyma09g07330.1	gi|356530375|ref|XP_003533757.1|/0/PREDICTED: tryptophan aminotransferase-related protein 4 [Glycine max]	1658	175	52	370008084671576	108250786916782	-177317928145523	Down	2.27338e-12	0.0381349
Glyma05g32360.3	Glyma05g32360.3	-	1348	37	11	0.962209239604175	0.28165342555756	-177242963475564	Down	0.0001143234	0.000650748138253825
Glyma08g02580.1	Glyma08g02580.1	gi|151934173|gb|ABS18424.1|/7.45933e-149/WRKY20 [Glycine max]	2012	541	161	942599010998411	276191395454121	-177097579347619	Down	2.33784e-45	1.10332e-34
Glyma15g09316.1	Glyma15g09316.1	gi|357447075|ref|XP_003593813.1|/0/Inversin [Medicago truncatula]	2459	47	14	0.670034276561139	0.196508685981821	-176964181738402	Down	13.2841	8.86996e+09
Glyma07g30260.1	Glyma07g30260.1	gi|571466829|ref|XP_003528401.2|/0/PREDICTED: L-type lectin-domain containing receptor kinase IX.1-like [Glycine max]	3006	47	14	0.548108544931417	0.160750119371024	-176964181738402	Down	13.2841	8.86892e+09
Glyma17g13530.1	Glyma17g13530.1	gi|46395620|sp|O65039.1|CYSEP_RICCO/2.09285e-171/RecName: Full=Vignain; AltName: Full=Cysteine endopeptidase; Flags: Precursor [Ricinus communis]	1808	87	26	168685797033932	0.496349017444758	-176491166547162	Down	0.000280904	2.83323e+06
Glyma16g07750.1	Glyma16g07750.1	gi|571526429|ref|XP_006599095.1|/0/PREDICTED: titin-like isoform X1 [Glycine max]	13899	230	69	0.580098806732894	0.171347503207946	-17593734819302	Down	3.88992e-17	8.11281e-07
Glyma04g42310.1	Glyma04g42310.1	gi|255647404|gb|ACU24167.1|/4.49133e-62/unknown [Glycine max]	978	40	12	143376781626754	0.423501190910865	-17593734819302	Down	6.47702	0.000385089387151363
Glyma12g35020.2	Glyma12g35020.2	gi|356546888|ref|XP_003541853.1|/0/PREDICTED: dentin sialophosphoprotein-like [Glycine max]	3264	40	12	0.429603224359575	0.126894658306013	-175937348193019	Down	6.47702	0.000385169857193606
Glyma12g18950.2	Glyma12g18950.2	gi|571493421|ref|XP_006592542.1|/0/PREDICTED: probable leucine-rich repeat receptor-like serine/threonine-protein kinase At3g14840-like isoform X2 [Glycine max]	2179	40	12	0.643517633919069	0.190079928733743	-175937348193019	Down	6.47702	0.000385129617969077
Glyma10g42260.1	Glyma10g42260.1	gi|358346740|ref|XP_003637423.1|/9.70189e-123/Arylacetamide deacetylase [Medicago truncatula]	951	136	41	501321213738466	148804335376304	-175231872439625	Down	1.28813e-07	176.791
Glyma13g05940.5	Glyma13g05940.5	-	1894	43	13	0.795877398961391	0.236905761230233	-174823292432499	Down	3.67532	0.000228417245162699
Glyma11g08570.1	Glyma11g08570.1	gi|351724327|ref|NP_001236030.1|/1.19345e-86/uncharacterized protein LOC100306250 [Glycine max]	1187	863	261	254869441802702	758930546121353	-174771864037306	Down	7.1091e-74	5.43116e-62
Glyma14g24030.1	Glyma14g24030.1	gi|388495834|gb|AFK35983.1|/2.6595e-145/unknown [Lotus japonicus]	1498	109	33	25507763142482	0.760351437219473	-174619809318246	Down	3.85632e-06	45115.4
Glyma13g17730.1	Glyma13g17730.1	-	2576	405	123	551146248394224	164805422681909	-174167148019673	Down	2.80924e-32	9.65524e-22
Glyma14g36690.1	Glyma14g36690.1	gi|356551821|ref|XP_003544272.1|/6.99605e-43/PREDICTED: uncharacterized protein LOC100804573 [Glycine max]	591	46	14	27285256564401	0.817622434567338	-17386149217634	Down	2.08848	0.000135184723848516
Glyma12g00980.2	Glyma12g00980.2	gi|356544283|ref|XP_003540583.1|/0/PREDICTED: probable LRR receptor-like serine/threonine-protein kinase At4g08850-like [Glycine max]	3346	46	14	0.481936241170382	0.144415678072115	-17386149217634	Down	2.08848	0.000135169351466909
Glyma11g12790.1	Glyma11g12790.1	gi|255646725|gb|ACU23836.1|/3.82516e-128/unknown [Glycine max]	1840	46	14	0.876390577693532	0.262616771102879	-17386149217634	Down	2.08848	0.000135200099727025
Glyma03g42390.1	Glyma03g42390.1	gi|388495660|gb|AFK35896.1|/1.85686e-45/unknown [Lotus japonicus]	1521	177	54	40794512097766	122539693701428	-173512593568351	Down	4.49572e-12	0.0742322
Glyma06g19810.1	Glyma06g19810.1	gi|388504146|gb|AFK40139.1|/8.79851e-17/unknown [Lotus japonicus]	915	62	19	237535369691799	0.716712124727294	-172867668470728	Down	0.0807932	6.33479e+07
Glyma01g43420.1	Glyma01g43420.1	gi|255639279|gb|ACU19938.1|/2.17633e-128/unknown [Glycine max]	2246	561	172	875610176466735	26432055628622	-172800009367068	Down	1.87906e-44	8.88275e-35
Glyma10g41260.1	Glyma10g41260.1	gi|255640638|gb|ACU20604.1|/2.11977e-77/unknown [Glycine max]	1139	52	16	160043231045	0.484851231736407	-172284760590508	Down	0.676904	4.71217e+08
Glyma15g01220.1	Glyma15g01220.1	gi|351721390|ref|NP_001235416.1|/2.46623e-98/uncharacterized protein LOC100305695 [Glycine max]	1034	39	12	132221402437322	0.400564956200025	-172284760590508	Down	0.0001018682	0.000585413012035541
Glyma04g08800.3	Glyma04g08800.3	gi|356507911|ref|XP_003522706.1|/0/PREDICTED: casein kinase I isoform delta-like isoform X1 [Glycine max]	2192	39	12	0.62370862281109	0.188952629886326	-172284760590508	Down	0.0001018682	0.00058547212674947
Glyma09g01550.1	Glyma09g01550.1	gi|590627047|ref|XP_007026343.1|/2.07123e-29/Uncharacterized protein TCM_030419 [Theobroma cacao]	1105	39	12	123725728615557	0.374827298380838	-172284760590507	Down	0.0001018682	0.000585531253403353
Glyma19g38570.2	Glyma19g38570.2	gi|388492980|gb|AFK34556.1|/5.00463e-74/unknown [Medicago truncatula]	1155	146	45	44312735703292	134475378152865	-172037935031434	Down	3.5004e-10	49.5348
Glyma04g05500.5	Glyma04g05500.5	gi|566006193|ref|NP_001274388.1|/0/heat shock factor protein HSF30-like [Glycine max]	2107	146	45	242910345217381	0.737157388545608	-172037935031433	Down	3.5004e-10	49.5224
Glyma03g29470.5	Glyma03g29470.5	gi|543177205|gb|AGV54624.1|/0/guanylate kinase [Phaseolus vulgaris]	3083	201	62	228549472742653	0.69411336933915	-171926326855604	Down	5.80196e-14	0.00105977
Glyma11g14580.1	Glyma11g14580.1	gi|357472841|ref|XP_003606705.1|/3.33386e-114/RING finger protein [Medicago truncatula]	1936	1421	439	257303927872419	782656888378325	-171702159747141	Down	5.91972e-119	8.06045e-108
Glyma04g05500.4	Glyma04g05500.4	gi|566006193|ref|NP_001274388.1|/0/heat shock factor protein HSF30-like [Glycine max]	2104	317	98	528166945111882	160765399800622	-171603707378818	Down	5.9506e-25	1.59456e-13
Glyma13g22840.1	Glyma13g22840.1	gi|255633434|gb|ACU17075.1|/6.34725e-27/unknown [Glycine max]	1201	152	47	443668169223703	135072548857957	-171574654952994	Down	1.17436e-08	1.71077
Glyma02g31370.1	Glyma02g31370.1	gi|575074808|dbj|BAO45881.1|/1.76171e-173/MATE family transporter [Acacia mangium]	2314	97	30	146948809051465	0.447476409583865	-17154301343426	Down	7.53364e-05	798184
Glyma13g40501.1	Glyma13g40501.1	-	681	84	26	43240416168139	131776655439078	-171428559240166	Down	0.0106395	1.0198e+07
Glyma01g36570.1	Glyma01g36570.1	-	939	58	18	216531005351331	0.661636045863939	-171046388144925	Down	0.220334	1.63395e+09
Glyma04g01090.2	Glyma04g01090.2	gi|289540932|gb|ADD09603.1|/2.06003e-86/zinc finger (GATA type) family protein [Trifolium repens]	1458	58	18	139453096039026	0.426115395793031	-171046388144925	Down	0.220334	1.63416e+09
Glyma18g03810.1	Glyma18g03810.1	gi|571542722|ref|XP_006601978.1|/0/PREDICTED: protein DA1-related 2-like isoform X1 [Glycine max]	2176	132	41	212653596057989	0.650335123818316	-170925000250435	Down	7.47424e-08	980.193
Glyma10g41340.1	Glyma10g41340.1	gi|571484792|ref|XP_006589653.1|/0/PREDICTED: MATE efflux family protein 5-like [Glycine max]	1739	74	23	149172864288261	0.456499702336064	-170829929733593	Down	0.00871516	7.64067e+07
Glyma17g18010.1	Glyma17g18010.1	gi|351722293|ref|NP_001236727.1|/0/ferrous ion membrane transport protein DMT1 [Glycine max]	2482	376	117	531060205016548	162703287910175	-170663201985822	Down	8.58294e-29	2.68116e-19
Glyma19g40610.1	Glyma19g40610.1	gi|357511417|ref|XP_003625997.1|/0/Annotation was added to scaffolds in November 2011~Long-chain-fatty-acid-CoA ligase [Medicago truncatula]	2397	10892	3396	159293219394876	489003415157128	-170376841125475	Down	0	0
Glyma14g05360.1	Glyma14g05360.1	gi|363814392|ref|NP_001242835.1|/2.2543e-158/uncharacterized protein LOC100819184 [Glycine max]	1588	96	30	211923162364179	0.652053156030897	-170047979287663	Down	0.00116742	1.21716e+06
Glyma08g40420.5	Glyma08g40420.5	gi|571473648|ref|XP_006585985.1|/0/PREDICTED: paired amphipathic helix protein Sin3-like 3-like isoform X1 [Glycine max]	2333	96	30	144249456422767	0.44383215249767	-170047979287662	Down	0.00116742	1.21739e+06
Glyma05g08181.1	Glyma05g08181.1	gi|255630230|gb|ACU15470.1|/1.10724e-26/unknown [Glycine max]	864	2760	865	111983240483062	345552953775911	-169630411690543	Down	7.20342e-230	2.49994e-218
Glyma14g37500.2	Glyma14g37500.2	gi|571511503|ref|XP_006596429.1|/0/PREDICTED: mitogen-activated protein kinase kinase kinase NPK1-like [Glycine max]	2019	121	38	210090658545651	0.649620202204531	-1693343611595	Down	9.2476e-08	11309.3
Glyma13g35550.1	Glyma13g35550.1	gi|564010304|gb|AHB63579.1|/0/NAC transcription factor [Glycine max]	1510	260	82	603606755497532	187434335023663	-168722369617436	Down	1.7022e-17	3.73344e-08
Glyma06g38410.1	Glyma06g38410.1	gi|564010296|gb|AHB63576.1|/0/NAC transcription factor [Glycine max]	1792	529	167	103484512410687	321655299045331	-168582750740396	Down	4.2868e-42	1.85824e-30
Glyma11g14050.4	Glyma11g14050.4	gi|351727441|ref|NP_001236393.1|/9.9177e-90/uncharacterized protein LOC100500070 [Glycine max]	1069	38	12	124613066238931	0.387450107306666	-168537290048642	Down	0.0001593884	0.000883841599220577
Glyma17g14750.2	Glyma17g14750.2	gi|380469808|gb|AFD62255.1|/0/acid invertase [Kummerowia stipulacea]	2031	57	18	0.9838358036146	0.305896724306371	-168537290048642	Down	0.342538	2.48008e+08
Glyma12g18720.1	Glyma12g18720.1	gi|255639145|gb|ACU19872.1|/1.34293e-82/unknown [Glycine max]	980	38	12	135929967152466	0.422636902766149	-168537290048641	Down	0.0001593884	0.000884013854453323
Glyma10g34501.2	Glyma10g34501.2	gi|356533893|ref|XP_003535492.1|/0/PREDICTED: uncharacterized protein LOC100781293 isoform X1 [Glycine max]	2406	38	12	0.553663207852938	0.172146369372746	-168537290048641	Down	0.0001593884	0.000883927718444899
Glyma14g37980.1	Glyma14g37980.1	gi|356553120|ref|XP_003544906.1|/5.47602e-86/PREDICTED: uncharacterized protein LOC100804222 [Glycine max]	1128	117	37	363608856702636	113215234148201	-168331924171845	Down	2.47126e-06	29382.5
Glyma18g52381.1	Glyma18g52381.1	gi|351724203|ref|NP_001235002.1|/7.97319e-44/uncharacterized protein LOC100527107 [Glycine max]	1050	139	44	464069677331051	144635740057749	-168191734185019	Down	3.44034e-08	460.189
Glyma04g35070.1	Glyma04g35070.1	gi|351725899|ref|NP_001238388.1|/9.60728e-79/uncharacterized protein LOC100527592 [Glycine max]	1027	41	13	139949420391177	0.436903127332095	-167952017424097	Down	9.00084	0.000522640083085085
Glyma20g34550.1	Glyma20g34550.1	gi|571569271|ref|XP_006606367.1|/1.06534e-49/PREDICTED: ethylene-responsive transcription factor ERF098-like [Glycine max]	444	167	53	131853357184522	412007521202586	-167819172567484	Down	1.62427e-09	2.48047
Glyma09g41610.1	Glyma09g41610.1	gi|357506445|ref|XP_003623511.1|/2.73157e-70/Wound-induced protein [Medicago truncatula]	1205	296	94	861117380903852	26924835050358	-16772724017153	Down	2.5171e-22	6.17248e-11
Glyma11g20800.2	Glyma11g20800.2	gi|356541500|ref|XP_003539213.1|/1.04309e-90/PREDICTED: fasciclin-like arabinogalactan protein 12-like [Glycine max]	1187	44	14	12994502247183	0.407089181827546	-167448458434369	Down	0.50931	0.000308808862895494
Glyma01g38190.1	Glyma01g38190.1	-	885	66	21	261431765549257	0.819008235303893	-167448458434368	Down	0.0638054	5.06916e+08
Glyma12g08530.5	Glyma12g08530.5	gi|356542668|ref|XP_003539788.1|/0/PREDICTED: probable glucuronoxylan glucuronosyltransferase IRX7-like isoform X1 [Glycine max]	2720	44	14	0.567076256154638	0.177652521628418	-167448458434368	Down	0.50931	0.000308874671923282
Glyma17g36130.1	Glyma17g36130.1	gi|357437883|ref|XP_003589217.1|/7.11327e-177/Phosphatidate phosphatase LPIN3 [Medicago truncatula]	2746	44	14	0.561706998084711	0.175970451139584	-167448458434368	Down	0.50931	0.000308841763903686
Glyma10g23440.1	Glyma10g23440.1	gi|255637560|gb|ACU19106.1|/1.80078e-60/unknown [Glycine max]	1696	2394	762	494829962971301	155074849405291	-167396813721417	Down	3.21084e-195	8.66105e-184
Glyma04g20330.1	Glyma04g20330.1	gi|356508335|ref|XP_003522913.1|/0/PREDICTED: EIN3-binding F-box protein 1-like [Glycine max]	3074	625	199	71274445160502	223440275367204	-167349564676979	Down	1.321e-50	6.61267e-38
Glyma18g09980.1	Glyma18g09980.1	gi|356566971|ref|XP_003551698.1|/0/PREDICTED: disease resistance protein RPM1-like [Glycine max]	2751	47	15	0.598914680503032	0.188197094107064	-167010614383311	Down	2.88704	0.000183105380699799
Glyma18g17120.1	Glyma18g17120.1	gi|351722472|ref|NP_001237757.1|/7.04985e-66/uncharacterized protein LOC100306114 [Glycine max]	859	94	30	383612173705201	120542539205712	-16701061438331	Down	0.000278382	2.80829e+06
Glyma12g31890.2	Glyma12g31890.2	gi|357453351|ref|XP_003596952.1|/2.30852e-119/Mitogen-activated protein kinase kinase kinase A [Medicago truncatula]	1411	97	31	240991881038335	0.758310247226293	-166812441956424	Down	0.00160156	164925
Glyma17g12541.1	Glyma17g12541.1	gi|590577952|ref|XP_007013376.1|/5.99281e-89/Amino-acid racemase isoform 2 [Theobroma cacao]	2309	316	101	479756470422098	150976615547111	-166797715318929	Down	8.63158e-23	2.22599e-12
Glyma09g01470.1	Glyma09g01470.1	gi|356532668|ref|XP_003534893.1|/7.5629e-94/PREDICTED: CASP-like protein GSVIVT00013502001-like isoform 1 [Glycine max]	1753	147	47	293963297024414	0.925397211514015	-166749138092272	Down	1.02207e-07	141.126
Glyma13g25620.1	Glyma13g25620.1	-	2511	1506	482	21024997371668	662540712168519	-166602460620595	Down	7.79752e-121	1.09311e-109
Glyma10g26024.1	Glyma10g26024.1	gi|571482833|ref|XP_003535972.2|/9.89322e-19/PREDICTED: uncharacterized protein LOC100791775 [Glycine max]	242	134	43	194109648613113	61328922460625	-166223232351966	Down	1.40714e-06	180.951
Glyma07g15250.2	Glyma07g15250.2	gi|351721498|ref|NP_001237467.1|/1.332e-117/transcription factor MYBJ6 [Glycine max]	1204	81	26	235839324894273	0.745348026196115	-166181817250752	Down	0.00393648	3.58077e+07
Glyma02g07990.1	Glyma02g07990.1	gi|358248840|ref|NP_001239693.1|/9.17605e-153/uncharacterized protein LOC100810509 [Glycine max]	1398	380	122	952871014373511	301206891360996	-166152615853205	Down	6.36686e-28	1.9368e-17
Glyma07g30170.1	Glyma07g30170.1	gi|357476183|ref|XP_003608377.1|/5.45257e-117/GMP synthase [Medicago truncatula]	1271	673	218	185621041317938	592002018797273	-164868625759738	Down	2.06914e-51	1.09653e-40
Glyma09g32880.2	Glyma09g32880.2	gi|356531327|ref|XP_003534229.1|/0/PREDICTED: plant intracellular Ras-group-related LRR protein 4-like isoform X1 [Glycine max]	2895	598	194	724119606854207	23129455369574	-164649671977497	Down	3.18326e-45	1.49611e-34
Glyma03g28281.1	Glyma03g28281.1	gi|357509405|ref|XP_003624991.1|/0/Alpha-glucosidase yihQ [Medicago truncatula]	3720	945	307	890525909591815	284844396429712	-164448356150225	Down	3.24988e-73	2.49286e-62
Glyma16g33930.2	Glyma16g33930.2	gi|27764545|gb|AAO23075.1|/0/R 5 protein [Glycine max]	3246	80	26	0.863970994645503	0.27646303867533	-164389626451026	Down	0.00605528	5.40107e+07
Glyma12g06060.2	Glyma12g06060.2	gi|571495024|ref|XP_006593018.1|/3.13604e-110/PREDICTED: uncharacterized protein LOC100799038 [Glycine max]	1114	40	13	125872973456881	0.402782326544041	-164389626451026	Down	0.0001398056	0.000783340768812758
Glyma05g05270.1	Glyma05g05270.1	gi|356513769|ref|XP_003525582.1|/0/PREDICTED: putative glycerol-3-phosphate transporter 4-like isoform X1 [Glycine max]	2461	43	14	0.612511903142168	0.19634898774047	-164131772040848	Down	7.89752	0.000462729306485485
Glyma18g43280.1	Glyma18g43280.1	gi|255646758|gb|ACU23852.1|/0/unknown [Glycine max]	1813	190	62	36737828960126	118033729601357	-163806718570806	Down	6.53506e-12	0.10719
Glyma07g29730.1	Glyma07g29730.1	gi|356521223|ref|XP_003529256.1|/2.40472e-92/PREDICTED: uncharacterized protein LOC100790460 [Glycine max]	973	49	16	176539109175676	0.567569941364612	-16371177318792	Down	2.53452	0.000162485627753999
Glyma06g11190.2	Glyma06g11190.2	gi|363814406|ref|NP_001242585.1|/1.31278e-73/uncharacterized protein LOC100805807 [Glycine max]	1076	98	32	319279838713629	102647872295124	-16371177318792	Down	0.000217284	2.21312e+06
Glyma09g24170.2	Glyma09g24170.2	gi|351720773|ref|NP_001235140.1|/3.18151e-46/uncharacterized protein LOC100306444 [Glycine max]	1113	458	150	144254046570939	465166402415572	-163279298536505	Down	2.04724e-33	7.29622e-23
Glyma17g37210.1	Glyma17g37210.1	gi|255634753|gb|ACU17738.1|/5.62063e-117/unknown [Glycine max]	1300	58	19	156402010788384	0.504455072404211	-163246136944797	Down	0.466036	3.31603e+09
Glyma11g07090.1	Glyma11g07090.1	gi|571487545|ref|XP_006590681.1|/0/PREDICTED: probable polyol transporter 3-like [Glycine max]	1702	64	21	131819029312306	0.425865034220884	-163009046498523	Down	1.51588	1.14945e+09
Glyma17g05630.1	Glyma17g05630.1	gi|351723407|ref|NP_001235998.1|/3.46814e-114/uncharacterized protein LOC100306504 [Glycine max]	1612	73	24	158750650549945	0.513876134876955	-162726994592285	Down	0.0283164	2.34833e+08
Glyma19g35810.1	Glyma19g35810.1	gi|217075626|gb|ACJ86173.1|/7.47399e-20/unknown [Medicago truncatula]	999	225	74	789541060985164	255669237475818	-162673571335208	Down	1.42519e-13	0.000268329
Glyma15g08510.1	Glyma15g08510.1	-	1551	76	25	171774813422846	0.556340216944479	-162647921143285	Down	0.162121	1.38112e+08
Glyma17g11340.1	Glyma17g11340.1	gi|351722002|ref|NP_001236205.1|/3.07503e-64/uncharacterized protein LOC100500311 [Glycine max]	1254	88	29	246004372685904	0.798201805995079	-162385851127371	Down	0.0175313	1.65036e+07
Glyma09g05700.1	Glyma09g05700.1	gi|388504628|gb|AFK40380.1|/3.87837e-32/unknown [Medicago truncatula]	735	121	40	577106176331523	187838623451622	-161934303015122	Down	4.01522e-06	46935.8
Glyma04g42960.1	Glyma04g42960.1	gi|358248826|ref|NP_001240202.1|/0/uncharacterized protein LOC100811114 [Glycine max]	1925	386	128	702933533485098	22950464538089	-161486492503207	Down	3.82478e-27	1.13736e-16
Glyma12g11161.1	Glyma12g11161.1	gi|593219536|ref|XP_007132592.1|/1.60686e-21/hypothetical protein PHAVU_011G107900g [Phaseolus vulgaris]	799	120	40	526492462193862	172792726203932	-160737038848515	Down	6.11748e-06	70725.7
Glyma11g03630.1	Glyma11g03630.1	gi|357482059|ref|XP_003611315.1|/2.27531e-146/Matrix metalloproteinase-28 [Medicago truncatula]	1774	54	18	106708210136304	0.350212089665298	-160737038848515	Down	1.25775	8.42784e+09
Glyma14g10730.1	Glyma14g10730.1	gi|357437499|ref|XP_003589025.1|/2.20133e-83/Abscisic acid receptor PYL2 [Medicago truncatula]	1229	66	22	18825639748665	0.617849988041644	-160737038848515	Down	1.32684	1.01558e+08
Glyma10g37560.1	Glyma10g37560.1	gi|351727623|ref|NP_001237423.1|/1.47239e-169/beta-carotene hydroxylase [Glycine max]	1444	288	96	699170322370463	229464911197133	-160737038848515	Down	3.12568e-19	7.04002e-09
Glyma03g02410.1	Glyma03g02410.1	gi|255641226|gb|ACU20890.1|/0/unknown [Glycine max]	1860	156	52	294014903484282	0.964945186602282	-160737038848515	Down	8.37474e-09	116.229
Glyma14g09100.1	Glyma14g09100.1	gi|351725561|ref|NP_001236073.1|/4.58459e-64/uncharacterized protein LOC100500301 [Glycine max]	1137	54	18	166491085999827	0.54641710384014	-160737038848515	Down	1.25775	8.42884e+09
Glyma14g39950.1	Glyma14g39950.1	gi|543177147|gb|AGV54595.1|/3.66496e-54/syringolide-induced protein 14-1-1 [Phaseolus vulgaris]	741	108	36	510932158655339	167685896644059	-160737038848515	Down	5.55562e-05	596161
Glyma13g06530.1	Glyma13g06530.1	gi|351727166|ref|NP_001238431.1|/0/FERONIA receptor-like kinase precursor [Glycine max]	3228	72	24	0.781909809094601	0.25661968073781	-160737038848515	Down	0.0043349	3.5111e+08
Glyma16g25600.1	Glyma16g25600.1	gi|351721587|ref|NP_001237982.1|/8.96091e-151/bZIP transcription factor bZIP117 [Glycine max]	3562	78	26	0.767641381921342	0.251936839848434	-160737038848515	Down	0.142065	1.21866e+08
Glyma07g00450.6	Glyma07g00450.6	gi|351720789|ref|NP_001237188.1|/5.23854e-50/uncharacterized protein LOC100500638 [Glycine max]	839	54	18	225626179716094	0.740496122844146	-160737038848514	Down	1.25775	8.42685e+08
Glyma02g13891.2	Glyma02g13891.2	gi|571439853|ref|XP_006574977.1|/0/PREDICTED: WPP domain-interacting tail-anchored protein 2-like isoform X1 [Glycine max]	3061	66	22	0.755854663544895	0.248068485888004	-160737038848514	Down	1.32684	1.01572e+09
Glyma15g40070.1	Glyma15g40070.1	gi|75185609|sp|Q9M6E8.1|NCED1_PHAVU/7.58835e-179/RecName: Full=9-cis-epoxycarotenoid dioxygenase NCED1, chloroplastic; AltName: Full=PvNCED1; Flags: Precursor	1420	405	135	999825870326424	328138862887098	-160737038848514	Down	1.96933e-27	6.09496e-18
Glyma01g44690.1	Glyma01g44690.1	gi|351721615|ref|NP_001237983.1|/2.80871e-91/uncharacterized protein LOC100527055 [Glycine max]	1002	54	18	188922519742318	0.620036174716805	-160737038848514	Down	1.25775	8.42983e+09
Glyma19g37750.1	Glyma19g37750.1	gi|42794062|dbj|BAA82348.2|/0/starch branching enzyme [Phaseolus vulgaris]	2884	48	16	0.583450037854224	0.191485975363304	-160737038848514	Down	3.90184	0.000241309491948278
Glyma07g07260.8	Glyma07g07260.8	gi|363806678|ref|NP_001242519.1|/6.55757e-112/uncharacterized protein LOC100787101 [Glycine max]	1491	63	21	14812235115947	0.486131648721627	-160737038848514	Down	0.232444	1.71949e+09
Glyma09g26550.1	Glyma09g26550.1	gi|574584552|ref|NP_001276314.1|/7.58284e-95/uncharacterized protein LOC100783608 [Glycine max]	1261	42	14	116759410826735	0.383199729444327	-160737038848514	Down	0.000121858	0.000690941415421399
Glyma06g05510.1	Glyma06g05510.1	gi|356514638|ref|XP_003526012.1|/3.03643e-53/PREDICTED: glutaredoxin-C6-like [Glycine max]	1469	572	191	136499771392975	448769999204491	-160485039650663	Down	1.96525e-40	8.6108e-31
Glyma04g10870.1	Glyma04g10870.1	gi|571450028|ref|XP_003522787.2|/0/PREDICTED: uncharacterized protein LOC100810910 [Glycine max]	1249	149	50	418197585512686	138171925777564	-159772021845142	Down	3.80928e-08	508.225
Glyma14g10620.3	Glyma14g10620.3	gi|351724961|ref|NP_001236564.1|/0/vacuolar processing enzyme 2 precursor [Glycine max]	1538	95	32	216533432720118	0.718134659229867	-159226349609493	Down	0.000772656	7.5135e+06
Glyma03g33110.1	Glyma03g33110.1	gi|388513881|gb|AFK45002.1|/1.39307e-26/unknown [Lotus japonicus]	1190	142	48	418310796747837	139221567970025	-158719250654752	Down	1.73173e-06	2214.41
Glyma02g34508.1	Glyma02g34508.1	gi|357442295|ref|XP_003591425.1|/0/Patatin-like phospholipase domain-containing protein [Medicago truncatula]	3618	71	24	0.687935113501833	0.228957526097748	-158719250654751	Down	0.0661524	5.2483e+08
Glyma01g36225.1	Glyma01g36225.1	gi|571435570|ref|XP_006573519.1|/0/PREDICTED: probable protein phosphatase 2C 47-like [Glycine max]	2128	198	67	326175440570149	108671440459059	-158567531738583	Down	7.94722e-12	0.0129792
Glyma08g12590.1	Glyma08g12590.1	gi|358248402|ref|NP_001239620.1|/2.37457e-85/uncharacterized protein LOC100796929 precursor [Glycine max]	867	59	20	238556143409081	0.796201777606355	-158312284223846	Down	0.062311	4.35687e+09
Glyma02g37710.1	Glyma02g37710.1	gi|363808312|ref|NP_001242246.1|/0/uncharacterized protein LOC100812124 [Glycine max]	1571	265	90	59132655146731	197732732993711	-158040334088487	Down	6.48916e-17	1.33915e-06
Glyma02g04000.1	Glyma02g04000.1	gi|356502255|ref|XP_003519935.1|/2.22836e-95/PREDICTED: uncharacterized protein LOC100776669 [Glycine max]	1372	477	162	121877057014523	407542727667358	-158040334088487	Down	3.5413e-34	1.25424e-22
Glyma17g11490.1	Glyma17g11490.1	gi|351721038|ref|NP_001237708.1|/8.49978e-36/uncharacterized protein LOC100306623 [Glycine max]	1319	50	17	132887123228739	0.444852843068236	-157880123628838	Down	0.33899	0.000212114718997361
Glyma10g34540.1	Glyma10g34540.1	gi|388521313|gb|AFK48718.1|/0/unknown [Lotus japonicus]	1811	50	17	0.967852653443989	0.323998288242409	-157880123628837	Down	0.33899	0.000212138041121495
Glyma09g32200.1	Glyma09g32200.1	gi|255633846|gb|ACU17284.1|/8.70376e-22/unknown [Glycine max]	583	100	34	601297137354053	201290188681648	-157880123628837	Down	3.8776e-05	3.86578e+06
Glyma07g39490.1	Glyma07g39490.1	gi|356520098|ref|XP_003528702.1|/3.65337e-159/PREDICTED: uncharacterized protein LOC100800496 [Glycine max]	1342	447	152	116765003943073	390933886214888	-157861139550372	Down	8.00072e-31	2.66453e-20
Glyma18g52590.1	Glyma18g52590.1	gi|357503143|ref|XP_003621860.1|/2.95789e-79/Carnitinyl-CoA dehydratase [Medicago truncatula]	1139	520	177	160043231045	5363666751084	-157717015070945	Down	2.37644e-36	9.19493e-27
Glyma18g51410.3	Glyma18g51410.3	gi|357502653|ref|XP_003621615.1|/6.89711e-130/Protein YIF1B-B [Medicago truncatula]	1476	47	16	111626984150667	0.374150103623149	-157699673944163	Down	5.97944	0.000357447544417603
Glyma08g14810.1	Glyma08g14810.1	gi|255630605|gb|ACU15662.1|/1.12213e-24/unknown [Glycine max]	592	47	16	27831322399727	0.932847217817175	-157699673944162	Down	5.97944	0.000357485091428571
Glyma05g32850.1	Glyma05g32850.1	gi|187940307|gb|ACD39384.1|/4.84819e-179/NAC domain protein, partial [Glycine max]	1516	613	209	141748660719297	475838227927455	-157479201937389	Down	2.42778e-43	1.1081e-32
Glyma17g37800.1	Glyma17g37800.1	gi|357438457|ref|XP_003589504.1|/5.93304e-138/Thaumatin-like protein [Medicago truncatula]	1621	129	44	278974422017188	0.936875552502382	-157420352454994	Down	2.36284e-06	28152.3
Glyma05g04290.2	Glyma05g04290.2	-	2071	299	102	506114500686366	169993500726317	-157398421999059	Down	2.1571e-20	4.89332e-09
Glyma09g04500.2	Glyma09g04500.2	gi|571476261|ref|XP_006586908.1|/0/PREDICTED: uncharacterized protein LOC100779494 [Glycine max]	1893	123	42	227778216706401	0.76579216930158	-157260497032446	Down	7.10354e-06	81760.4
Glyma16g25058.1	Glyma16g25058.1	gi|356561216|ref|XP_003548879.1|/8.081e-68/PREDICTED: uncharacterized protein LOC100793655 [Glycine max]	2231	196	67	307974098122693	103654336753419	-157102854142142	Down	1.81358e-10	0.29134
Glyma12g04420.1	Glyma12g04420.1	gi|571491977|ref|XP_006592093.1|/0/PREDICTED: U-box domain-containing protein 44-like isoform X2 [Glycine max]	3581	117	40	114535266785974	0.38553864349886	-157084451246003	Down	2.13794e-05	237106
Glyma01g32070.1	Glyma01g32070.1	gi|351727064|ref|NP_001236124.1|/7.94868e-109/uncharacterized protein LOC100527184 [Glycine max]	1138	266	91	819402086701158	276001457152059	-156989568306648	Down	8.5638e-18	1.76281e-06
Glyma13g25890.1	Glyma13g25890.1	-	2417	76	26	110228686644118	0.371286315076592	-156989568306648	Down	0.0329408	2.70464e+08
Glyma16g31101.1	Glyma16g31101.1	gi|255630857|gb|ACU15791.1|/8.98894e-77/unknown [Glycine max]	765	76	26	348265013880828	11730706190067	-156989568306648	Down	0.0329408	2.70503e+08
Glyma18g03870.1	Glyma18g03870.1	gi|356569137|ref|XP_003552762.1|/0/PREDICTED: ultraviolet-B receptor UVR8-like isoform 1 [Glycine max]	2196	5727	1966	914223832140411	309003516932864	-15649241695485	Down	0	0
Glyma12g05320.1	Glyma12g05320.1	gi|255631084|gb|ACU15907.1|/2.40616e-37/unknown [Glycine max]	745	64	22	301148977032945	101924514805796	-156297626912669	Down	0.308398	2.24518e+09
Glyma04g42460.1	Glyma04g42460.1	gi|574584329|ref|NP_001276303.1|/6.50215e-179/1-aminocyclopropane-1-carboxylate oxidase 5-like [Glycine max]	1546	1867	642	423343132872917	143330225174833	-156248461286789	Down	6.30576e-137	1.03728e-125
Glyma18g40652.1	Glyma18g40652.1	gi|351724201|ref|NP_001238585.1|/2.42799e-31/uncharacterized protein LOC100306421 [Glycine max]	986	154	53	547521902494134	185528741799136	-156127397389569	Down	3.84862e-08	513.233
Glyma06g06290.1	Glyma06g06290.1	gi|351723749|ref|NP_001236266.1|/1.321e-50/uncharacterized protein LOC100500572 [Glycine max]	1155	151	52	458302951451856	155393770309978	-156037290894798	Down	6.65914e-08	876.125
Glyma05g37410.2	Glyma05g37410.2	gi|351726068|ref|NP_001236858.1|/0/1-aminocyclopropane-1-carboxylate synthase [Glycine max]	2270	357	123	551315306143773	187021484065461	-155967364645385	Down	1.85062e-22	4.89225e-13
Glyma13g35950.1	Glyma13g35950.1	gi|351727745|ref|NP_001238195.1|/5.01222e-60/uncharacterized protein LOC100306396 [Glycine max]	1098	1097	378	350236963107397	11882332594163	-155951327394611	Down	6.11966e-79	5.20638e-68
Glyma02g38910.1	Glyma02g38910.1	gi|356500845|ref|XP_003519241.1|/0/PREDICTED: calmodulin-binding receptor-like cytoplasmic kinase 1-like [Glycine max]	2043	58	20	0.99521592767939	0.3378888601002	-15584607880042	Down	0.948878	6.4717e+09
Glyma12g11210.1	Glyma12g11210.1	gi|351727699|ref|NP_001236402.1|/1.6603e-58/uncharacterized protein LOC100527206 [Glycine max]	1128	58	20	180250544348315	0.611974238638927	-15584607880042	Down	0.948878	6.47248e+09
Glyma02g43580.1	Glyma02g43580.1	gi|359806491|ref|NP_001241509.1|/2.38382e-164/uncharacterized protein LOC100815336 [Glycine max]	1423	58	20	14288307380527	0.485106775252783	-15584607880042	Down	0.948878	6.47093e+09
Glyma17g12710.1	Glyma17g12710.1	gi|358248696|ref|NP_001239669.1|/4.87855e-66/uncharacterized protein LOC100780553 [Glycine max]	1134	342	118	105723307785251	359154405025554	-155761735328804	Down	2.79268e-22	7.05809e-12
Glyma05g28910.2	Glyma05g28910.2	gi|571455710|ref|XP_003524955.2|/0/PREDICTED: uncharacterized protein LOC100785473 isoform X1 [Glycine max]	1978	55	19	0.974751906433656	0.331542767505295	-155584008784506	Down	16.6725	0.000109563661434015
Glyma09g22330.1	Glyma09g22330.1	gi|358248574|ref|NP_001240160.1|/3.49996e-88/uncharacterized protein LOC100799842 [Glycine max]	1142	98	34	300827588840512	10276022767198	-154965489062885	Down	0.000887778	8.59333e+06
[truncated: 725 more rows]

## Sheet: up
geneID	Symbol	annotation	geneLength	1A-Expression	3C-Expression	1A-RPKM	3C-RPKM	log2 Ratio(3C/1A)	Up-Down-Regulation(3C/1A)	P-value	FDR
[truncated: 1,356 more rows]

[truncated: 3 more sheets: up com FDR 0.0001, down, down com FDR 0.001]
